# Supplementary material for: Pan-cancer analysis reveals differential PERK expression across tumour types and its potential as a therapeutic target
Source: Discov Oncol. 2026 Mar 25;17:681. doi: 10.1007/s12672-026-04910-8 (PMC13136445; doi:10.1007/s12672-026-04910-8)
Supplement: Supplementary file 2 — Supplementary Material 2. [file 12672_2026_4910_MOESM2_ESM.xlsx]

## Sheet: TCGA cohorts
Cohort
TCGA Adrenocortical Cancer (ACC)	https://tcga-xena-hub.s3.us-east-1.amazonaws.com/download/TCGA.ACC.sampleMap%2FHiSeqV2.gz
TCGA Bladder Cancer (BLCA)	https://tcga-xena-hub.s3.us-east-1.amazonaws.com/download/TCGA.BLCA.sampleMap%2FHiSeqV2.gz
TCGA Breast Cancer (BRCA)	https://tcga-xena-hub.s3.us-east-1.amazonaws.com/download/TCGA.BRCA.sampleMap%2FHiSeqV2.gz
TCGA Cervical Cancer (CESC)	https://tcga-xena-hub.s3.us-east-1.amazonaws.com/download/TCGA.CESC.sampleMap%2FHiSeqV2.gz
TCGA Bile Duct Cancer (CHOL)	https://tcga-xena-hub.s3.us-east-1.amazonaws.com/download/TCGA.CHOL.sampleMap%2FHiSeqV2.gz
TCGA Colon Cancer (COAD)	https://tcga-xena-hub.s3.us-east-1.amazonaws.com/download/TCGA.COAD.sampleMap%2FGAV2.gz
TCGA Large B-cell Lymphoma (DLBC)	https://tcga-xena-hub.s3.us-east-1.amazonaws.com/download/TCGA.DLBC.sampleMap%2FHiSeqV2.gz
TCGA Esophageal Cancer (ESCA)	https://tcga-xena-hub.s3.us-east-1.amazonaws.com/download/TCGA.ESCA.sampleMap%2FHiSeqV2.gz
TCGA Glioblastoma (GBM)	https://tcga-xena-hub.s3.us-east-1.amazonaws.com/download/TCGA.GBM.sampleMap%2FHiSeqV2.gz
TCGA Head and Neck Cancer (HNSC)	https://tcga-xena-hub.s3.us-east-1.amazonaws.com/download/TCGA.HNSC.sampleMap%2FHiSeqV2.gz
TCGA Kidney Clear Cell Carcinoma (KIRC)	https://tcga-xena-hub.s3.us-east-1.amazonaws.com/download/TCGA.KIRC.sampleMap%2FHiSeqV2.gz
TCGA Kidney Papillary Cell Carcinoma (KIRP)	https://tcga-xena-hub.s3.us-east-1.amazonaws.com/download/TCGA.KIRP.sampleMap%2FHiSeqV2.gz
TCGA Lower Grade Glioma (LGG)	https://tcga-xena-hub.s3.us-east-1.amazonaws.com/download/TCGA.LGG.sampleMap%2FHiSeqV2.gz
TCGA Liver Cancer (LIHC)	https://tcga-xena-hub.s3.us-east-1.amazonaws.com/download/TCGA.LIHC.sampleMap%2FHiSeqV2.gz
TCGA Lung Adenocarcinoma (LUAD)	https://tcga-xena-hub.s3.us-east-1.amazonaws.com/download/TCGA.LUAD.sampleMap%2FHiSeqV2.gz
TCGA Lung Squamous Cell Carcinoma (LUSC)	https://tcga-xena-hub.s3.us-east-1.amazonaws.com/download/TCGA.LUSC.sampleMap%2FHiSeqV2.gz
TCGA Ovarian Cancer (OV)	https://tcga-xena-hub.s3.us-east-1.amazonaws.com/download/TCGA.OV.sampleMap%2FHiSeq.gz
TCGA Pancreatic Cancer (PAAD)	https://tcga-xena-hub.s3.us-east-1.amazonaws.com/download/TCGA.PAAD.sampleMap%2FHiSeqV2.gz
TCGA Pheochromocytoma & Paraganglioma (PCPG)	https://tcga-xena-hub.s3.us-east-1.amazonaws.com/download/TCGA.PCPG.sampleMap%2FHiSeqV2.gz
TCGA Prostate Cancer (PRAD)	https://tcga-xena-hub.s3.us-east-1.amazonaws.com/download/TCGA.PRAD.sampleMap%2FHiSeqV2.gz
TCGA Rectal Cancer (READ)	https://tcga-xena-hub.s3.us-east-1.amazonaws.com/download/TCGA.READ.sampleMap%2FHiSeqV2.gz
TCGA Melanoma (SKCM)	https://tcga-xena-hub.s3.us-east-1.amazonaws.com/download/TCGA.SKCM.sampleMap%2FHiSeqV2.gz
TCGA Stomach Cancer (STAD)	https://tcga-xena-hub.s3.us-east-1.amazonaws.com/download/TCGA.STAD.sampleMap%2FmiRNA_HiSeq_gene.gz
TCGA Testicular Cancer (TGCT)	https://tcga-xena-hub.s3.us-east-1.amazonaws.com/download/TCGA.TGCT.sampleMap%2FHiSeqV2.gz
TCGA Thyroid Cancer (THCA)	https://tcga-xena-hub.s3.us-east-1.amazonaws.com/download/TCGA.THCA.sampleMap%2FHiSeqV2.gz
TCGA Thymoma (THYM)	https://tcga-xena-hub.s3.us-east-1.amazonaws.com/download/TCGA.THYM.sampleMap%2FHiSeqV2.gz
TCGA Endometrioid Cancer (UCEC)	https://tcga-xena-hub.s3.us-east-1.amazonaws.com/download/TCGA.UCEC.sampleMap%2FHiSeqV2.gz
RNA-seq dataset from TCGA, GTEx
https://oncodb.org/expression_profile.html/
Tissue protein expression dataset from Human Protein Atlas
https://www.proteinatlas.org/ENSG00000172071-EIF2AK3/cancer/
Cell line and tissue protein expression from ProetomicsDB
https://www.proteomicsdb.org/protein/83416/expression/
Tissue protein abundance from PaxDb
https://pax-db.org/protein/9606/ENSP00000307235/
RNAseq dataset (DEGs) and survival analysis by GEPIA2
http://gepia2.cancer-pku.cn/#survival/
http://gepia2.cancer-pku.cn/#degenes/
Cell line dependency by DepMap
https://depmap.org/portal/gene/EIF2AK3?tab=dependency/
STRING database
https://string-db.org/
cBioPortal for mutation
https://www.cbioportal.org/
Gene ontology database
https://geneontology.org/docs/ontology-documentation/
Reactome database
https://reactome.org/
KEGG database
https://www.genome.jp/kegg/

## Sheet: RNA-seq
UCEC	Sample	patientID	EIF2AK3_original_TPM	EIF2AK3_log2_corrected		THCA	Sample	patientID	EIF2AK3_original_TPM	EIF2AK3_log2_corrected		TGCT	Sample	patientID	EIF2AK3_original_TPM	EIF2AK3_log2_corrected		STAD	Sample	patientID	EIF2AK3_original_TPM	EIF2AK3_log2_corrected		SKCM	Sample	patientID	EIF2AK3_original_TPM	EIF2AK3_log2_corrected		READ	Sample	patientID	EIF2AK3_original_TPM	EIF2AK3_log2_corrected		PRAD	Sample	patientID	EIF2AK3_original_TPM	EIF2AK3_log2_corrected	PCPG	Sample	patientID	EIF2AK3_original_TPM	EIF2AK3_log2_corrected		PAAD	Sample	patientID
	Tumour	TCGA-BG-A220-01A	16.627	4.45218			Tumour	TCGA-EM-A1CV-01A	18.168	3.82862			Tumour	TCGA-2G-AALW-01A	17.001	4.70184			Tumour	TCGA-BR-4255-01A	12.12	3.31796			Tumour	TCGA-HR-A5NC-01A	23.039	4.73597			Tumour	TCGA-EI-6884-01A	17.748	4.15803			Tumour	TCGA-HC-A6AS-01A	10.247	2.58013		Tumour	TCGA-WB-A81G-01A	11.082	3.42134			Tumour	TCGA-FB-AAPU-01A
	Tumour	TCGA-A5-A0G5-01A	7.778	3.44636			Tumour	TCGA-EL-A3CM-01A	10.662	3.11173			Tumour	TCGA-SN-A84Y-01A	10.695	4.07965			Tumour	TCGA-BR-6454-01A	17.67	3.82691			Tumour	TCGA-EB-A24C-01A	11.861	3.8336			Tumour	TCGA-AH-6903-01A	17.568	4.14411			Tumour	TCGA-J4-AATV-01A	20.082	3.4866		Tumour	TCGA-SQ-A6I4-01A	12.906	3.62419			Tumour	TCGA-3A-A9IB-01A
	Tumour	TCGA-B5-A11Z-01A	14.766	4.29121			Tumour	TCGA-FY-A3I4-01A	16.692	3.71302			Tumour	TCGA-S6-A8JY-01A	22.486	5.08556			Tumour	TCGA-BR-7722-01A	12.669	3.3771			Tumour	TCGA-EB-A41B-01A	20.085	4.54681			Tumour	TCGA-AF-A56K-01A	12.509	3.68521			Tumour	TCGA-EJ-5532-01A	40.659	4.46922		Tumour	TCGA-QR-A6GS-01A	14.887	3.81633			Tumour	TCGA-HZ-7919-01A
	Tumour	TCGA-AJ-A3NH-01A	19.345	4.65907			Tumour	TCGA-EL-A3T7-01A	18.848	3.87891			Tumour	TCGA-2G-AAFO-01A	8.196	3.73284			Tumour	TCGA-FP-7735-01A	9.364	2.97777			Tumour	TCGA-EB-A82C-01A	9.167	3.49449			Tumour	TCGA-AG-3732-01A	23.114	4.52116			Tumour	TCGA-EJ-5497-01A	38.233	4.38266		Tumour	TCGA-SP-A6QG-01A	8.034	3.00192			Tumour	TCGA-FB-AAPY-01A
	Tumour	TCGA-AX-A1CR-01A	8.519	3.56327			Tumour	TCGA-DJ-A3V2-01A	15.079	3.5751			Tumour	TCGA-ZM-AA0E-01A	5.853	3.30857			Tumour	TCGA-VQ-A91U-01A	22.844	4.17981			Tumour	TCGA-EB-A4IQ-01A	6.093	2.97506			Tumour	TCGA-AF-6672-01A	11.833	3.61115			Tumour	TCGA-VP-A878-01A	22.222	3.62608		Tumour	TCGA-SR-A6MQ-01A	18.633	4.12176			Tumour	TCGA-US-A779-01A
	Tumour	TCGA-BG-A0M8-01A	7.835	3.45569			Tumour	TCGA-ET-A2MZ-01A	26.613	4.35527			Tumour	TCGA-2G-AAKO-01A	13.58	4.39775			Tumour	TCGA-BR-4370-01A	21.859	4.11895			Tumour	TCGA-D3-A5GT-01A	10.113	3.62284			Tumour	TCGA-F5-6811-01A	13.366	3.77395			Tumour	TCGA-H9-7775-01A	31.43	4.10792		Tumour	TCGA-QT-A5XP-01A	16.806	3.98084			Tumour	TCGA-3E-AAAZ-01A
	Tumour	TCGA-BG-A0VV-01A	11.308	3.93399			Tumour	TCGA-EM-A3ST-01A	12.982	3.37349			Tumour	TCGA-2G-AAGN-01A	10.66	4.07533			Tumour	TCGA-MX-A5UG-01A	25.892	4.35337			Tumour	TCGA-EB-A44P-01A	8.411	3.38302			Tumour	TCGA-EI-6512-01A	11.727	3.59918			Tumour	TCGA-CH-5763-01A	36.918	4.33348		Tumour	TCGA-QR-A70C-01A	7.379	2.89333			Tumour	TCGA-IB-A5ST-01A
	Tumour	TCGA-AP-A053-01A	16.803	4.46651			Tumour	TCGA-DJ-A2Q2-01A	38.771	4.88164			Tumour	TCGA-XE-AAOL-01A	11.578	4.18466			Tumour	TCGA-BR-A4CR-01A	39.921	4.95903			Tumour	TCGA-EB-A51B-01A	7.492	3.23477			Tumour	TCGA-EI-6883-01A	10.152	3.40859			Tumour	TCGA-V1-A9Z9-01A	21.766	3.59747		Tumour	TCGA-WB-A821-01A	10.035	3.29057			Tumour	TCGA-IB-8126-01A
	Tumour	TCGA-E6-A8L9-01A	9.45	3.6979			Tumour	TCGA-EL-A3N2-01A	14.927	3.56139			Tumour	TCGA-2G-AAGM-01A	17.659	4.75363			Tumour	TCGA-VQ-A94O-01A	17.554	3.81792			Tumour	TCGA-D9-A4Z5-01A	16.761	4.29931			Tumour	TCGA-EI-6510-01A	13.452	3.78256			Tumour	TCGA-VP-A87K-01A	27.385	3.91572		Tumour	TCGA-SQ-A6I6-01A	12.72	3.60476			Tumour	TCGA-LB-A9Q5-01A
	Tumour	TCGA-BG-A0RY-01A	15.374	4.3458			Tumour	TCGA-FE-A235-01A	19.42	3.9199			Tumour	TCGA-2G-AAKD-01A	5.883	3.31487			Tumour	TCGA-HU-A4GJ-01A	30.75	4.59294			Tumour	TCGA-BF-A5EO-01A	3.916	2.44615			Tumour	TCGA-AH-6549-01A	15.115	3.9397			Tumour	TCGA-XJ-A83H-01A	32.415	4.15109		Tumour	TCGA-SR-A6MU-01A	9.08	3.15998			Tumour	TCGA-IB-8127-01A
	Tumour	TCGA-D1-A15X-01A	5.856	3.08983			Tumour	TCGA-ET-A3BW-01A	25.024	4.26976			Tumour	TCGA-2G-AAFM-01A	4.949	3.10448			Tumour	TCGA-VQ-A91V-01A	48.58	5.23595			Tumour	TCGA-FR-A728-01A	6.757	3.10417			Tumour	TCGA-EI-6506-01A	19.567	4.29162			Tumour	TCGA-2A-A8W3-01A	46.205	4.64953		Tumour	TCGA-QR-A70W-01A	6.192	2.67294			Tumour	TCGA-IB-A7LX-01A
	Tumour	TCGA-A5-A2K2-01A	17.264	4.5034			Tumour	TCGA-EL-A4JW-01A	29.308	4.48962			Tumour	TCGA-2G-AAGZ-01A	11.11	4.12996			Tumour	TCGA-VQ-A8PH-01A	10.963	3.18477			Tumour	TCGA-IH-A3EA-01A	4.006	2.47233			Tumour	TCGA-DY-A1DE-01A	7.503	3.01733			Tumour	TCGA-EJ-7785-01A	49.05	4.73396		Tumour	TCGA-SP-A6QI-01A	6.767	2.78391			Tumour	TCGA-XN-A8T3-01A
	Tumour	TCGA-B5-A1MU-01A	9.032	3.639			Tumour	TCGA-EM-A3FN-01A	20.899	4.02078			Tumour	TCGA-2G-AAH0-01A	7.561	3.62961			Tumour	TCGA-BR-8059-01A	10.141	3.08207			Tumour	TCGA-GN-A263-01A	26.188	4.91357			Tumour	TCGA-EF-5831-01A	18.447	4.21084			Tumour	TCGA-G9-6367-01A	19.775	3.46544		Tumour	TCGA-WB-A80Q-01A	4.042	2.16055			Tumour	TCGA-HV-A5A4-01A
	Tumour	TCGA-AX-A1CE-01A	17.615	4.53086			Tumour	TCGA-EM-A2CT-01A	32.383	4.62903			Tumour	TCGA-2G-AAL5-01A	13.376	4.37742			Tumour	TCGA-HU-8243-01A	16.531	3.7361			Tumour	TCGA-EB-A6QY-01A	29.135	5.06204			Tumour	TCGA-EI-6917-01A	9.756	3.35643			Tumour	TCGA-V1-A9OX-01A	20.833	3.5371		Tumour	TCGA-QR-A70K-01A	7.673	2.94308			Tumour	TCGA-HZ-7920-01A
	Tumour	TCGA-B5-A0KB-01B	11.268	3.92929			Tumour	TCGA-DE-A69K-01A	14.837	3.55322			Tumour	TCGA-2G-AAHP-01A	7.032	3.53759			Tumour	TCGA-F1-6875-01A	10.8	3.16498			Tumour	TCGA-EB-A44O-01A	22.103	4.67868			Tumour	TCGA-AG-3902-01A	9.093	3.26465			Tumour	TCGA-ZG-A9LZ-01A	20.955	3.54514		Tumour	TCGA-WB-A81F-01A	15.245	3.84848			Tumour	TCGA-IB-7889-01A
	Tumour	TCGA-A5-A0G2-01A	6.461	3.21183			Tumour	TCGA-ET-A3DT-01A	20.33	3.9828			Tumour	TCGA-ZM-AA0D-01A	6.935	3.52006			Tumour	TCGA-BR-8677-01A	11.803	3.28267			Tumour	TCGA-EB-A41A-01A	8.523	3.40008			Tumour	TCGA-DY-A1DD-01A	9.585	3.33331			Tumour	TCGA-CH-5772-01A	28.349	3.9639		Tumour	TCGA-WB-A81K-01A	22.233	4.36466			Tumour	TCGA-FB-A4P5-01A
	Tumour	TCGA-EY-A2OM-01A	14.439	4.26097			Tumour	TCGA-E8-A3X7-01A	9.275	2.92906			Tumour	TCGA-ZM-AA0F-01A	12.514	4.28821			Tumour	TCGA-D7-A6F0-01A	24.941	4.30142			Tumour	TCGA-ER-A42H-01A	9.017	3.47305			Tumour	TCGA-DC-4749-01A	12.972	3.73383			Tumour	TCGA-V1-A8WW-01A	38.251	4.38332		Tumour	TCGA-WB-A817-01A	25.685	4.56451			Tumour	TCGA-3A-A9J0-01A
	Tumour	TCGA-EO-A22T-01A	14.739	4.28874			Tumour	TCGA-ET-A2N4-01A	9.283	2.93018			Tumour	TCGA-2G-AAG5-01A	11.292	4.15148			Tumour	TCGA-BR-A4IY-01A	16.629	3.74414			Tumour	TCGA-EB-A551-01A	29.161	5.06328			Tumour	TCGA-AG-3742-01A	14.291	3.86397			Tumour	TCGA-EJ-5526-01A	49.77	4.75457		Tumour	TCGA-WB-A80K-01A	19.382	4.17578			Tumour	TCGA-US-A77E-01A
	Tumour	TCGA-D1-A162-01A	16.094	4.40788			Tumour	TCGA-EM-A3AL-01A	16.52	3.69892			Tumour	TCGA-2G-AAGV-01A	10.661	4.07545			Tumour	TCGA-BR-4357-01A	21.389	4.08898			Tumour	TCGA-EB-A6QZ-01A	11.494	3.79183			Tumour	TCGA-G5-6235-01A	17.618	4.14799			Tumour	TCGA-ZG-A9L2-01A	19.454	3.44298		Tumour	TCGA-TT-A6YN-01A	14.767	3.80539			Tumour	TCGA-IB-AAUR-01A
	Tumour	TCGA-AX-A1CP-01A	14.832	4.29724			Tumour	TCGA-FK-A3SB-01A	20.874	4.01914			Tumour	TCGA-XE-AAOD-01A	13.86	4.42519			Tumour	TCGA-MX-A5UJ-01A	15.315	3.63239			Tumour	TCGA-ER-A19K-01A	10.866	3.71743			Tumour	TCGA-DC-6682-01A	12.512	3.68553			Tumour	TCGA-ZG-A8QW-01A	18.467	3.37162		Tumour	TCGA-RW-A684-01A	13.044	3.63843			Tumour	TCGA-HZ-A8P1-01A
	Tumour	TCGA-AJ-A8CV-01A	6.716	3.26032			Tumour	TCGA-BJ-A2P4-01A	10.112	3.04204			Tumour	TCGA-XE-AANJ-01A	11.319	4.15464			Tumour	TCGA-VQ-AA6D-01A	20.489	4.02979			Tumour	TCGA-EB-A3XD-01A	6.805	3.11307			Tumour	TCGA-DC-6155-01A	1.231	1.08705			Tumour	TCGA-EJ-5511-01A	41.642	4.50287		Tumour	TCGA-W2-A7HA-01B	13.869	3.72079			Tumour	TCGA-3A-A9IS-01A
	Tumour	TCGA-B5-A11M-01A	13.753	4.1954			Tumour	TCGA-FE-A231-01A	13.497	3.42567			Tumour	TCGA-2G-AAGI-01A	21.08	4.9965			Tumour	TCGA-BR-8367-01A	24.229	4.26127			Tumour	TCGA-EB-A6R0-01A	7.815	3.28863			Tumour	TCGA-AG-4021-01A	19.971	4.31969			Tumour	TCGA-ZG-A9ND-01A	29.158	4.00313		Tumour	TCGA-QT-A5XN-01A	30.772	4.81624			Tumour	TCGA-RL-AAAS-01A
	Tumour	TCGA-AX-A2H7-01A	13.396	4.16006			Tumour	TCGA-EM-A3FQ-01A	13.113	3.38694			Tumour	TCGA-2G-AAHC-01A	12.609	4.29832			Tumour	TCGA-BR-7703-01A	8.352	2.82954			Tumour	TCGA-EB-A42Z-01A	14.555	4.10798			Tumour	TCGA-AF-6136-01A	13.153	3.7524			Tumour	TCGA-CH-5754-01A	33.269	4.1875		Tumour	TCGA-QT-A5XM-01A	17.371	4.02591			Tumour	TCGA-F2-6879-01A
	Tumour	TCGA-PG-A914-01A	6.314	3.18313			Tumour	TCGA-ET-A3BS-01A	21.649	4.06937			Tumour	TCGA-2G-AAG3-01A	12.59	4.2963			Tumour	TCGA-D7-A4YX-01A	10.399	3.1151			Tumour	TCGA-ER-A2NB-01A	1.01	1.15586			Tumour	TCGA-DC-4745-01A	11.157	3.53308			Tumour	TCGA-V1-A9OQ-01A	21.393	3.57364		Tumour	TCGA-RW-A689-01A	10.65	3.36881			Tumour	TCGA-2J-AABE-01A
	Tumour	TCGA-B5-A1MV-01A	12.724	4.09109			Tumour	TCGA-DJ-A13V-01A	11.897	3.25696			Tumour	TCGA-2G-AAM3-01A	9.937	3.98298			Tumour	TCGA-CD-A48C-01A	13.025	3.41419			Tumour	TCGA-BF-A5EP-01A	16.899	4.31048			Tumour	TCGA-AF-5654-01A	8.415	3.16432			Tumour	TCGA-YL-A8HM-01A	32.931	4.1732		Tumour	TCGA-SP-A6QF-01A	8.679	3.10141			Tumour	TCGA-FB-AAPS-01A
	Tumour	TCGA-AP-A1DP-01A	12.464	4.0635			Tumour	TCGA-ET-A25O-01A	14.165	3.49066			Tumour	TCGA-VF-A8A8-01A	9.833	3.96919			Tumour	TCGA-VQ-A922-01A	16.875	3.76413			Tumour	TCGA-EB-A97M-01A	6.488	3.05325			Tumour	TCGA-EI-6885-01A	12.571	3.69182			Tumour	TCGA-FC-7961-01A	62.571	5.07896		Tumour	TCGA-QT-A5XJ-01A	27.1	4.63905			Tumour	TCGA-3A-A9I7-01A
	Tumour	TCGA-AP-A3K1-01A	13.684	4.18864			Tumour	TCGA-BJ-A4O9-01A	23.594	4.18823			Tumour	TCGA-2G-AAFN-01A	6.411	3.4215			Tumour	TCGA-D7-5577-01A	8.748	2.88937			Tumour	TCGA-YG-AA3N-01A	5.477	2.84399			Tumour	TCGA-DT-5265-01A	7.973	3.09495			Tumour	TCGA-J4-AAU2-01A	26.871	3.88936		Tumour	TCGA-WB-A80L-01A	12.465	3.57769			Tumour	TCGA-F2-6880-01A
	Tumour	TCGA-EY-A1GO-01A	13.88	4.20777			Tumour	TCGA-EL-A3GW-01A	34.899	4.73386			Tumour	TCGA-XE-AAOB-01A	13.199	4.35955			Tumour	TCGA-VQ-A8DU-01A	13.097	3.42158			Tumour	TCGA-BF-A1PZ-01A	7.266	3.19586			Tumour	TCGA-CI-6623-01B	15.461	3.97034			Tumour	TCGA-V1-A8MG-01A	17.334	3.28511		Tumour	TCGA-QR-A706-01A	14.686	3.79796			Tumour	TCGA-IB-7646-01A
	Tumour	TCGA-BS-A0TD-01A	5.741	3.06543			Tumour	TCGA-DJ-A1QD-01A	36.683	4.80383			Tumour	TCGA-2G-AAHG-01A	13.245	4.36421			Tumour	TCGA-D7-6817-01A	29.053	4.5137			Tumour	TCGA-BF-AAP2-01A	7.93	3.30733			Tumour	TCGA-F5-6863-01A	10.582	3.46318			Tumour	TCGA-G9-6353-01A	12.915	2.88723		Tumour	TCGA-QR-A707-01A	8.549	3.0819			Tumour	TCGA-XN-A8T5-01A
	Tumour	TCGA-EO-A3L0-01A	10.666	3.8567			Tumour	TCGA-DJ-A3V5-01A	15.505	3.61282			Tumour	TCGA-2G-AAF8-01A	20.202	4.93796			Tumour	TCGA-CG-4438-01A	14.001	3.51125			Tumour	TCGA-EB-A4OY-01A	2.237	1.84333			Tumour	TCGA-DC-6681-01A	14.656	3.89801			Tumour	TCGA-XK-AAJT-01A	15.733	3.15329		Tumour	TCGA-QR-A70M-01A	7.445	2.90465			Tumour	TCGA-3A-A9IR-01A
	Tumour	TCGA-BG-A0VZ-01A	9.986	3.77006			Tumour	TCGA-DJ-A2PO-01A	14.388	3.51173			Tumour	TCGA-VF-A8A9-01A	9.108	3.86926			Tumour	TCGA-BR-8484-01A	30.602	4.5862			Tumour	TCGA-EB-A5VU-01A	14.268	4.08111			Tumour	TCGA-AF-2687-01A	11.182	3.53604			Tumour	TCGA-VP-A879-01A	28.892	3.99035		Tumour	TCGA-QR-A6H0-01A	5.962	2.62605			Tumour	TCGA-IB-AAUT-01A
	Tumour	TCGA-D1-A1NZ-01A	6.958	3.30487			Tumour	TCGA-KS-A41I-01A	8.353	2.79342			Tumour	TCGA-XE-A9SE-01A	10.856	4.09938			Tumour	TCGA-HU-A4GH-01A	19.428	3.95674			Tumour	TCGA-EB-A44N-01A	10.57	3.68099			Tumour	TCGA-DC-6156-01A	19.588	4.29309			Tumour	TCGA-EJ-8469-01A	30.659	4.07321		Tumour	TCGA-RW-A68A-01A	6.521	2.73748			Tumour	TCGA-3A-A9I5-01A
	Tumour	TCGA-D1-A17Q-01A	8.924	3.62339			Tumour	TCGA-DE-A4M9-01A	19.75	3.94303			Tumour	TCGA-WZ-A7V5-01A	12.085	4.24167			Tumour	TCGA-D7-8579-01A	17.877	3.84282			Tumour	TCGA-BF-A1PX-01A	8.019	3.32164			Tumour	TCGA-F5-6861-01A	8.253	3.13928			Tumour	TCGA-HC-8260-01A	25.334	3.80752		Tumour	TCGA-WB-A81A-01A	15.097	3.83527			Tumour	TCGA-2J-AABA-01A
	Tumour	TCGA-BG-A0MT-01A	10.48	3.83352			Tumour	TCGA-EL-A3H5-01A	9.101	2.90442			Tumour	TCGA-XE-AANI-01A	18.822	4.84086			Tumour	TCGA-CD-8528-01A	14.101	3.52083			Tumour	TCGA-XV-AAZW-01A	4.115	2.5034			Tumour	TCGA-DC-6683-01A	13.543	3.79162			Tumour	TCGA-XA-A8JR-01A	22.065	3.6163		Tumour	TCGA-SR-A6MZ-01A	7.611	2.93273			Tumour	TCGA-HZ-A77P-01A
	Tumour	TCGA-D1-A16G-01A	6.475	3.21454			Tumour	TCGA-EL-A3N3-01A	23.513	4.18347			Tumour	TCGA-2G-AAGE-01A	14.175	4.45546			Tumour	TCGA-BR-8361-01A	17.644	3.8249			Tumour	TCGA-EB-A4OZ-01A	2.517	1.96301			Tumour	TCGA-G5-6572-01A	11.801	3.60755			Tumour	TCGA-YL-A9WY-01A	25.374	3.80971		Tumour	TCGA-QR-A70E-01A	8.426	3.0632			Tumour	TCGA-Q3-A5QY-01A
	Tumour	TCGA-AX-A1CI-01A	11.59	3.96667			Tumour	TCGA-EM-A2CL-01A	22.198	4.10392			Tumour	TCGA-ZM-AA06-01A	6.781	3.49179			Tumour	TCGA-B7-A5TI-01A	17.371	3.80362			Tumour	TCGA-BF-A3DN-01A	15.473	4.1907			Tumour	TCGA-EI-6509-01A	8.776	3.21861			Tumour	TCGA-HC-7820-01A	35.333	4.27187		Tumour	TCGA-P7-A5NX-01A	16.352	3.94358			Tumour	TCGA-2J-AAB4-01A
	Tumour	TCGA-BK-A6W4-01A	15.078	4.31948			Tumour	TCGA-J8-A3O1-01A	13.461	3.42209			Tumour	TCGA-W4-A7U2-01A	11.471	4.17234			Tumour	TCGA-VQ-A8PQ-01A	28.382	4.48112			Tumour	TCGA-BF-AAP7-01A	6.128	2.98217			Tumour	TCGA-G5-6641-01A	16.473	4.05642			Tumour	TCGA-ZG-A8QZ-01A	23.622	3.71054		Tumour	TCGA-S7-A7WO-01A	9.265	3.18621			Tumour	TCGA-LB-A8F3-01A
	Tumour	TCGA-D1-A15V-01A	20.379	4.73059			Tumour	TCGA-FK-A3S3-01A	11.543	3.2168			Tumour	TCGA-XY-A9T9-01A	17.209	4.71841			Tumour	TCGA-SW-A7EB-01A	18.327	3.87681			Tumour	TCGA-BF-AAOX-01A	9.627	3.55833			Tumour	TCGA-AF-A56N-01A	15.373	3.96261			Tumour	TCGA-V1-A8ML-01A	22.555	3.64663		Tumour	TCGA-WB-A814-01A	16.086	3.92129			Tumour	TCGA-HZ-8638-01A
	Tumour	TCGA-AJ-A3OK-01A	10.095	3.7843			Tumour	TCGA-EM-A2P0-01A	25.35	4.28772			Tumour	TCGA-XE-AAOF-01A	8.679	3.80669			Tumour	TCGA-BR-4279-01A	20.808	4.05105			Tumour	TCGA-BF-A5ER-01A	6.692	3.09203			Tumour	TCGA-DY-A1DF-01A	7.759	3.06013			Tumour	TCGA-HI-7170-01A	23.901	3.7268		Tumour	TCGA-WB-A81D-01A	8.315	3.04611			Tumour	TCGA-XD-AAUL-01A
	Tumour	TCGA-AP-A05D-01A	4.593	2.79609			Tumour	TCGA-H2-A3RI-01A	15.351	3.5993			Tumour	TCGA-2G-AAL7-01A	8.698	3.80952			Tumour	TCGA-CG-4441-01A	22.446	4.15553			Tumour	TCGA-EB-A85I-01A	7.425	3.22335			Tumour	TCGA-DY-A1H8-01A	4.163	2.29757			Tumour	TCGA-HC-7077-01A	43.685	4.57038		Tumour	TCGA-S7-A7WN-01A	35.499	5.01634			Tumour	TCGA-FB-A78T-01A
	Tumour	TCGA-QF-A5YT-01A	5.99	3.11776			Tumour	TCGA-DJ-A2Q7-01A	12.495	3.32234			Tumour	TCGA-2G-AALP-01A	10.265	4.02561			Tumour	TCGA-IN-A6RI-01A	17.013	3.77523			Tumour	TCGA-EB-A5UM-01A	5.301	2.80425			Tumour	TCGA-AG-3725-01A	13.711	3.80819			Tumour	TCGA-VN-A88P-01A	20.312	3.50226		Tumour	TCGA-QR-A70T-01A	8.564	3.08417			Tumour	TCGA-2J-AABH-01A
	Tumour	TCGA-BS-A0TI-01A	11.344	3.9382			Tumour	TCGA-BJ-A3F0-01A	20.529	3.9962			Tumour	TCGA-YU-A90Q-01A	14.889	4.52179			Tumour	TCGA-CD-5804-01A	7.565	2.70271			Tumour	TCGA-EB-A3XB-01A	15.678	4.20854			Tumour	TCGA-CL-5918-01A	11.21	3.53935			Tumour	TCGA-2A-A8VO-01A	20.685	3.52729		Tumour	TCGA-S7-A7WT-01A	8.871	3.12975			Tumour	TCGA-3A-A9IU-01A
	Tumour	TCGA-A5-A0GJ-01A	2.755	2.22128			Tumour	TCGA-BJ-A191-01A	21.302	4.04709			Tumour	TCGA-XE-AAO6-01A	8.555	3.78809			Tumour	TCGA-HU-A4H4-01A	17.171	3.78783			Tumour	TCGA-D9-A4Z2-01A	15.712	4.21148			Tumour	TCGA-DY-A0XA-01A	13.263	3.76357			Tumour	TCGA-XK-AAIW-01A	36.877	4.33191		Tumour	TCGA-RW-A686-01A	12.782	3.61127			Tumour	TCGA-HV-A5A6-01A
	Tumour	TCGA-AP-A0LG-01A	15.643	4.36931			Tumour	TCGA-EL-A4K0-01A	19.333	3.91374			Tumour	TCGA-XE-AANV-01A	14.92	4.5246			Tumour	TCGA-FP-7829-01A	22.791	4.1766			Tumour	TCGA-EB-A82B-01A	8.52	3.39963			Tumour	TCGA-F5-6813-01A	14.019	3.83808			Tumour	TCGA-HC-A6AP-01A	10.482	2.60997		Tumour	TCGA-RW-A68G-01A	6.986	2.82402			Tumour	TCGA-US-A774-01A
	Tumour	TCGA-DI-A2QY-01A	9.02	3.63728			Tumour	TCGA-FY-A3R6-01A	17.475	3.77549			Tumour	TCGA-4K-AAAL-01A	6.178	3.37541			Tumour	TCGA-HF-7131-01A	18.752	3.90819			Tumour	TCGA-XV-AAZV-01A	6.62	3.07846			Tumour	TCGA-DC-6158-01A	18.101	4.18494			Tumour	TCGA-EJ-5521-01A	25.846	3.8353		Tumour	TCGA-QR-A6H2-01A	7.433	2.9026			Tumour	TCGA-FB-AAQ3-01A
	Tumour	TCGA-H5-A2HR-01A	1.429	1.59283			Tumour	TCGA-EM-A3AP-01A	27.64	4.40795			Tumour	TCGA-2G-AAHN-01A	5.848	3.30751			Tumour	TCGA-HU-A4H6-01A	22.142	4.1367			Tumour	TCGA-XV-AAZY-01A	3.506	2.32052			Tumour	TCGA-AG-3592-01A	9.576	3.33209			Tumour	TCGA-VN-A88O-01A	19.079	3.41628		Tumour	TCGA-QR-A70V-01A	5.944	2.62232			Tumour	TCGA-IB-AAUU-01A
	Tumour	TCGA-BS-A0V6-01A	9.025	3.63799			Tumour	TCGA-FK-A3SD-01A	14.509	3.52303			Tumour	TCGA-2G-AAFZ-01A	12.744	4.31256			Tumour	TCGA-CG-4436-01A	14.553	3.56338			Tumour	TCGA-BF-AAOU-01A	11.182	3.75535			Tumour	TCGA-AG-3591-01A	10.779	3.48751			Tumour	TCGA-V1-A8WL-01A	18.159	3.34862		Tumour	TCGA-QR-A70U-01A	10.663	3.37042			Tumour	TCGA-XD-AAUH-01A
	Tumour	TCGA-QS-A8F1-01A	1.217	1.46107			Tumour	TCGA-BJ-A0ZJ-01A	11.881	3.25516			Tumour	TCGA-2G-AALN-01A	11.673	4.19552			Tumour	TCGA-BR-8588-01A	16.402	3.72544			Tumour	TCGA-BF-A5ES-01A	8.268	3.36093			Tumour	TCGA-DY-A1DC-01A	8.304	3.14721			Tumour	TCGA-EJ-7327-01A	48.093	4.70611		Tumour	TCGA-SP-A6QJ-01A	8.635	3.09484			Tumour	TCGA-US-A776-01A
	Tumour	TCGA-AP-A05A-01A	4.95	2.88535			Tumour	TCGA-4C-A93U-01A	9.851	3.00775			Tumour	TCGA-4K-AA1G-01A	9.036	3.85894			Tumour	TCGA-HU-8608-01A	25.713	4.34373			Tumour	TCGA-EB-A57M-01A	9.72	3.5709			Tumour	TCGA-CI-6619-01B	12.529	3.68735			Tumour	TCGA-KK-A59Y-01A	25.489	3.81599		Tumour	TCGA-S7-A7WX-01A	9.676	3.24285			Tumour	TCGA-HZ-8005-01A
	Tumour	TCGA-A5-A3LP-01A	23.171	4.90767			Tumour	TCGA-EL-A3CP-01A	16.4	3.68901			Tumour	TCGA-4K-AA1I-01A	8.722	3.81308			Tumour	TCGA-BR-4191-01A	20.117	4.00459			Tumour	TCGA-GN-A26C-01A	16.026	4.23834			Tumour	TCGA-EI-7004-01A	11.773	3.60439			Tumour	TCGA-ZG-A9KY-01A	32.201	4.14182		Tumour	TCGA-S7-A7WR-01A	13.675	3.70184			Tumour	TCGA-IB-7891-01A
	Tumour	TCGA-A5-A0GD-01A	7.452	3.39176			Tumour	TCGA-J8-A3YE-01A	24.001	4.21191			Tumour	TCGA-XE-AAOJ-01A	10.466	4.05112			Tumour	TCGA-BR-8295-01A	17.464	3.8109			Tumour	TCGA-BF-AAP4-01A	10.836	3.71378			Tumour	TCGA-EI-7002-01A	10.011	3.39024			Tumour	TCGA-V1-A9O7-01A	17.905	3.32936		Tumour	TCGA-SP-A6QC-01A	2.745	1.73152			Tumour	TCGA-2L-AAQM-01A
	Tumour	TCGA-BS-A0UA-01A	13.851	4.20495			Tumour	TCGA-DJ-A3VF-01A	14.584	3.52999			Tumour	TCGA-2G-AAGF-01A	9.475	3.92071			Tumour	TCGA-HU-A4GF-01A	13.304	3.44261			Tumour	TCGA-XV-A9W5-01A	11.348	3.77487			Tumour	TCGA-DC-6154-01A	14.416	3.87572			Tumour	TCGA-EJ-A46D-01A	21.414	3.57499		Tumour	TCGA-S7-A7WQ-01A	16.909	3.98916			Tumour	TCGA-3A-A9IO-01A
	Tumour	TCGA-AX-A0IZ-01A	5.555	3.02506			Tumour	TCGA-EM-A3AI-01A	13.913	3.46649			Tumour	TCGA-2G-AAEX-01A	9.495	3.92346			Tumour	TCGA-D7-A747-01A	9.854	3.04442			Tumour	TCGA-XV-A9W2-01A	3.868	2.432			Tumour	TCGA-F5-6571-01A	13.858	3.82253			Tumour	TCGA-XJ-A9DQ-01A	21.389	3.57338		Tumour	TCGA-SR-A6N0-01A	21.248	4.30216			Tumour	TCGA-HZ-A9TJ-01A
	Tumour	TCGA-AP-A054-01A	13.531	4.17353			Tumour	TCGA-EM-A3AO-01A	8.041	2.74447			Tumour	TCGA-2G-AALS-01A	13.479	4.38772			Tumour	TCGA-VQ-AA6B-01A	18.884	3.9178			Tumour	TCGA-GN-A8LN-01A	10.776	3.70645			Tumour	TCGA-AF-6655-01A	10.309	3.42876			Tumour	TCGA-EJ-A65D-01A	8.705	2.36739		Tumour	TCGA-WB-A80M-01A	18.31	4.09783			Tumour	TCGA-H8-A6C1-01A
	Tumour	TCGA-EY-A1GU-01A	16.452	4.43778			Tumour	TCGA-FE-A230-01A	19.961	3.95763			Tumour	TCGA-2G-AALX-01A	26.221	5.29848			Tumour	TCGA-R5-A7ZI-01A	10.582	3.13807			Tumour	TCGA-EB-A4XL-01A	11.78	3.82448			Tumour	TCGA-EF-5830-01A	9.307	3.29492			Tumour	TCGA-XK-AAIR-01A	34.805	4.25075		Tumour	TCGA-WB-A81S-01A	18.463	4.10921			Tumour	TCGA-HZ-7925-01A
	Tumour	TCGA-QS-A744-01A	21.383	4.7968			Tumour	TCGA-FY-A3NN-01A	25.274	4.28356			Tumour	TCGA-2G-AAG0-01A	14.95	4.52732			Tumour	TCGA-BR-4369-01A	15.698	3.66586			Tumour	TCGA-FR-A3R1-01A	16.223	4.25493			Tumour	TCGA-AF-2693-01A	15.047	3.93359			Tumour	TCGA-CH-5765-01A	53.433	4.85507		Tumour	TCGA-RW-A68F-01A	11.067	3.41955			Tumour	TCGA-2J-AABR-01A
	Tumour	TCGA-EO-A1Y8-01A	6.963	3.30578			Tumour	TCGA-ET-A2N5-01A	23.246	4.16767			Tumour	TCGA-2G-AAFI-01A	16.842	4.68904			Tumour	TCGA-D7-8574-01A	20.75	4.0472			Tumour	TCGA-BF-AAP8-01A	17.395	4.34991			Tumour	TCGA-EI-6507-01A	15.886	4.00712			Tumour	TCGA-VN-A88L-01A	25.617	3.82294		Tumour	TCGA-P8-A6RX-01A	8.447	3.06641			Tumour	TCGA-FB-AAPZ-01A
	Tumour	TCGA-AX-A2H2-01A	14.365	4.25404			Tumour	TCGA-EL-A4KH-01A	5.921	2.35897			Tumour	TCGA-2G-AAKH-01A	10.842	4.09767			Tumour	TCGA-VQ-A8PE-01A	14.927	3.59766			Tumour	TCGA-ER-A194-01A	1.482	1.46017			Tumour	TCGA-CI-6622-01A	18.137	4.18766			Tumour	TCGA-KK-A8IF-01A	29.503	4.01954		Tumour	TCGA-QR-A6GT-01A	13.398	3.67435			Tumour	TCGA-2L-AAQJ-01A
	Tumour	TCGA-D1-A1NS-01A	11.876	3.99908			Tumour	TCGA-ET-A25N-01A	28.468	4.44907			Tumour	TCGA-SN-A6IS-01A	18.439	4.81271			Tumour	TCGA-HU-A4GY-01A	20.555	4.03421			Tumour	TCGA-FS-A1ZN-01A	10.887	3.71998			Tumour	TCGA-EI-6513-01A	11.938	3.62291			Tumour	TCGA-XK-AAJA-01A	21.477	3.57904		Tumour	TCGA-RW-A681-01A	12.083	3.53617			Tumour	TCGA-IB-A5SO-01A
	Tumour	TCGA-AX-A3G1-01A	15.831	4.38551			Tumour	TCGA-BJ-A3EZ-01A	18.94	3.88558			Tumour	TCGA-XE-A8H4-01A	12.692	4.30709			Tumour	TCGA-CD-8527-01A	12.863	3.39743			Tumour	TCGA-EB-A3Y7-01A	1.949	1.70889			Tumour	TCGA-F5-6702-01A	15.511	3.97472			Tumour	TCGA-EJ-5515-01A	40.926	4.47844		Tumour	TCGA-RW-A685-01A	8.085	3.01004			Tumour	TCGA-IB-7649-01A
	Tumour	TCGA-AP-A0LD-01A	3.561	2.50181			Tumour	TCGA-FY-A3WA-01A	36.83	4.80945			Tumour	TCGA-YU-A94I-01A	28.686	5.42354			Tumour	TCGA-BR-8382-01A	12.793	3.39012			Tumour	TCGA-EB-A42Y-01A	20.929	4.60344			Tumour	TCGA-CI-6621-01A	15.3	3.95616			Tumour	TCGA-2A-A8VV-01A	20.255	3.4984		Tumour	TCGA-QR-A6H4-01A	7.103	2.84501			Tumour	TCGA-H6-A45N-01A
	Tumour	TCGA-D1-A1O7-01A	7.496	3.39925			Tumour	TCGA-EL-A3GP-01A	12.634	3.33713			Tumour	TCGA-2G-AAKM-01A	16.916	4.69501			Tumour	TCGA-VQ-A8P5-01A	19.616	3.96995			Tumour	TCGA-BF-A3DL-01A	7.191	3.18271			Tumour	TCGA-EI-6882-01A	28.182	4.79637			Tumour	TCGA-TP-A8TT-01A	27.909	3.94211		Tumour	TCGA-QR-A7IN-01A	12.11	3.53915			Tumour	TCGA-HZ-8519-01A
	Tumour	TCGA-BK-A56F-01A	16.662	4.45504			Tumour	TCGA-H2-A422-01A	24.32	4.2302			Tumour	TCGA-2G-AALF-01A	9.946	3.98416			Tumour	TCGA-VQ-A91X-01A	6.833	2.57383			Tumour	TCGA-EB-A3HV-01A	6.581	3.07106			Tumour	TCGA-AF-4110-01A	14.384	3.87272			Tumour	TCGA-KK-A7AP-01A	15.831	3.16171		Tumour	TCGA-QR-A7IP-01A	26.249	4.59468			Tumour	TCGA-FB-A5VM-01A
	Tumour	TCGA-AX-A1CF-01A	14.602	4.27612			Tumour	TCGA-DJ-A13S-01A	33.136	4.66121			Tumour	TCGA-2G-AAHA-01A	7.015	3.53453			Tumour	TCGA-CG-4444-01A	25.849	4.35106			Tumour	TCGA-EB-A3XF-01A	15.234	4.16962			Tumour	TCGA-AH-6547-01A	32.914	5.01317			Tumour	TCGA-HC-7738-01A	29.503	4.01954		Tumour	TCGA-RW-A7D0-01A	11.71	3.49444			Tumour	TCGA-YH-A8SY-01A
	Tumour	TCGA-EY-A3QX-01A	12.443	4.06125			Tumour	TCGA-BJ-A0ZE-01A	24.781	4.25623			Tumour	TCGA-2G-AAH4-01A	14.764	4.51039			Tumour	TCGA-BR-8380-01A	12.269	3.33425			Tumour	TCGA-EB-A4P0-01A	5.369	2.81974			Tumour	TCGA-F5-6464-01A	12.031	3.63324			Tumour	TCGA-EJ-5530-01A	46.058	4.64503		Tumour	TCGA-RW-A68B-01A	11.904	3.5163			Tumour	TCGA-XD-AAUG-01A
	Tumour	TCGA-EY-A549-01A	15.305	4.33971			Tumour	TCGA-EM-A2CU-01A	11.579	3.22094			Tumour	TCGA-2G-AAGC-01A	14.765	4.51048			Tumour	TCGA-CG-5722-01A	12.666	3.37678			Tumour	TCGA-D9-A3Z4-01A	15.856	4.22386			Tumour	TCGA-AH-6644-01A	21.09	4.39468			Tumour	TCGA-EJ-5517-01A	43.304	4.55803		Tumour	TCGA-WB-A81P-01A	11.499	3.47029			Tumour	TCGA-2J-AAB6-01A
	Tumour	TCGA-AP-A0LE-01A	3.777	2.56857			Tumour	TCGA-BJ-A0ZB-01A	12.933	3.36843			Tumour	TCGA-2G-AAM2-01A	13.76	4.41545			Tumour	TCGA-HU-8610-01A	24.447	4.27368			Tumour	TCGA-GF-A769-01A	13.996	4.05517			Tumour	TCGA-F5-6465-01A	14.677	3.89994			Tumour	TCGA-HC-7748-01A	44.108	4.58398		Tumour	TCGA-WB-A819-01A	11.339	3.45171			Tumour	TCGA-IB-A5SP-01A
	Tumour	TCGA-EY-A1GK-01A	19.41	4.66367			Tumour	TCGA-CE-A485-01A	16.549	3.70131			Tumour	TCGA-2G-AAGW-01A	7.217	3.57044			Tumour	TCGA-CD-A487-01A	12.205	3.32727			Tumour	TCGA-ER-A2NF-01A	9.657	3.5624			Tumour	TCGA-CI-6624-01C	21.142	4.39808			Tumour	TCGA-J4-A83L-01A	24.851	3.78081		Tumour	TCGA-QR-A6GZ-01A	8.455	3.06763			Tumour	TCGA-HZ-7289-01A
	Tumour	TCGA-D1-A2G6-01A	12.558	4.07354			Tumour	TCGA-DJ-A3UR-01A	10.48	3.08904			Tumour	TCGA-YU-A90W-01A	13.856	4.4248			Tumour	TCGA-RD-A8MV-01A	23.288	4.20643			Tumour	TCGA-FR-A2OS-01A	12.535	3.90729			Tumour	TCGA-DY-A1DG-01A	10.58	3.46293			Tumour	TCGA-EJ-7330-01A	36.544	4.31918		Tumour	TCGA-RT-A6Y9-01A	10.678	3.37227			Tumour	TCGA-FB-AAQ0-01A
	Tumour	TCGA-D1-A174-01A	2.841	2.25395			Tumour	TCGA-ET-A3DQ-01A	18.915	3.88377			Tumour	TCGA-2G-AAFL-01A	5.667	3.26887			Tumour	TCGA-IN-AB1X-01A	28.905	4.50657			Tumour	TCGA-EB-A24D-01A	15.754	4.2151			Tumour	TCGA-AH-6897-01A	13.231	3.76033			Tumour	TCGA-G9-6361-01A	19.805	3.46752		Tumour	TCGA-WB-A81R-01A	11.737	3.49751			Tumour	TCGA-S4-A8RO-01A
	Tumour	TCGA-D1-A0ZS-01A	11.199	3.92116			Tumour	TCGA-DJ-A2Q3-01A	16.882	3.72843			Tumour	TCGA-SN-A84W-01A	25.439	5.25643			Tumour	TCGA-BR-7851-01A	15.631	3.66006			Tumour	TCGA-XV-A9VZ-01A	9.609	3.55589			Tumour	TCGA-EI-6508-01A	13.545	3.79181			Tumour	TCGA-J4-A6M7-01A	27.884	3.94086		Tumour	TCGA-QR-A70X-01A	13.176	3.65193			Tumour	TCGA-3E-AAAY-01A
	Tumour	TCGA-BS-A0TE-01A	5.69	3.05447			Tumour	TCGA-BJ-A45K-01A	18.315	3.83964			Tumour	TCGA-2G-AAG7-01A	20.201	4.93789			Tumour	TCGA-CG-4474-01A	15.317	3.63256			Tumour	TCGA-BF-A1Q0-01A	17.988	4.39568			Tumour	TCGA-G5-6233-01A	11.584	3.58288			Tumour	TCGA-KK-A5A1-01A	25.304	3.80587		Tumour	TCGA-RW-A67W-01A	9.021	3.15151			Tumour	TCGA-IB-7897-01A
	Tumour	TCGA-D1-A17S-01A	7.57	3.41176			Tumour	TCGA-DJ-A4UW-01A	11.554	3.21807			Tumour	TCGA-XE-AAO3-01A	11.022	4.11944			Tumour	TCGA-R5-A7O7-01A	15.9	3.68321			Tumour	TCGA-EB-A3XC-01A	11.476	3.78975			Tumour	TCGA-F5-6812-01A	12.68	3.70336			Tumour	TCGA-J4-A6G3-01A	30.845	4.08166		Tumour	TCGA-RW-A67X-01A	14.55	3.78539			Tumour	TCGA-F2-7273-01A
	Tumour	TCGA-A5-A0RA-01A	9.044	3.64073			Tumour	TCGA-DE-A4M8-01A	22.014	4.09243			Tumour	TCGA-2G-AAG9-01A	8.703	3.81026			Tumour	TCGA-VQ-A8PK-01A	29.456	4.53291			Tumour	TCGA-WE-A8K4-01A	11.666	3.81156			Tumour	TCGA-DC-6157-01A	19.088	4.25763			Tumour	TCGA-CH-5745-01A	40.607	4.46742		Tumour	TCGA-SA-A6C2-01A	28.07	4.68801			Tumour	TCGA-3A-A9IC-01A
	Tumour	TCGA-AX-A0IU-01A	11.804	3.99099			Tumour	TCGA-EL-A3T1-01A	12.709	3.34504			Tumour	TCGA-YU-A90P-01A	22.099	5.06159			Tumour	TCGA-BR-6566-01A	9.014	2.92821			Tumour	TCGA-BF-AAP6-01A	13.782	4.03444			Tumour	TCGA-DC-5337-01A	7.225	2.96938			Tumour	TCGA-KK-A59X-01A	15.285	3.11414		Tumour	TCGA-QT-A7U0-01A	18.881	4.13987			Tumour	TCGA-FB-AAPP-01A
	Tumour	TCGA-FI-A2D2-01A	18.217	4.57678			Tumour	TCGA-FK-A3SG-01A	19.466	3.92315			Tumour	TCGA-SO-A8JP-01A	14.842	4.51751			Tumour	TCGA-VQ-A91Y-01A	18.892	3.91838			Tumour	TCGA-BF-AAP1-01A	14.118	4.06686			Tumour	TCGA-F5-6810-01A	12.249	3.65717			Tumour	TCGA-TK-A8OK-01A	23.282	3.69048		Tumour	TCGA-PR-A5PG-01A	10.887	3.39786			Tumour	TCGA-IB-7651-01A
	Tumour	TCGA-AX-A060-01A	7.509	3.40145			Tumour	TCGA-E8-A433-01A	7.754	2.69793			Tumour	TCGA-S6-A8JW-01A	14.892	4.52206			Tumour	TCGA-CG-4443-01A	19.384	3.95363			Tumour	TCGA-FW-A5DX-01A	18.031	4.39895			Tumour	TCGA-EI-6514-01A	16.464	4.05568			Tumour	TCGA-EJ-7218-01B	17.949	3.33271		Tumour	TCGA-WB-A81J-01A	10.791	3.38617			Tumour	TCGA-FB-AAPQ-01A
	Tumour	TCGA-KP-A3W4-01A	13.797	4.1997			Tumour	TCGA-E8-A242-01A	13.837	3.45912			Tumour	TCGA-YU-AA4L-01A	11.133	4.1327			Tumour	TCGA-BR-4253-01A	13.098	3.42168			Tumour	TCGA-EB-A430-01A	4.828	2.69167			Tumour	TCGA-DC-5869-01A	15.074	3.93602			Tumour	TCGA-EJ-5531-01A	31.674	4.11874		Tumour	TCGA-SR-A6MV-01A	6.617	2.75577			Tumour	TCGA-IB-7885-01A
	Tumour	TCGA-D1-A17U-01A	10.699	3.86078			Tumour	TCGA-CE-A3ME-01A	16.157	3.66872			Tumour	TCGA-2G-AAKG-01A	6.564	3.45098			Tumour	TCGA-VQ-A8DT-01A	23.994	4.24777			Tumour	TCGA-EB-A550-01A	10.259	3.64168			Tumour	TCGA-AG-4022-01A	17.287	4.12211			Tumour	TCGA-EJ-7792-01A	38.484	4.39186		Tumour	TCGA-RW-A7CZ-01A	12.88	3.62149			Tumour	TCGA-M8-A5N4-01A
	Tumour	TCGA-EO-A3B1-01A	11.558	3.963			Tumour	TCGA-EL-A3CU-01A	20.698	4.00748			Tumour	TCGA-2G-AALT-01A	7.556	3.62877			Tumour	TCGA-CD-8531-01A	10.908	3.17812			Tumour	TCGA-BF-A1PU-01A	6.483	3.05229			Tumour	TCGA-AG-3731-01A	15.538	3.97708			Tumour	TCGA-EJ-A8FS-01A	32.977	4.17515		Tumour	TCGA-QR-A705-01A	8.888	3.13223			Tumour	TCGA-IB-7888-01A
	Tumour	TCGA-B5-A3FC-01A	8.351	3.53759			Tumour	TCGA-DJ-A2PS-01A	16.513	3.69835			Tumour	TCGA-2G-AAGA-01A	9.776	3.96158			Tumour	TCGA-CD-A489-01A	9.7	3.0238			Tumour	TCGA-D9-A4Z3-01A	8.765	3.43629			Tumour	TCGA-CI-6620-01A	15.771	3.99726			Tumour	TCGA-EJ-A46G-01A	25.545	3.81903		Tumour	TCGA-S7-A7WP-01A	30.859	4.82018			Tumour	TCGA-3A-A9IL-01A
	Tumour	TCGA-D1-A16B-01A	10.559	3.84341			Tumour	TCGA-ET-A3BN-01A	25.766	4.31032			Tumour	TCGA-SN-A84X-01A	9.191	3.88105			Tumour	TCGA-VQ-A94T-01A	24.617	4.28329			Tumour	TCGA-EB-A553-01A	8.527	3.40069			Tumour	TCGA-DC-6160-01A	16.002	4.017			Tumour	TCGA-CH-5750-01A	41.232	4.48893		Tumour	TCGA-WB-A80O-01A	12.332	3.56337			Tumour	TCGA-HZ-8637-01A
	Tumour	TCGA-A5-A0GN-01A	8.943	3.62615			Tumour	TCGA-DJ-A3US-01A	16.858	3.72649			Tumour	TCGA-2G-AAGS-01A	19.762	4.9077			Tumour	TCGA-VQ-A91K-01A	17.518	3.81512			Tumour	TCGA-EB-A5SF-01A	1.334	1.37147			Tumour	TCGA-AF-A56L-01A	7.562	3.02731			Tumour	TCGA-HC-7736-01A	22.488	3.64252		Tumour	TCGA-RW-A688-01A	9.178	3.17393			Tumour	TCGA-XD-AAUI-01A
	Tumour	TCGA-B5-A0JV-01A	9.143	3.65488			Tumour	TCGA-DJ-A3V3-01A	11.778	3.24358			Tumour	TCGA-2G-AAFJ-01A	13.472	4.38702			Tumour	TCGA-VQ-A928-01A	15.739	3.6694			Tumour	TCGA-EB-A3XE-01A	5.759	2.90548			Tumour	TCGA-EI-6881-01A	15.973	4.01453			Tumour	TCGA-EJ-5508-01A	41.897	4.51147		Tumour	TCGA-QR-A700-01A	35.738	5.02575			Tumour	TCGA-F2-A8YN-01A
	Tumour	TCGA-B5-A11G-01A	8.764	3.59994			Tumour	TCGA-FE-A232-01A	16.408	3.68967			Tumour	TCGA-XY-A89B-01A	11.672	4.1954			Tumour	TCGA-HU-A4HD-01A	14.707	3.5776			Tumour	TCGA-ER-A19T-01A	24.789	4.83735			Tumour	TCGA-EI-6511-01A	17.232	4.11776			Tumour	TCGA-V1-A9ZG-01A	24.513	3.76183		Tumour	TCGA-WB-A81H-01A	11.574	3.47892			Tumour	TCGA-HZ-A49H-01A
	Tumour	TCGA-AX-A3FX-01A	9.549	3.7115			Tumour	TCGA-DE-A69J-01A	17.2	3.75386			Tumour	TCGA-VF-A8AB-01A	5.824	3.30245			Tumour	TCGA-D7-A4YT-01A	26.041	4.36134			Tumour	TCGA-BF-A1PV-01A	9.669	3.56402			Tumour	TCGA-CL-4957-01A	11.746	3.60134			Tumour	TCGA-YL-A8HJ-01A	23.621	3.71048		Tumour	TCGA-TT-A6YK-01A	10.518	3.35237			Tumour	TCGA-IB-AAUP-01A
	Tumour	TCGA-D1-A1O8-01A	8.119	3.50134			Tumour	TCGA-DJ-A3UO-01A	19.382	3.91722			Tumour	TCGA-2G-AAF6-01A	10.754	4.08691			Tumour	TCGA-HF-7133-01A	32.271	4.66045			Tumour	TCGA-BF-A3DM-01A	10.013	3.6098			Tumour	TCGA-AH-6544-01A	12.748	3.71051			Tumour	TCGA-J9-A52D-01A	25.895	3.83793		Tumour	TCGA-RT-A6YA-01A	17.163	4.00948			Tumour	TCGA-HZ-7926-01A
	Tumour	TCGA-BG-A0MK-01A	8.747	3.59742			Tumour	TCGA-FY-A3ON-01A	19.292	3.91083			Tumour	TCGA-2G-AAH2-01A	18.227	4.79689			Tumour	TCGA-BR-A4PE-01A	27.925	4.45851			Tumour	TCGA-EB-A1NK-01A	5.6	2.87113			Tumour	TCGA-F5-6864-01A	14.158	3.85137			Tumour	TCGA-KC-A7FD-01A	53.057	4.84507		Tumour	TCGA-RW-A68C-01A	13.753	3.70949			Tumour	TCGA-IB-7644-01A
	Tumour	TCGA-AP-A059-01A	6.322	3.1847			Tumour	TCGA-KS-A4IB-01A	10.439	3.08388			Tumour	TCGA-2G-AAGT-01A	10.884	4.10278			Tumour	TCGA-HU-A4H3-01A	13.122	3.42413			Tumour	TCGA-ER-A196-01A	12.854	3.9409			Tumour	TCGA-CL-5917-01A	18.833	4.23919			Tumour	TCGA-HC-8259-01A	28.51	3.9718		Tumour	TCGA-QR-A6GR-01A	9.017	3.15093			Tumour	TCGA-HV-A7OL-01A
	Tumour	TCGA-A5-A0GI-01A	3.845	2.58896			Tumour	TCGA-EM-A3AR-01A	17.511	3.7783			Tumour	TCGA-VF-A8AD-01A	8.131	3.7226			Tumour	TCGA-D7-A6EY-01A	19.141	3.93632			Tumour	TCGA-EB-A3Y6-01A	22.465	4.70111			Tumour	TCGA-BM-6198-01A	11.723	3.59873			Tumour	TCGA-J4-8198-01A	27.263	3.90951		Tumour	TCGA-PR-A5PF-01A	8.647	3.09663			Tumour	TCGA-IB-AAUQ-01A
	Tumour	TCGA-AX-A3G3-01A	8.576	3.57189			Tumour	TCGA-EM-A22L-01A	41.889	4.99053			Tumour	TCGA-2G-AAGK-01A	17.421	4.73511			Tumour	TCGA-D7-6520-01A	11.843	3.28717			Tumour	TCGA-BF-A5EQ-01A	16.2	4.25301			Tumour	TCGA-AF-2690-01A	14.636	3.89616			Tumour	TCGA-G9-6338-01A	13.089	2.90516		Tumour	TCGA-SP-A6QK-01A	17.309	4.02103			Tumour	TCGA-2J-AABT-01A
	Tumour	TCGA-B5-A11Q-01A	8.416	3.54758			Tumour	TCGA-FE-A237-01A	16.259	3.67727			Tumour	TCGA-2G-AAFV-01A	13.698	4.40938			Tumour	TCGA-D7-8573-01A	12.502	3.35936			Tumour	TCGA-DA-A960-01A	2.699	2.0358			Tumour	TCGA-AF-3911-01A	8.507	3.17835			Tumour	TCGA-M7-A724-01A	18.431	3.36895		Tumour	TCGA-S7-A7X0-01A	13.163	3.65061			Tumour	TCGA-IB-AAUO-01A
	Tumour	TCGA-A5-A2K7-01A	9.304	3.6776			Tumour	TCGA-KS-A4ID-01A	12.962	3.37143			Tumour	TCGA-2G-AAGG-01A	12.471	4.28362			Tumour	TCGA-CD-A486-01A	12.347	3.3427			Tumour	TCGA-GN-A4U5-01A	9.853	3.58869			Tumour	TCGA-F5-6814-01A	13.086	3.74555			Tumour	TCGA-HC-7740-01A	22.177	3.62329		Tumour	TCGA-W2-A7HF-01A	11.598	3.48167			Tumour	TCGA-HZ-8001-01A
	Tumour	TCGA-B5-A1MZ-01A	23.984	4.9554			Tumour	TCGA-DJ-A2PU-01A	14.156	3.48981			Tumour	TCGA-2G-AAGJ-01A	12.996	4.33877			Tumour	TCGA-FP-8099-01A	16.029	3.69418			Tumour	TCGA-EB-A4IS-01A	15.846	4.223			Tumour	TCGA-AH-6643-01A	10.132	3.406			Tumour	TCGA-EJ-7789-01A	15.692	3.14975		Tumour	TCGA-S7-A7WM-01A	40.312	5.19504			Tumour	TCGA-IB-7887-01A
	Tumour	TCGA-A5-A1OJ-01A	7.66	3.42683			Tumour	TCGA-FE-A23A-01A	12.471	3.31978			Tumour	TCGA-2G-AAFH-01A	12.432	4.27943			Tumour	TCGA-BR-8081-01A	12.504	3.35958			Tumour	TCGA-EB-A5SE-01A	13.536	4.01023			Control	TCGA-AF-2691-11A	19.393	4.27937			Tumour	TCGA-V1-A8WV-01A	20.918	3.54271		Tumour	TCGA-W2-A7H5-01B	11.413	3.46033			Tumour	TCGA-IB-A7M4-01A
	Tumour	TCGA-AX-A1C8-01A	13.361	4.15655			Tumour	TCGA-DE-A0XZ-01A	14.164	3.49057			Tumour	TCGA-ZM-AA0N-01A	5.436	3.218			Tumour	TCGA-D7-6815-01A	19.772	3.98083			Tumour	TCGA-EB-A299-01A	6.282	3.013			Control	TCGA-AG-3725-11A	10.998	3.51409			Tumour	TCGA-G9-7523-01A	15.173	3.10418		Tumour	TCGA-WB-A80N-01A	10.439	3.34244			Tumour	TCGA-IB-AAUM-01A
	Tumour	TCGA-EY-A2ON-01A	10.746	3.86656			Tumour	TCGA-DJ-A1QH-01A	18.159	3.82794			Tumour	TCGA-SB-A6J6-01A	15.946	4.6147			Tumour	TCGA-CD-8532-01A	23.658	4.22824			Tumour	TCGA-BF-A3DJ-01A	22.018	4.67336			Control	TCGA-AG-3731-11A	17.753	4.15841			Tumour	TCGA-EJ-A65J-01A	32.641	4.16081		Tumour	TCGA-WB-A80Y-01A	17.665	4.04882			Tumour	TCGA-HZ-7918-01A
	Tumour	TCGA-AX-A05T-01A	10.376	3.82039			Tumour	TCGA-EM-A3AJ-01A	19.206	3.9047			Tumour	TCGA-2G-AAH3-01A	14.752	4.50929			Tumour	TCGA-VQ-A8PX-01A	34.705	4.76231			Tumour	TCGA-FR-A726-01A	9.146	3.49151			Control	TCGA-AG-3742-11A	12.859	3.72211			Tumour	TCGA-KK-A6E4-01A	9.726	2.5117		Tumour	TCGA-QR-A70H-01A	9.865	3.26817			Tumour	TCGA-IB-A5SS-01A
	Tumour	TCGA-EY-A1GI-01A	34.931	5.47962			Tumour	TCGA-BJ-A45I-01A	12.386	3.31064			Tumour	TCGA-2G-AAGP-01A	15.506	4.57675			Tumour	TCGA-BR-8286-01A	14.721	3.57888			Tumour	TCGA-EB-A5FP-01A	9.272	3.50931			Control	TCGA-AF-2692-11A	22.584	4.4891			Tumour	TCGA-HC-A6AL-01A	15.202	3.10676		Tumour	TCGA-RW-A8AZ-01A	16.987	3.99543			Tumour	TCGA-IB-7893-01A
	Tumour	TCGA-AP-A0LJ-01A	3.537	2.4942			Tumour	TCGA-DJ-A3V0-01A	11.108	3.16588			Tumour	TCGA-2X-A9D6-01A	16.081	4.62615			Tumour	TCGA-IN-7808-01A	22.937	4.18543			Tumour	TCGA-GF-A2C7-01A	17.547	4.36178			Control	TCGA-AF-5654-11A	21.302	4.40846			Tumour	TCGA-EJ-7793-01A	29.908	4.03857		Tumour	TCGA-S7-A7WW-01A	10.785	3.38543			Tumour	TCGA-S4-A8RM-01A
	Tumour	TCGA-B5-A5OE-01A	23.604	4.93329			Tumour	TCGA-IM-A4EB-01A	11.29	3.1874			Tumour	TCGA-2X-A9D5-01A	13.918	4.43081			Tumour	TCGA-BR-A44T-01A	12.83	3.39399			Tumour	TCGA-BF-A9VF-01A	9.061	3.47937			Control	TCGA-AH-6643-11A	21.599	4.42755			Tumour	TCGA-KK-A6E0-01A	44.805	4.6061		Tumour	TCGA-RT-A6YC-01A	42.09	5.25583			Tumour	TCGA-IB-A5SQ-01A
	Tumour	TCGA-BK-A139-01A	23.084	4.90247			Tumour	TCGA-E8-A2JQ-01A	13.905	3.46572			Tumour	TCGA-YU-A90S-01A	8.933	3.84406			Tumour	TCGA-MX-A663-01A	15.874	3.68099			Tumour	TCGA-EB-A85J-01A	8.025	3.3226			Control	TCGA-AF-3400-11A	19.575	4.29218			Tumour	TCGA-HC-8257-01A	21.902	3.60607		Tumour	TCGA-WB-A80P-01A	13.646	3.69899			Tumour	TCGA-HZ-8002-01A
	Tumour	TCGA-A5-A0GE-01A	7.634	3.42249			Tumour	TCGA-EM-A2CR-01A	4.558	2.04256			Tumour	TCGA-2G-AAFE-01A	9.315	3.8985			Tumour	TCGA-D7-A4YU-01A	21.578	4.10111			Tumour	TCGA-EB-A431-01A	14.217	4.07628			Control	TCGA-AF-2689-11A	16.791	4.08244			Tumour	TCGA-J9-A8CK-01A	18.193	3.35117		Tumour	TCGA-WB-A815-01A	8.53	3.07903			Tumour	TCGA-2L-AAQE-01A
	Tumour	TCGA-AP-A1DK-01A	10.414	3.8252			Tumour	TCGA-EL-A3T2-01A	22.788	4.14015			Tumour	TCGA-ZM-AA0B-01A	10.452	4.04936			Tumour	TCGA-KB-A93J-01A	38.597	4.91158			Control	TCGA-GN-A4U8-11A	10.616	3.68671			Control	TCGA-AG-3732-11A	15.707	3.99174			Tumour	TCGA-V1-A9ZR-01A	23.249	3.68852		Tumour	TCGA-QT-A5XL-01A	18.555	4.11602			Tumour	TCGA-US-A77G-01A
	Tumour	TCGA-DI-A1NN-01A	5.538	3.02131			Tumour	TCGA-FY-A4B4-01A	18.044	3.81926			Tumour	TCGA-2G-AAGY-01A	19.638	4.89906			Tumour	TCGA-BR-8369-01A	20.94	4.05975			Control	GTEX-X4EO-0326-S	14.26	4.08035									Tumour	TCGA-KK-A8I8-01A	14.882	3.07799		Tumour	TCGA-QR-A6GX-01A	8.829	3.1236			Tumour	TCGA-YY-A8LH-01A
	Tumour	TCGA-B5-A11F-01A	8.62	3.5785			Tumour	TCGA-E8-A437-01A	10.047	3.03357			Tumour	TCGA-XE-AAO4-01A	6.601	3.45802			Tumour	TCGA-HU-A4H2-01A	35.1	4.77819			Control	GTEX-PW2O-0008-S	10.231	3.63808									Tumour	TCGA-KK-A7AV-01A	20.622	3.52309		Tumour	TCGA-WB-A81I-01A	8.603	3.09004			Tumour	TCGA-RB-A7B8-01A
	Tumour	TCGA-EY-A1GL-01A	8.62	3.5785			Tumour	TCGA-J8-A3YH-01A	14.606	3.53202			Tumour	TCGA-2G-AAFY-01A	11.479	4.17326			Tumour	TCGA-BR-4257-01A	18.027	3.85424			Control	GTEX-15RIG-0226-	12.227	3.87408									Tumour	TCGA-G9-6377-01A	24.988	3.78844		Tumour	TCGA-WB-A816-01A	16.412	3.94856			Tumour	TCGA-HZ-A4BK-01A
	Tumour	TCGA-BK-A139-01C	51.522	6.02731			Tumour	TCGA-EL-A3H4-01A	25.426	4.29188			Tumour	TCGA-2G-AAGX-01A	18.506	4.81768			Tumour	TCGA-RD-A8N0-01A	37.38	4.86654			Control	GTEX-12WSK-2126-	11.178	3.75487									Tumour	TCGA-HC-A6HY-01A	18.36	3.36367		Tumour	TCGA-TT-A6YJ-01A	13.695	3.70381			Tumour	TCGA-HV-AA8X-01A
	Tumour	TCGA-AX-A1C5-01A	11.117	3.91143			Tumour	TCGA-FE-A239-01A	35.95	4.77549			Tumour	TCGA-WZ-A8D5-01A	8.448	3.77184			Tumour	TCGA-D7-6522-01A	8.768	2.89232			Control	GTEX-1JMQJ-0826-	13.574	4.01399									Tumour	TCGA-YL-A8SQ-01B	30.567	4.06901		Tumour	TCGA-WB-A81Q-01A	9.775	3.25617			Tumour	TCGA-2J-AAB1-01A
	Tumour	TCGA-PG-A916-01A	16.135	4.41134			Tumour	TCGA-EM-A4FU-01A	14.205	3.49447			Tumour	TCGA-2G-AAG6-01A	15.212	4.55082			Tumour	TCGA-B7-A5TK-01A	9.085	2.9384			Control	GTEX-1JJ6O-0126-	10.636	3.68919									Tumour	TCGA-HC-8261-01A	19.819	3.46849		Tumour	TCGA-TT-A6YO-01A	24.839	4.51803			Tumour	TCGA-Z5-AAPL-01A
	Tumour	TCGA-D1-A15Z-01A	10.09	3.78365			Tumour	TCGA-EM-A3FP-01A	16.612	3.70648			Tumour	TCGA-2G-AAG8-01A	10.236	4.02189			Tumour	TCGA-FP-8209-01A	14.505	3.55892			Control	GTEX-13111-1626-	10.374	3.65634									Tumour	TCGA-KK-A6E2-01A	36.368	4.3124		Tumour	TCGA-WB-A81N-01A	10.587	3.36099			Tumour	TCGA-HZ-7923-01A
	Tumour	TCGA-EY-A54A-01A	17.728	4.53959			Tumour	TCGA-E8-A415-01A	21.366	4.05123			Tumour	TCGA-2G-AAF4-01A	11.944	4.22604			Tumour	TCGA-D7-6526-01A	14.569	3.56486			Control	GTEX-11TUW-0626-	15.298	4.17529									Tumour	TCGA-KK-A8IL-01A	28.282	3.96061		Tumour	TCGA-WB-A81W-01A	11.827	3.50766			Tumour	TCGA-IB-7647-01A
	Tumour	TCGA-B5-A11V-01A	10.629	3.85212			Tumour	TCGA-DJ-A3VL-01A	11.312	3.18998			Tumour	TCGA-2G-AALO-01A	15.115	4.54216			Tumour	TCGA-BR-A4IZ-01A	21.612	4.10328			Control	GTEX-ZVE1-0726-S	10.773	3.70608									Tumour	TCGA-J4-A83I-01A	31.198	4.09756		Tumour	TCGA-WB-A820-01A	18.037	4.07729			Tumour	TCGA-3A-A9IH-01A
	Tumour	TCGA-A5-A0GB-01A	9.346	3.68347			Tumour	TCGA-EM-A3OB-01A	16.948	3.73374			Tumour	TCGA-VF-A8AE-01A	7.559	3.62927			Tumour	TCGA-D7-A748-01A	8.605	2.86805			Control	GTEX-145LS-0126-	11.992	3.84822									Tumour	TCGA-G9-6370-01A	23.739	3.71738		Tumour	TCGA-QR-A702-01A	6.145	2.66349			Tumour	TCGA-2J-AAB8-01A
	Tumour	TCGA-AP-A1DQ-01A	16.069	4.40577			Tumour	TCGA-DJ-A13W-01A	3.806	1.83283			Tumour	TCGA-ZM-AA05-01A	3.701	2.7648			Tumour	TCGA-VQ-A91D-01A	13.176	3.42964			Control	GTEX-SE5C-1626-S	24.291	4.80922									Tumour	TCGA-CH-5748-01A	46.524	4.65925		Tumour	TCGA-RW-A67Y-01A	9.528	3.22271			Tumour	TCGA-F2-A44H-01A
	Tumour	TCGA-FI-A2D4-01A	7.134	3.33643			Tumour	TCGA-BJ-A0ZC-01A	19.974	3.95852			Tumour	TCGA-2G-AAH8-01A	8.222	3.73691			Tumour	TCGA-IN-A6RJ-01A	7.687	2.72312			Control	GTEX-ZDXO-3026-S	18.307	4.41972									Tumour	TCGA-KK-A7B3-01A	15.757	3.15536		Tumour	TCGA-QR-A6GU-01A	16.499	3.95575			Tumour	TCGA-HZ-7924-01A
	Tumour	TCGA-AJ-A23M-01A	14.081	4.22712			Tumour	TCGA-EM-A1CU-01A	12.716	3.34578			Tumour	TCGA-4K-AA1H-01A	12.586	4.29588			Tumour	TCGA-CD-A4MI-01A	14.457	3.55445			Control	GTEX-Y114-2126-S	6.552	3.06553									Tumour	TCGA-EJ-A46H-01A	27.664	3.92983		Tumour	TCGA-QR-A6H3-01A	2.884	1.78409			Tumour	TCGA-FB-A7DR-01A
	Tumour	TCGA-BG-A0LX-01A	11.818	3.99256			Tumour	TCGA-EM-A3O9-01A	26.008	4.32331			Tumour	TCGA-WZ-A7V4-01A	14.057	4.44419			Tumour	TCGA-CD-A4MG-01A	12.629	3.37287			Control	GTEX-1PPH7-2326-	14.777	4.12842									Tumour	TCGA-QU-A6IP-01A	22.505	3.64356		Tumour	TCGA-W2-A7HB-01A	9.918	3.27519			Tumour	TCGA-IB-AAUW-01A
	Tumour	TCGA-BS-A0U7-01A	16.169	4.4142			Tumour	TCGA-DJ-A3VD-01A	20.813	4.01511			Tumour	TCGA-2G-AALG-01A	7.957	3.69485			Tumour	TCGA-R5-A7ZF-01A	9.734	3.02838			Control	GTEX-15G1A-1626-	10.812	3.71085									Tumour	TCGA-V1-A8MJ-01A	24.741	3.77466		Tumour	TCGA-W2-A7UY-01A	4.321	2.23825			Tumour	TCGA-HZ-A77O-01A
	Tumour	TCGA-PG-A915-01A	9.466	3.7001			Tumour	TCGA-DJ-A2PZ-01A	15.737	3.63296			Tumour	TCGA-2G-AAFG-01A	9.61	3.93918			Tumour	TCGA-CD-8534-01A	21.857	4.11882			Control	GTEX-ZDXO-0008-S	13.048	3.96096									Tumour	TCGA-EJ-A46F-01A	14.101	3.00524		Tumour	TCGA-WB-A818-01A	15.543	3.8747			Tumour	TCGA-2J-AABF-01A
	Tumour	TCGA-KP-A3W0-01A	9.844	3.75129			Tumour	TCGA-DE-A0Y2-01A	25.046	4.27098			Tumour	TCGA-VF-A8AC-01A	8.068	3.71262			Tumour	TCGA-CG-4462-01A	24.465	4.2747			Control	GTEX-1AMEY-1326-	13.308	3.98742									Tumour	TCGA-CH-5752-01A	30.896	4.08397		Tumour	TCGA-QR-A703-01A	13.057	3.63977			Tumour	TCGA-IB-AAUS-01A
	Tumour	TCGA-PG-A917-01A	9.418	3.69347			Tumour	TCGA-EL-A3CY-01A	24.341	4.23139			Tumour	TCGA-S6-A8JX-01A	10.91	4.10593			Tumour	TCGA-HU-A4GQ-01A	9.294	2.96799			Control	GTEX-PX3G-0008-S	6.639	3.08205									Tumour	TCGA-KK-A6E5-01A	28.033	3.94829		Tumour	TCGA-WB-A81V-01A	8.598	3.08929			Tumour	TCGA-YB-A89D-01A
	Tumour	TCGA-A5-A0R8-01A	5.497	3.01224			Tumour	TCGA-DJ-A13R-01A	11.085	3.16314			Tumour	TCGA-XY-A8S2-01A	19.585	4.89535			Tumour	TCGA-HU-A4GC-01A	22.735	4.1732			Control	GTEX-12696-0126-	17.059	4.32331									Tumour	TCGA-KC-A7F6-01A	21.16	3.55855		Tumour	TCGA-S7-A7X2-01A	6.567	2.74627			Tumour	TCGA-HZ-8317-01A
	Tumour	TCGA-A5-A1OF-01A	8.677	3.58702			Tumour	TCGA-EL-A3ZP-01A	11.41	3.20142			Tumour	TCGA-YU-A90Y-01A	14.924	4.52496			Tumour	TCGA-BR-A4J7-01A	14.372	3.54649			Control	GTEX-1CB4J-1326-	12.145	3.86511									Tumour	TCGA-G9-6378-01A	22.523	3.64466		Tumour	TCGA-RM-A68W-01A	6.167	2.66792			Tumour	TCGA-F2-A44G-01A
	Tumour	TCGA-AX-A06L-01A	7.901	3.46643			Tumour	TCGA-L6-A4EP-01A	10.071	3.03671			Tumour	TCGA-2G-AALR-01A	11.763	4.20573			Tumour	TCGA-VQ-A8DZ-01A	11.168	3.20928			Control	GTEX-13SLX-2226-	11.728	3.8186									Tumour	TCGA-HC-A76W-01A	20.072	3.48592		Tumour	TCGA-SR-A6MS-01A	23.952	4.46764			Tumour	TCGA-IB-7886-01A
	Tumour	TCGA-B5-A1MR-01A	12.699	4.08846			Tumour	TCGA-EL-A4K1-01A	10.021	3.03017			Tumour	TCGA-2G-AAGO-01A	15.275	4.55642			Tumour	TCGA-RD-A8N9-01A	20.991	4.0631			Control	GTEX-13FH7-0008-	7.164	3.17794									Tumour	TCGA-G9-6362-01A	19.148	3.42123		Tumour	TCGA-QR-A6GW-01A	14.5	3.78075			Tumour	TCGA-H6-8124-01A
	Tumour	TCGA-SJ-A6ZJ-01A	6.151	3.15061			Tumour	TCGA-CE-A483-01A	18.67	3.86592			Tumour	TCGA-2G-AALZ-01A	12.423	4.27847			Tumour	TCGA-CG-5726-01A	9.727	3.02743			Control	GTEX-1128S-0008-	11.465	3.78848									Tumour	TCGA-HC-A48F-01A	56.439	4.93262		Tumour	TCGA-QR-A6H5-01A	14.634	3.79317			Tumour	TCGA-OE-A75W-01A
	Tumour	TCGA-AJ-A3BF-01A	6.874	3.28956			Tumour	TCGA-DJ-A13T-01A	21.116	4.03501			Tumour	TCGA-W4-A7U3-01A	19.001	4.85383			Tumour	TCGA-FP-8631-01A	19.993	3.9961			Control	GTEX-14E7W-0126-	19.05	4.4742									Tumour	TCGA-2A-AAYO-01A	18.425	3.36851		Tumour	TCGA-QT-A5XO-01A	15.635	3.8827			Tumour	TCGA-HZ-8003-01A
	Tumour	TCGA-BG-A0M2-01A	16.289	4.42425			Tumour	TCGA-EM-A1CT-01A	16.36	3.68569			Tumour	TCGA-2G-AALQ-01A	7.168	3.56181			Tumour	TCGA-D7-6519-01A	12.703	3.38068			Control	GTEX-W5X1-0008-S	11.031	3.73735									Tumour	TCGA-FC-A66V-01A	10.081	2.55868		Tumour	TCGA-S7-A7WV-01A	14.66	3.79556			Tumour	TCGA-3A-A9IN-01A
	Tumour	TCGA-BS-A0UL-01A	8.677	3.58702			Tumour	TCGA-IM-A420-01A	14.404	3.51322			Tumour	TCGA-XE-A8H1-01A	11.749	4.20414			Tumour	TCGA-D7-6820-01A	15.752	3.67052			Control	GTEX-1I1HK-0126-	17.16	4.33136									Tumour	TCGA-HC-7818-01A	35.345	4.27235		Tumour	TCGA-RX-A8JQ-01A	13.341	3.66863			Tumour	TCGA-2J-AABI-01A
	Tumour	TCGA-B5-A0K2-01A	7.843	3.457			Tumour	TCGA-DJ-A4V2-01A	19.482	3.92428			Tumour	TCGA-ZM-AA0H-01A	8.241	3.73988			Tumour	TCGA-BR-7197-01A	9.337	2.97401			Control	GTEX-1H3O1-0426-	11.391	3.77989									Tumour	TCGA-G9-6333-01A	21.174	3.55946		Tumour	TCGA-P7-A5NY-01A	11.058	3.41847			Tumour	TCGA-HZ-A8P0-01A
	Tumour	TCGA-BS-A0WQ-01A	7.997	3.48191			Tumour	TCGA-EM-A2CS-01A	27.839	4.41794			Tumour	TCGA-XE-AAOC-01A	17.264	4.72276			Tumour	TCGA-VQ-A94R-01A	17.778	3.83523			Control	GTEX-NPJ8-0126-S	7.726	3.27399									Tumour	TCGA-J4-A6G1-01A	22.023	3.61367		Tumour	TCGA-QT-A5XK-01A	14.959	3.82285			Tumour	TCGA-IB-A6UF-01A
	Tumour	TCGA-B5-A11X-01A	8.61	3.577			Tumour	TCGA-ET-A2N3-01B	9.43	2.95066			Tumour	TCGA-XE-AANR-01A	6.237	3.38722			Tumour	TCGA-R5-A7ZR-01A	15.496	3.6483			Control	GTEX-ZP4G-0008-S	11.105	3.7462									Tumour	TCGA-G9-A9S4-01A	14.076	3.00285		Tumour	TCGA-QR-A70I-01A	64.615	5.86251			Tumour	TCGA-FB-AAQ2-01A
	Tumour	TCGA-EO-A3KX-01A	15.943	4.39508			Tumour	TCGA-DJ-A13X-01A	17.605	3.78561			Tumour	TCGA-YU-A94D-01A	21.082	4.99663			Tumour	TCGA-VQ-A927-01A	43.393	5.07652			Control	GTEX-R45C-0008-S	6.48	3.05171									Tumour	TCGA-EJ-AB27-01A	29.706	4.02911		Tumour	TCGA-RW-A68D-01A	12.934	3.62709			Tumour	TCGA-L1-A7W4-01A
	Tumour	TCGA-AX-A2HD-01A	18.441	4.59349			Tumour	TCGA-BJ-A2N7-01A	16.909	3.7306			Tumour	TCGA-2G-AAKL-01A	16.035	4.62226			Tumour	TCGA-CG-4465-01A	20.676	4.04229			Control	GTEX-ZLFU-1826-S	10.905	3.72216									Tumour	TCGA-G9-6373-01A	16.705	3.23475		Tumour	TCGA-QR-A6GO-01A	23.074	4.41596			Tumour	TCGA-2J-AABK-01A
	Tumour	TCGA-D1-A3DG-01A	11.023	3.90019			Tumour	TCGA-EM-A4FQ-01A	11.49	3.21069			Tumour	TCGA-YU-A912-01A	7.607	3.63734			Tumour	TCGA-BR-4187-01A	14.314	3.54104			Control	GTEX-1GN2E-0226-	16.602	4.28634									Tumour	TCGA-KK-A7B2-01A	13.303	2.92691		Tumour	TCGA-SP-A6QH-01A	6.169	2.66832			Tumour	TCGA-FB-AAQ1-01A
	Tumour	TCGA-AP-A0LF-01A	19.833	4.69326			Tumour	TCGA-EM-A3O6-01A	18.314	3.83957			Tumour	TCGA-XY-A8S3-01B	13.483	4.38812			Tumour	TCGA-HU-A4G8-01A	12.765	3.38719			Control	GTEX-13113-5016-	14.663	4.11796									Tumour	TCGA-HC-7745-01A	22.744	3.65816		Tumour	TCGA-QR-A70J-01A	10.698	3.37474			Tumour	TCGA-HZ-8315-01A
	Tumour	TCGA-AJ-A2QL-01A	12.829	4.10209			Tumour	TCGA-DJ-A1QQ-01A	16.963	3.73495			Tumour	TCGA-W4-A7U4-01A	14.408	4.47744			Tumour	TCGA-BR-8368-01A	18.982	3.92489			Control	GTEX-11ZTS-0008-	10.022	3.61098									Tumour	TCGA-HC-8261-01B	50.251	4.76817		Tumour	TCGA-PR-A5PH-01A	13.31	3.6655			Tumour	TCGA-F2-7276-01A
	Tumour	TCGA-D1-A1NX-01A	5.813	3.08075			Tumour	TCGA-BJ-A28W-01A	9.068	2.8997			Tumour	TCGA-2G-AAF1-01A	12.871	4.32583			Tumour	TCGA-BR-8676-01A	12.528	3.36214			Control	GTEX-1B8KZ-0008-	9.129	3.48909									Tumour	TCGA-YL-A8SF-01A	20.262	3.49887		Tumour	TCGA-SR-A6MP-01A	14.584	3.78855			Tumour	TCGA-F2-A7TX-01A
	Tumour	TCGA-AP-A051-01A	14.798	4.29413			Tumour	TCGA-EL-A3CN-01A	15.66	3.62631			Tumour	TCGA-2G-AAHT-01A	11.343	4.15745			Tumour	TCGA-BR-6706-01A	17.325	3.8			Control	GTEX-13OVG-1926-	14.842	4.13435									Tumour	TCGA-VP-A875-01A	18.016	3.33781		Tumour	TCGA-W2-A7HC-01A	11.444	3.46393			Tumour	TCGA-HZ-8636-01A
	Tumour	TCGA-BS-A0U9-01B	13.018	4.12167			Tumour	TCGA-EL-A3ZM-01A	4.929	2.13578			Tumour	TCGA-X3-A8G4-01A	10.607	4.06875			Tumour	TCGA-D7-6818-01A	10.359	3.11002			Control	GTEX-1RLM8-2326-	11.496	3.79206									Tumour	TCGA-EJ-7782-01A	63.96	5.11014		Tumour	TCGA-W2-A7H7-01A	21.439	4.31449			Tumour	TCGA-IB-7645-01A
	Tumour	TCGA-D1-A1NY-01A	12.942	4.11383			Tumour	TCGA-FE-A236-01A	27.262	4.38878			Tumour	TCGA-VF-A8AA-01A	5.544	3.242			Tumour	TCGA-BR-A4J9-01A	10.073	3.07323			Control	GTEX-1HBPM-0726-	12.896	3.94527									Tumour	TCGA-KK-A7AZ-01A	9.874	2.53148		Tumour	TCGA-P8-A5KD-01A	14.164	3.74913			Tumour	TCGA-S4-A8RP-01A
	Tumour	TCGA-EO-A3AV-01A	9.242	3.66889			Tumour	TCGA-FY-A4B0-01A	38.036	4.85472			Tumour	TCGA-2G-AALY-01A	11.286	4.15077			Tumour	TCGA-BR-8291-01A	25.593	4.33723			Control	GTEX-11WQC-0008-	8.191	3.34889									Tumour	TCGA-EJ-5505-01A	33.263	4.18724		Tumour	TCGA-P8-A6RY-01A	8.265	3.03834			Tumour	TCGA-2L-AAQA-01A
	Tumour	TCGA-AX-A1CK-01A	9.472	3.70093			Tumour	TCGA-DJ-A3VI-01A	22.373	4.11476			Tumour	TCGA-WZ-A7V3-01A	12.445	4.28083			Tumour	TCGA-FP-7998-01A	24.128	4.25548			Control	GTEX-15G19-0126-	10.372	3.65608									Tumour	TCGA-J4-A67Q-01A	5.81	1.85632		Tumour	TCGA-QT-A69Q-01A	16.669	3.9697			Tumour	TCGA-IB-AAUN-01A
	Tumour	TCGA-BK-A13C-01A	14.428	4.25994			Tumour	TCGA-IM-A41Y-01A	11.647	3.22871			Tumour	TCGA-2G-AAHL-01A	4.539	3.00146			Tumour	TCGA-BR-8060-01A	28.599	4.49174			Control	GTEX-1399Q-2326-	8.548	3.40387									Tumour	TCGA-KK-A8IM-01A	29.851	4.03591		Tumour	TCGA-QR-A70Q-01A	11.13	3.42706			Tumour	TCGA-HV-A5A3-01A
	Tumour	TCGA-PG-A5BC-01A	22.352	4.85794			Tumour	TCGA-EL-A4KI-01A	8.715	2.84821			Tumour	TCGA-SB-A76C-01A	13.141	4.35364			Tumour	TCGA-FP-A4BF-01A	10.429	3.11889			Control	GTEX-147F3-1726-	12.844	3.93986									Tumour	TCGA-QU-A6IO-01A	5.425	1.77236		Tumour	TCGA-S7-A7X1-01A	10.851	3.39349			Tumour	TCGA-2L-AAQI-01A
	Tumour	TCGA-D1-A15W-01A	12.189	4.03373			Tumour	TCGA-EL-A3MY-01A	20.804	4.01451			Tumour	TCGA-YU-AA61-01A	22.858	5.10823			Tumour	TCGA-RD-A8MW-01A	27.622	4.44331			Control	GTEX-XOT4-0626-S	10.626	3.68795									Tumour	TCGA-ZG-A9LB-01A	5.605	1.81222		Tumour	TCGA-QR-A6GY-01A	11.437	3.46312			Tumour	TCGA-Q3-AA2A-01A
	Tumour	TCGA-D1-A0ZP-01A	20.871	4.76341			Tumour	TCGA-EM-A22M-01A	17.886	3.80724			Tumour	TCGA-XE-A8H5-01A	12.309	4.26616			Tumour	TCGA-BR-4294-01A	28.097	4.46706			Control	GTEX-1J8EW-0126-	10.88	3.71913									Tumour	TCGA-VN-A88M-01A	19.018	3.41189		Tumour	TCGA-S7-A7WL-01A	5.753	2.58208			Tumour	TCGA-IB-7890-01A
	Tumour	TCGA-D1-A3DH-01A	7.807	3.45112			Tumour	TCGA-MK-A4N6-01A	23.995	4.21156			Tumour	TCGA-2G-AAM4-01A	9.669	3.94718			Tumour	TCGA-BR-6802-01A	11.963	3.30059			Control	GTEX-15RJE-2826-	11.919	3.84009									Tumour	TCGA-KK-A8I7-01A	25.076	3.79332		Tumour	TCGA-WB-A822-01A	46.486	5.39598			Tumour	TCGA-2L-AAQL-01A
	Tumour	TCGA-DI-A1NO-01A	6.673	3.25226			Tumour	TCGA-EM-A4FF-01A	11.356	3.19513			Tumour	TCGA-2G-AAEW-01A	9.576	3.93455			Tumour	TCGA-IN-A7NT-01A	33.886	4.72884			Control	GTEX-QDVJ-0008-S	6.489	3.05344									Tumour	TCGA-EJ-5502-01A	40.11	4.45008		Tumour	TCGA-XG-A823-01A	5.341	2.49126			Tumour	TCGA-3A-A9I9-01A
	Tumour	TCGA-A5-A0GG-01A	8.034	3.48783			Tumour	TCGA-EM-A2CO-01A	41.955	4.99275			Control	GTEX-ZYFC-0126-S	7.396	3.60153			Tumour	TCGA-BR-7901-01A	22.933	4.18519			Control	GTEX-14PK6-1926-	17.698	4.37348									Tumour	TCGA-KK-A7AY-01A	13.397	2.93636		Tumour	TCGA-QR-A6H6-01A	12.493	3.58069			Tumour	TCGA-FB-AAQ6-01A
	Tumour	TCGA-4E-A92E-01A	25.955	5.06495			Tumour	TCGA-H2-A2K9-01A	17.151	3.74997			Control	GTEX-16YQH-1826-	4.846	3.07928			Tumour	TCGA-IN-A6RS-01A	12.706	3.381			Control	GTEX-1GMR8-0008-	8.814	3.44351									Tumour	TCGA-VN-A88Q-01A	24.225	3.74545		Tumour	TCGA-WB-A80V-01A	9.079	3.15983			Tumour	TCGA-2J-AAB9-01A
	Tumour	TCGA-AJ-A3NE-01A	12.311	4.04701			Tumour	TCGA-EL-A3H8-01A	22.95	4.14995			Control	GTEX-11EQ9-1926-	5.435	3.21777			Tumour	TCGA-HF-7134-01A	21.071	4.06834			Control	GTEX-11I78-0008-	9.578	3.55166									Tumour	TCGA-HC-7211-01A	59.434	5.00595		Tumour	TCGA-QR-A70R-01A	9.35	3.19811			Tumour	TCGA-HV-A5A5-01A
	Tumour	TCGA-AJ-A6NU-01A	16.842	4.46967			Tumour	TCGA-EL-A4K4-01A	13.372	3.41318			Control	GTEX-1E2YA-2826-	8.454	3.77276			Tumour	TCGA-CD-8536-01A	10.949	3.18308			Control	GTEX-1IDJV-0126-	15.818	4.2206									Tumour	TCGA-EJ-7314-01A	29.541	4.02134		Tumour	TCGA-RW-A680-01A	9.275	3.18762			Tumour	TCGA-RB-AA9M-01A
	Tumour	TCGA-QS-A5YQ-01A	6.907	3.29559			Tumour	TCGA-FE-A238-01A	26.821	4.36609			Control	GTEX-VJYA-1426-S	8.392	3.76326			Tumour	TCGA-BR-8077-01A	12.632	3.37319			Control	GTEX-ZDTS-0826-S	11.444	3.78605									Tumour	TCGA-YL-A8S9-01A	27.444	3.91872		Tumour	TCGA-QR-A70D-01A	16.977	3.99463			Tumour	TCGA-LB-A7SX-01A
	Tumour	TCGA-DF-A2KV-01A	8.948	3.62687			Tumour	TCGA-BJ-A0YZ-01A	12.512	3.32416			Control	GTEX-1GF9W-2126-	3.865	2.81427			Tumour	TCGA-BR-8372-01A	14.023	3.51336			Control	GTEX-131XH-0008-	7.513	3.23834									Tumour	TCGA-J9-A52B-01A	13.743	2.97062		Tumour	TCGA-SR-A6MT-01A	18.32	4.09857			Tumour	TCGA-IB-AAUV-01A
	Tumour	TCGA-D1-A175-01A	24.723	4.99745			Tumour	TCGA-DJ-A3VM-01A	19.664	3.93704			Control	GTEX-1HSKV-1826-	10.145	4.01016			Tumour	TCGA-KB-A93H-01A	14.302	3.53991			Control	GTEX-Y114-2426-S	7.919	3.30555									Tumour	TCGA-YL-A8HK-01A	31.207	4.09797		Tumour	TCGA-W2-A7HE-01A	10.527	3.3535			Tumour	TCGA-3A-A9IZ-01A
	Tumour	TCGA-B5-A0K1-01A	8.301	3.52985			Tumour	TCGA-DJ-A2Q4-01A	18.528	3.85546			Control	GTEX-Y3I4-2026-S	11.335	4.15652			Tumour	TCGA-BR-8687-01A	38.605	4.91187			Control	GTEX-1JMQJ-0526-	11.955	3.84411									Tumour	TCGA-YL-A9WX-01A	35.893	4.29394		Tumour	TCGA-QR-A708-01A	17.467	4.03343			Tumour	TCGA-3A-A9IV-01A
	Tumour	TCGA-B5-A0JR-01A	12.827	4.10188			Tumour	TCGA-ET-A3DW-01A	14.36	3.5091			Control	GTEX-1JJEA-1926-	5.922	3.32302			Tumour	TCGA-BR-A4J6-01A	29.63	4.54113			Control	GTEX-13RTL-0126-	12.239	3.87539									Tumour	TCGA-J4-A67R-01A	9.271	2.44917		Tumour	TCGA-SR-A6MX-01A	12.334	3.56359			Tumour	TCGA-IB-7652-01A
	Tumour	TCGA-AJ-A2QN-01A	14.789	4.29331			Tumour	TCGA-EL-A3D4-01A	13.715	3.44721			Control	GTEX-11GS4-2026-	6.71	3.47856			Tumour	TCGA-BR-8365-01A	17.187	3.7891			Control	GTEX-132NY-0326-	11.65	3.80973									Tumour	TCGA-HC-8213-01A	37.598	4.35912		Tumour	TCGA-QR-A70A-01A	6.894	2.80731			Tumour	TCGA-2J-AABO-01A
	Tumour	TCGA-EY-A1GE-01A	17.558	4.52643			Tumour	TCGA-E8-A413-01A	13.951	3.47016			Control	GTEX-S33H-0126-S	7.869	3.6806			Tumour	TCGA-VQ-A924-01A	13.542	3.46641			Control	GTEX-XBED-2226-S	13.849	4.04096									Tumour	TCGA-HC-8216-01A	22.276	3.62944		Tumour	TCGA-SR-A6MR-01A	7.5	2.91401			Tumour	TCGA-HV-A7OP-01A
	Tumour	TCGA-AW-A1PO-01A	11.867	3.99807			Tumour	TCGA-EL-A3MX-01A	10.09	3.03918			Control	GTEX-PW2O-1426-S	5.133	3.14842			Tumour	TCGA-VQ-A91E-01A	30.79	4.59476			Control	GTEX-1IKJJ-0126-	15.243	4.17041									Tumour	TCGA-ZG-A9LY-01A	25.605	3.82229		Tumour	TCGA-SR-A6MY-01A	13.806	3.71466			Tumour	TCGA-HZ-A49G-01A
	Tumour	TCGA-BS-A0V4-01A	0.794	1.15564			Tumour	TCGA-EL-A3GY-01A	18.763	3.87272			Control	GTEX-14A6H-2326-	7.59	3.63449			Tumour	TCGA-VQ-AA68-01A	22.739	4.17345			Control	GTEX-16GPK-0126-	9.128	3.48895									Tumour	TCGA-G9-6385-01A	21.295	3.56731		Tumour	TCGA-QR-A6ZZ-01A	13.177	3.65203			Tumour	TCGA-3A-A9IJ-01A
	Tumour	TCGA-D1-A17K-01A	5.35	2.97922			Tumour	TCGA-EL-A3GS-01A	31.524	4.59142			Control	GTEX-1JJ6O-0526-	8.325	3.75293			Tumour	TCGA-BR-A44U-01A	6.259	2.46403			Control	GTEX-ZDTT-2726-S	12.651	3.9196									Tumour	TCGA-XJ-A9DX-01A	18.425	3.36851		Tumour	TCGA-RW-A67V-01A	15.422	3.86411			Tumour	TCGA-HZ-A49I-01A
	Tumour	TCGA-D1-A0ZV-01A	8.174	3.51002			Tumour	TCGA-BJ-A28Z-01A	15.764	3.63529			Control	GTEX-17MFQ-0826-	6.35	3.40958			Tumour	TCGA-BR-6458-01A	20.358	4.02096			Control	GTEX-1KANC-1526-	9.164	3.49406									Tumour	TCGA-G9-6365-01A	17.157	3.27112		Tumour	TCGA-QR-A70O-01A	22.449	4.37801			Tumour	TCGA-2J-AABP-01A
	Tumour	TCGA-D1-A2G7-01A	11.375	3.94182			Tumour	TCGA-DE-A2OL-01A	17.168	3.75132			Control	GTEX-14E1K-1926-	6.867	3.50764			Tumour	TCGA-KB-A6F7-01A	14.425	3.55146			Control	GTEX-ZDTT-0008-S	9.076	3.48152									Tumour	TCGA-J4-AATZ-01A	34.248	4.22813		Tumour	TCGA-SP-A6QD-01A	11.129	3.42694			Tumour	TCGA-HV-AA8V-01A
	Tumour	TCGA-AX-A1C7-01A	3.492	2.47982			Tumour	TCGA-EM-A3SX-01A	22.744	4.13748			Control	GTEX-13OVK-2226-	5.292	3.18535			Tumour	TCGA-VQ-A8PM-01A	29.962	4.55669			Control	GTEX-13FHP-0126-	7.604	3.25368									Tumour	TCGA-EJ-7321-01A	33.109	4.18075		Tumour	TCGA-RM-A68T-01A	15.807	3.89754			Tumour	TCGA-FB-A4P6-01A
	Tumour	TCGA-B5-A0K6-01A	3.416	2.4552			Tumour	TCGA-DE-A4MC-01A	11.534	3.21577			Control	GTEX-1RAZR-2226-	8.192	3.73221			Tumour	TCGA-HU-A4H8-01A	25.702	4.34314			Control	GTEX-OXRK-0226-S	14.121	4.06715									Tumour	TCGA-EJ-A7NJ-01A	34.175	4.22514		Tumour	TCGA-P8-A5KC-01A	15.449	3.86648			Tumour	TCGA-2J-AABV-01A
	Tumour	TCGA-AX-A2HK-01A	16.37	4.43099			Tumour	TCGA-DJ-A4UR-01A	14.659	3.53691			Control	GTEX-1GN1V-1826-	5.308	3.18901			Tumour	TCGA-BR-A453-01A	5.118	2.21732			Control	GTEX-14PJ6-2126-	11.038	3.73819									Tumour	TCGA-VP-A87E-01A	26.424	3.86603		Tumour	TCGA-WB-A81T-01A	13.978	3.73132			Tumour	TCGA-HZ-A4BH-01A
	Tumour	TCGA-AJ-A3NC-01A	12.747	4.09351			Tumour	TCGA-DJ-A3UN-01A	11.972	3.26532			Control	GTEX-1QP2A-1626-	8.175	3.72954			Tumour	TCGA-HU-8238-01A	16.912	3.76711			Control	GTEX-11OF3-0008-	9.517	3.54332									Tumour	TCGA-EJ-A6RC-01A	22.481	3.64209		Tumour	TCGA-QR-A70G-01B	9.978	3.2831			Tumour	TCGA-FB-A545-01A
	Tumour	TCGA-A5-A0GV-01A	26.112	5.07332			Tumour	TCGA-BJ-A0Z3-01A	15.791	3.63761			Control	GTEX-1IY9M-2526-	6.428	3.4248			Tumour	TCGA-EQ-A4SO-01A	23.087	4.19444			Control	GTEX-PWCY-1826-S	10.585	3.68285									Tumour	TCGA-KK-A6E6-01A	31.449	4.10877		Tumour	TCGA-WB-A81E-01A	14.392	3.77066			Tumour	TCGA-2J-AABU-01A
	Tumour	TCGA-EO-A1Y7-01A	10.09	3.78365			Tumour	TCGA-EM-A3SY-01A	74.394	5.80437			Control	GTEX-TKQ1-0926-S	5.392	3.2081			Tumour	TCGA-IN-A6RO-01A	15.264	3.62787			Control	GTEX-1RB15-1326-	10.705	3.69772									Tumour	TCGA-EJ-5501-01A	30.547	4.0681		Tumour	TCGA-W2-A7HH-01A	12.356	3.56597			Tumour	TCGA-HZ-7922-01A
	Tumour	TCGA-AP-A1DR-01A	14.614	4.27723			Tumour	TCGA-BJ-A45D-01A	9.056	2.89798			Control	GTEX-183FY-1926-	5.207	3.16573			Tumour	TCGA-VQ-A8PO-01A	12.882	3.3994			Control	GTEX-1192W-0008-	7.527	3.24071									Tumour	TCGA-EJ-A7NK-01A	18.619	3.38284		Tumour	TCGA-W2-A7HD-01A	12.243	3.55371			Tumour	TCGA-US-A77J-01A
	Tumour	TCGA-D1-A16R-01A	5.798	3.07757			Tumour	TCGA-FY-A3R7-01A	20.117	3.96832			Control	GTEX-11ZUS-2726-	3.295	2.63449			Tumour	TCGA-BR-7957-01A	24.779	4.29238			Control	GTEX-PLZ4-0008-S	12.506	3.9042									Tumour	TCGA-EJ-5507-01A	44.117	4.58426		Tumour	TCGA-WB-A81M-01A	21.485	4.31744			Tumour	TCGA-PZ-A5RE-01A
	Tumour	TCGA-AX-A3GB-01A	7.628	3.42149			Tumour	TCGA-DE-A7U5-01A	20.092	3.96662			Control	GTEX-11TT1-2226-	12.086	4.24178			Tumour	TCGA-D7-A4Z0-01A	30.216	4.56847			Control	GTEX-NL3H-0008-S	13.012	3.95726									Tumour	TCGA-EJ-7125-01A	20.715	3.52928		Tumour	TCGA-TT-A6YP-01A	18.249	4.09326			Tumour	TCGA-IB-7654-01A
	Tumour	TCGA-BG-A18A-01A	3.802	2.5761			Tumour	TCGA-ET-A25P-01A	18.301	3.8386			Control	GTEX-1KWVE-1126-	4.233	2.91947			Tumour	TCGA-VQ-A91W-01A	14.895	3.59476			Control	GTEX-WZTO-0008-S	9.64	3.56009									Tumour	TCGA-EJ-A65G-01A	36.136	4.30341		Tumour	TCGA-QR-A70P-01A	8.691	3.1032			Tumour	TCGA-HZ-A77Q-01A
	Tumour	TCGA-DI-A1C3-01A	8.285	3.52737			Tumour	TCGA-DJ-A13L-01A	13.397	3.41569			Control	GTEX-12WSM-1326-	9.293	3.89542			Tumour	TCGA-IN-8462-01A	10.964	3.18489			Control	GTEX-WXYG-2026-S	11.488	3.79114									Tumour	TCGA-YL-A8SP-01B	26.625	3.87657		Tumour	TCGA-QR-A6H1-01A	13.381	3.67264			Tumour	TCGA-3A-A9IX-01A
	Tumour	TCGA-EY-A2OP-01A	16.472	4.43944			Tumour	TCGA-EM-A1CW-01A	27.68	4.40996			Control	GTEX-17GQL-1726-	5.724	3.28115			Tumour	TCGA-VQ-A8PF-01A	22.752	4.17424			Control	GTEX-1RDX4-0126-	17.061	4.32347									Tumour	TCGA-EJ-A8FU-01A	21.744	3.59608		Tumour	TCGA-S7-A7WU-01A	9.001	3.14862			Tumour	TCGA-IB-A6UG-01A
	Tumour	TCGA-BS-A0T9-01A	4.566	2.78911			Tumour	TCGA-FY-A3R8-01A	13.54	3.42995			Control	GTEX-13OW5-2526-	3.786	2.79065			Tumour	TCGA-BR-A4QL-01A	10.101	3.07688			Control	GTEX-17JCI-0126-	9.398	3.5269									Tumour	TCGA-EJ-A8FN-01A	26.755	3.88334		Tumour	TCGA-QR-A70N-01A	17.253	4.01661			Control	TCGA-YB-A89D-11A
	Tumour	TCGA-AX-A3G8-01A	2.673	2.18942			Tumour	TCGA-BJ-A45F-01A	22.142	4.10043			Control	GTEX-WHSE-0426-S	7.278	3.58111			Tumour	TCGA-CD-5798-01A	6.095	2.43106			Control	GTEX-113IC-0126-	15.008	4.14939									Tumour	TCGA-EJ-5494-01A	21.106	3.55503		Control	TCGA-SQ-A6I4-11A	27.851	4.6771			Control	TCGA-H6-8124-11A
	Tumour	TCGA-BK-A0CA-01B	25.604	5.04604			Tumour	TCGA-EM-A22Q-01A	2.786	1.48867			Control	GTEX-S7SE-0326-S	6.539	3.4462			Tumour	TCGA-HU-A4H5-01A	20.604	4.03749			Control	GTEX-1JKYR-0626-	13.85	4.04106									Tumour	TCGA-EJ-7794-01A	38.316	4.38571		Control	TCGA-P8-A5KC-11A	20.376	4.24447			Control	TCGA-HV-A5A3-11A
	Tumour	TCGA-AJ-A23N-01A	17.322	4.50797			Tumour	TCGA-FK-A3SH-01A	10.444	3.08451			Control	GTEX-OOBJ-2126-S	6.313	3.40229			Tumour	TCGA-CG-5732-01A	19.007	3.92669			Control	GTEX-1IOXB-2726-	13.714	4.02779									Tumour	TCGA-HC-7750-01A	20.837	3.53737		Control	TCGA-P8-A5KD-11A	11.102	3.42373			Control	TCGA-H6-A45N-11A
	Tumour	TCGA-BK-A26L-01C	35.466	5.50094			Tumour	TCGA-H2-A26U-01A	13.462	3.42219			Control	GTEX-ZZ64-1126-S	5.513	3.23515			Tumour	TCGA-BR-8487-01A	11.682	3.26897			Control	GTEX-1HFI7-1826-	14.852	4.13526									Tumour	TCGA-VP-A876-01A	27.274	3.91007		Control	GTEX-OOBK-3125-S	17.458	4.03273			Control	GTEX-1B8KZ-0926-
	Tumour	TCGA-EC-A24G-01A	10.55	3.84229			Tumour	TCGA-FY-A4B3-01A	32.834	4.64839			Control	GTEX-ZVZP-2226-S	6.15	3.36977			Tumour	TCGA-HF-7132-01A	28.221	4.47319			Control	GTEX-1399R-0008-	9.523	3.54414									Tumour	TCGA-YL-A8SK-01B	19.376	3.43746		Control	GTEX-1QPFJ-2526-	17.493	4.03546			Control	GTEX-1RAZA-1626-
	Tumour	TCGA-AJ-A3BG-01A	19.79	4.69028			Tumour	TCGA-BJ-A2N9-01A	15.983	3.65401			Control	GTEX-12696-0226-	7.211	3.56939			Tumour	TCGA-BR-6801-01A	8.14	2.79645			Control	GTEX-1IY9M-0126-	17.04	4.3218									Tumour	TCGA-HC-7737-01A	36.587	4.32083		Control	GTEX-1NUQO-0626-	12.847	3.61805			Control	GTEX-1MUQO-1426-
	Tumour	TCGA-EY-A1GR-01A	11.499	3.95621			Tumour	TCGA-EL-A3T9-01A	11.138	3.16945			Control	GTEX-QV44-1726-S	4.794	3.06639			Tumour	TCGA-VQ-A8PC-01A	29.288	4.52493			Control	GTEX-1S83E-0126-	12.917	3.94744									Tumour	TCGA-KK-A6DY-01A	27.29	3.91088		Control	GTEX-1AX9K-0126-	11.092	3.42253			Control	GTEX-132AR-1826-
	Tumour	TCGA-D1-A160-01A	8.532	3.56524			Tumour	TCGA-DJ-A2Q1-01A	8.58	2.82802			Control	GTEX-ZUA1-2726-S	6.717	3.47987			Tumour	TCGA-VQ-A8PD-01A	25.259	4.319			Control	GTEX-1LGOU-2026-	12.746	3.92961									Tumour	TCGA-CH-5761-01A	38.166	4.38019		Control	GTEX-1RAZQ-0226-	17.519	4.03749			Control	GTEX-PW2O-0826-S
	Tumour	TCGA-AX-A064-01A	7.273	3.36087			Tumour	TCGA-DJ-A2Q0-01A	43.219	5.03459			Control	GTEX-1NHNU-1526-	10.976	4.11391			Tumour	TCGA-BR-8686-01A	31.172	4.61199			Control	GTEX-1IDJH-0126-	15.483	4.19158									Tumour	TCGA-G9-6343-01A	16.362	3.20653		Control	GTEX-11XUK-0126-	11.663	3.4891			Control	GTEX-1H23P-2026-
	Tumour	TCGA-AP-A05J-01A	2.211	1.99549			Tumour	TCGA-BJ-A45E-01A	21.456	4.05702			Control	GTEX-18QFQ-1926-	6.822	3.49937			Tumour	TCGA-VQ-A8PB-01A	22.746	4.17387			Control	GTEX-Y111-0626-S	8.897	3.45566									Tumour	TCGA-V1-A8X3-01A	34.119	4.22284		Control	GTEX-Q2AH-0126-S	12.27	3.55665			Control	GTEX-Q2AH-0926-S
	Tumour	TCGA-D1-A0ZO-01A	10.913	3.88693			Tumour	TCGA-DJ-A1QN-01A	12.114	3.28103			Control	GTEX-1GMRU-0626-	4.589	3.01442			Tumour	TCGA-CG-5734-01A	14.294	3.53915			Control	GTEX-S4P3-0008-S	9.432	3.53161									Tumour	TCGA-V1-A9OY-01A	28.217	3.9574		Control	GTEX-Y5V5-1326-S	15.835	3.89994			Control	GTEX-13FLV-0626-
	Tumour	TCGA-D1-A17B-01A	7.762	3.44372			Tumour	TCGA-EM-A3AQ-01A	9.75	2.99426			Control	GTEX-13NYB-2226-	6.092	3.35802			Tumour	TCGA-D7-A6F2-01A	27.133	4.41845			Control	GTEX-1HBPI-2126-	11.909	3.83897									Tumour	TCGA-EJ-7784-01A	46.27	4.65152		Control	GTEX-12WSJ-0126-	15.278	3.8514			Control	GTEX-T5JW-0226-S
	Tumour	TCGA-B5-A3FD-01A	7.239	3.35493			Tumour	TCGA-ET-A3BT-01A	13.286	3.40452			Control	GTEX-1M5QR-2626-	5.555	3.24443			Tumour	TCGA-IP-7968-01A	13.458	3.45806			Control	GTEX-1H3VE-0726-	13.007	3.95674									Tumour	TCGA-YL-A8SL-01B	24.892	3.7831		Control	GTEX-1IDJH-1726-	15.123	3.8376			Control	GTEX-15ER7-1326-
	Tumour	TCGA-D1-A16S-01A	4.91	2.87562			Tumour	TCGA-DJ-A3VA-01A	18.321	3.84009			Control	GTEX-13OVH-0726-	7.099	3.54957			Tumour	TCGA-D7-A4YV-01A	36.31	4.82575			Control	GTEX-16MT8-0426-	10.576	3.68173									Tumour	TCGA-CH-5790-01A	48.604	4.72105		Control	GTEX-1GL5R-1026-	20.871	4.2775			Control	GTEX-1I1GT-0926-
	Tumour	TCGA-KP-A3W1-01A	15.613	4.36671			Tumour	TCGA-EL-A4K2-01A	23.649	4.19145			Control	GTEX-13111-1526-	5.624	3.25953			Tumour	TCGA-RD-A7BS-01A	12.065	3.3119			Control	GTEX-SSA3-0126-S	14.244	4.07884									Tumour	TCGA-XK-AAJP-01A	27.842	3.93876		Control	GTEX-PWCY-0226-S	15.298	3.85317			Control	GTEX-1C4CL-0926-
	Tumour	TCGA-AX-A3FT-01A	5.928	3.1049			Tumour	TCGA-DJ-A2QB-01A	88.648	6.05419			Control	GTEX-131XE-0426-	6.187	3.37722			Tumour	TCGA-CD-A4MJ-01A	13.101	3.42199			Control	GTEX-1A3MV-1926-	16.824	4.30442									Tumour	TCGA-G9-6369-01A	21.268	3.56556		Control	GTEX-111YS-0126-	12.301	3.56001			Control	GTEX-XQ8I-1926-S
	Tumour	TCGA-B5-A0K4-01A	5.961	3.11176			Tumour	TCGA-EM-A22I-01A	16.54	3.70057			Control	GTEX-14PJN-1626-	6.81	3.49715			Tumour	TCGA-HU-A4H0-01A	18.355	3.87889			Control	GTEX-13QBU-1226-	20.982	4.60692									Tumour	TCGA-EJ-5524-01A	47.419	4.68617		Control	GTEX-1KWVE-0726-	11.809	3.50564			Control	GTEX-XBEW-1626-S
	Tumour	TCGA-AP-A1DH-01A	9.945	3.76466			Tumour	TCGA-EM-A3SZ-01A	17.484	3.7762			Control	GTEX-18465-1526-	4.461	2.981			Tumour	TCGA-CG-4466-01A	16.336	3.71996			Control	GTEX-ZTPG-0326-S	15.999	4.23605									Tumour	TCGA-KC-A4BL-01A	25.569	3.82034		Control	GTEX-1BAJH-2626-	11.444	3.46393			Control	GTEX-14PJM-2126-
	Tumour	TCGA-A5-A0GM-01A	6.422	3.20427			Tumour	TCGA-EL-A3GR-01A	23.938	4.20827			Control	GTEX-13O1R-0726-	6.029	3.34515			Tumour	TCGA-BR-6705-01A	12.572	3.36682			Control	GTEX-1C4CL-0008-	10.487	3.6706									Tumour	TCGA-HC-A631-01A	34.788	4.25007		Control	GTEX-14E6E-0126-	14.185	3.75113			Control	GTEX-OXRK-1526-S
	Tumour	TCGA-DI-A0WH-01A	3.261	2.40366			Tumour	TCGA-BJ-A45H-01A	16.374	3.68685			Control	GTEX-11NUK-2626-	4.995	3.11559			Tumour	TCGA-CD-5803-01A	10.719	3.15504			Control	GTEX-OHPM-0008-S	8.893	3.45508									Tumour	TCGA-G9-6354-01A	19.66	3.45743		Control	GTEX-14PN3-1426-	16.194	3.93039			Control	GTEX-OHPL-1026-S
	Tumour	TCGA-FI-A2F8-01A	6.042	3.12845			Tumour	TCGA-EL-A3CR-01A	10.09	3.03918			Control	GTEX-13N1W-2626-	6.025	3.34433			Tumour	TCGA-RD-A7C1-01A	15.396	3.63953			Control	GTEX-1QP66-1226-	15.112	4.15873									Tumour	TCGA-HI-7169-01A	10.093	2.56024		Control	GTEX-1KANB-2626-	11.6	3.4819			Control	GTEX-RWS6-1126-S
	Tumour	TCGA-AX-A3G6-01A	10.175	3.79467			Tumour	TCGA-BJ-A2NA-01A	15.969	3.65282			Control	GTEX-RM2N-1326-S	6.068	3.35313			Tumour	TCGA-IN-A6RN-01A	36.518	4.83377			Control	GTEX-131XF-0008-	10.714	3.69883									Tumour	TCGA-G9-A9S7-01A	20.185	3.49364		Control	GTEX-1GMR3-0926-	46.241	5.38852			Control	GTEX-1B8KE-0726-
	Tumour	TCGA-E6-A1M0-01A	10.088	3.78339			Tumour	TCGA-EM-A2CJ-01A	25.622	4.30254			Control	GTEX-11NSD-1026-	5.519	3.23648			Tumour	TCGA-BR-A452-01A	12.175	3.32399			Control	GTEX-18A7B-0126-	12.704	3.92519									Tumour	TCGA-J4-A67L-01A	12.052	2.79486		Control	GTEX-132QS-0126-	13.446	3.67915			Control	GTEX-14PKV-0926-
	Tumour	TCGA-EO-A22X-01A	10.577	3.84565			Tumour	TCGA-EL-A4K9-01A	11.704	3.2352			Control	GTEX-WFON-2026-S	7.98	3.69855			Tumour	TCGA-BR-A4QI-01A	21.641	4.10513			Control	GTEX-1AYCT-2426-	12.557	3.90963									Tumour	TCGA-CH-5767-01A	49.884	4.7578		Control	GTEX-111CU-0126-	15.114	3.83679			Control	GTEX-WQUQ-2126-S
	Tumour	TCGA-AP-A1E4-01A	4.767	2.84029			Tumour	TCGA-FY-A40M-01A	16.253	3.67677			Control	GTEX-1AX8Z-2826-	8.207	3.73456			Tumour	TCGA-VQ-A8E0-01A	31.52	4.62752			Control	GTEX-1R9K4-2826-	11.946	3.8431									Tumour	TCGA-QU-A6IL-01A	6.899	2.07033		Control	GTEX-PLZ6-0226-S	14.647	3.79437			Control	GTEX-1QAET-1326-
	Tumour	TCGA-AP-A056-01A	8.401	3.54528			Tumour	TCGA-DJ-A2Q6-01A	18.042	3.8191			Control	GTEX-13OW6-0126-	7.626	3.64052			Tumour	TCGA-CD-8530-01A	19.842	3.98568			Control	GTEX-1H1DF-1126-	16.791	4.30174									Tumour	TCGA-H9-A6BY-01A	12.07	2.79685		Control	GTEX-ZYFG-0926-S	15.594	3.87914			Control	GTEX-131XG-1426-
	Tumour	TCGA-AJ-A8CT-01A	10.528	3.83953			Tumour	TCGA-BJ-A0Z2-01A	27.118	4.38141			Control	GTEX-1JKYN-1026-	6.882	3.51039			Tumour	TCGA-R5-A7ZE-01B	10.528	3.13133			Control	GTEX-183WM-0126-	12.346	3.887									Tumour	TCGA-HC-7740-01B	44.967	4.61119		Control	GTEX-147F4-2526-	33.2	4.92248			Control	GTEX-OHPM-1026-S
	Tumour	TCGA-EY-A214-01A	22.433	4.86293			Tumour	TCGA-EL-A4JZ-01A	12.3	3.30135			Control	GTEX-12WSH-0326-	4.606	3.0188			Tumour	TCGA-BR-4267-01A	23.745	4.23333			Control	GTEX-13OVK-2026-	9.364	3.52218									Tumour	TCGA-EJ-A46E-01A	20.427	3.51002		Control	GTEX-XV7Q-0226-S	31.282	4.83921			Control	GTEX-ZAK1-2326-S
	Tumour	TCGA-AJ-A5DV-01A	14.827	4.29678			Tumour	TCGA-DJ-A3VB-01A	8.761	2.85502			Control	GTEX-1C64O-2126-	5.548	3.24289			Tumour	TCGA-FP-A4BE-01A	20.719	4.04515			Control	GTEX-1HCU7-0726-	11.374	3.77791									Tumour	TCGA-KK-A8II-01A	45.668	4.63303		Control	GTEX-1H1E6-1026-	19.659	4.19525			Control	GTEX-1CB4F-1226-
	Tumour	TCGA-EY-A1H0-01A	5.165	2.93657			Tumour	TCGA-EL-A3CV-01A	22.08	4.09656			Control	GTEX-Q2AI-1226-S	4.585	3.01339			Tumour	TCGA-R5-A805-01A	31.59	4.63062			Control	GTEX-15RIG-0726-	9.467	3.53644									Tumour	TCGA-EJ-8468-01A	41.738	4.50611		Control	GTEX-13N11-0826-	11.87	3.51249			Control	GTEX-13O61-2126-
	Tumour	TCGA-BK-A13B-01A	20.728	4.75395			Tumour	TCGA-DJ-A2Q5-01A	17.121	3.74758			Control	GTEX-Y5V6-1726-S	4.946	3.10375			Tumour	TCGA-BR-7715-01A	14.003	3.51144			Control	GTEX-1KANB-2826-	13.161	3.97252									Tumour	TCGA-KK-A7AW-01A	4.591	1.57177		Control	GTEX-Y114-0526-S	12.925	3.62616			Control	GTEX-1QEPI-1626-
	Tumour	TCGA-EO-A2CG-01A	8.883	3.61741			Tumour	TCGA-EM-A4FH-01A	22.91	4.14753			Control	GTEX-NFK9-0126-S	6.436	3.42636			Tumour	TCGA-HU-A4G9-01A	31.767	4.63843			Control	GTEX-1OJC4-0126-	14.257	4.08007									Tumour	TCGA-VP-AA1N-01A	21.049	3.55131		Control	GTEX-13W3W-1326-	11.235	3.43949			Control	GTEX-WFG8-0326-S
	Tumour	TCGA-A5-A0GP-01A	8.716	3.59283			Tumour	TCGA-CE-A484-01A	17.811	3.8015			Control	GTEX-1AX9J-1226-	7.941	3.69227			Tumour	TCGA-3M-AB46-01A	18.28	3.87329			Control	GTEX-11ZTT-2426-	18.185	4.41058									Tumour	TCGA-KK-A8I4-01A	21.337	3.57003		Control	GTEX-1A3MW-2126-	6.664	2.76465			Control	GTEX-1IDJD-0126-
	Tumour	TCGA-BS-A0V8-01A	13.549	4.17531			Tumour	TCGA-ET-A2N0-01A	5.301	2.22357			Control	GTEX-1QP29-0426-	7.185	3.56481			Tumour	TCGA-RD-A7BW-01A	8.701	2.88239			Control	GTEX-1HUB1-1426-	19.402	4.49931									Tumour	TCGA-EJ-A65E-01A	29.443	4.0167		Control	GTEX-14JG6-0126-	16.14	3.92585			Control	GTEX-1AX9J-1726-
	Tumour	TCGA-AX-A2H4-01A	13.931	4.2127			Tumour	TCGA-ET-A39O-01A	11.75	3.24042			Control	GTEX-RVPV-1126-S	4.215	2.9145			Tumour	TCGA-CG-5717-01A	17.436	3.80871			Control	GTEX-11OF3-2626-	11.223	3.7602									Tumour	TCGA-V1-A8MF-01A	28.408	3.9668		Control	GTEX-ZZPU-1226-S	12.718	3.60455			Control	GTEX-18D9U-1626-
	Tumour	TCGA-B5-A11P-01B	17.168	4.49579			Tumour	TCGA-EL-A3GZ-01A	13.274	3.40331			Control	GTEX-YB5E-1926-S	7.851	3.67767			Tumour	TCGA-HU-A4G2-01A	17.924	3.84641			Control	GTEX-15FZZ-0526-	16.509	4.27869									Tumour	TCGA-ZG-A9LU-01A	15.473	3.1307		Control	GTEX-ZDTT-0126-S	12.992	3.63308			Control	GTEX-12WSL-0426-
	Tumour	TCGA-B5-A3F9-01A	13.336	4.15404			Tumour	TCGA-BJ-A45J-01A	16.132	3.66661			Control	GTEX-11ONC-2226-	8.564	3.78944			Tumour	TCGA-RD-A7BT-01A	11.355	3.23128			Control	GTEX-13NYC-0326-	18.709	4.44945									Tumour	TCGA-G9-6348-01A	23.51	3.70396		Control	GTEX-131YS-2026-	10.034	3.29044			Control	GTEX-ZPCL-0726-S
	Tumour	TCGA-A5-A0GW-01A	10.762	3.86853			Tumour	TCGA-FE-A22Z-01A	11.013	3.15452			Control	GTEX-1K2DU-2226-	10.02	3.99388			Tumour	TCGA-D7-6527-01A	16.25	3.71278			Control	GTEX-1LVA9-2626-	11.934	3.84177									Tumour	TCGA-ZG-A9LN-01A	21.801	3.59969		Control	GTEX-14PK6-0126-	13.845	3.71846			Control	GTEX-VUSG-0326-S
	Tumour	TCGA-AP-A0LP-01A	4.577	2.79195			Tumour	TCGA-ET-A40Q-01A	12.452	3.31774			Control	GTEX-14PJ4-1726-	6.788	3.49308			Tumour	TCGA-VQ-A8E7-01B	9.666	3.01921			Control	GTEX-15UKP-0426-	16.172	4.25065									Tumour	TCGA-EJ-7788-01A	43.784	4.57358		Control	GTEX-14E1K-0626-	12.901	3.62367			Control	GTEX-14C39-1026-
	Tumour	TCGA-AP-A0LS-01A	8.998	3.6341			Tumour	TCGA-DJ-A2QA-01A	4.816	2.10802			Control	GTEX-1I6K7-2426-	4.48	2.98601			Tumour	TCGA-CD-A4MH-01A	18.367	3.87979			Control	GTEX-ZTTD-0008-S	11.239	3.76208									Tumour	TCGA-KK-A8ID-01A	25.091	3.79414		Control	GTEX-P4QS-1326-S	17.217	4.01377			Control	GTEX-144GM-0726-
	Tumour	TCGA-EY-A5W2-01A	6.522	3.22358			Tumour	TCGA-DE-A3KN-01A	14.512	3.5233			Control	GTEX-1HUB1-2026-	5.194	3.1627			Tumour	TCGA-VQ-A91A-01A	25.902	4.3539			Control	GTEX-13VXT-0126-	15.241	4.17024									Tumour	TCGA-XK-AAIV-01A	22.414	3.63796		Control	GTEX-132AR-1726-	19.821	4.20652			Control	GTEX-ZLWG-0326-S
	Tumour	TCGA-FI-A2F4-01A	14.297	4.24764			Tumour	TCGA-CE-A27D-01A	12.325	3.30406			Control	GTEX-R55E-0726-S	5.698	3.27556			Tumour	TCGA-B7-A5TJ-01A	15.103	3.61352			Control	GTEX-TKQ1-0008-S	5.664	2.88506									Tumour	TCGA-YL-A8SO-01B	17.906	3.32944		Control	GTEX-XYKS-0926-S	15.379	3.86033			Control	GTEX-ZZPU-0726-S
	Tumour	TCGA-FI-A2CY-01A	13.545	4.17492			Tumour	TCGA-KS-A41J-01A	7.65	2.68069			Control	GTEX-1KD5A-1826-	10.37	4.03899			Tumour	TCGA-D7-A6EV-01A	28.429	4.48343			Control	GTEX-145MI-0526-	13.329	3.98953									Tumour	TCGA-EJ-7312-01B	25.424	3.81244		Control	GTEX-1211K-0126-	14.455	3.77655			Control	GTEX-WI4N-1826-S
	Tumour	TCGA-EY-A1G8-01A	6.178	3.15605			Tumour	TCGA-FK-A3SE-01A	24.846	4.25986			Control	GTEX-147GR-0626-	9.622	3.94081			Tumour	TCGA-BR-8371-01A	7.452	2.68355			Control	GTEX-1R46S-0626-	13.904	4.0463									Tumour	TCGA-G9-7519-01A	30.37	4.05998		Control	GTEX-Y9LG-0126-S	18.352	4.10096			Control	GTEX-1B933-1726-
	Tumour	TCGA-FI-A2D0-01A	8.944	3.62629			Tumour	TCGA-DJ-A2PX-01A	16.511	3.69818			Control	GTEX-1H1E6-0626-	7.77	3.66441			Tumour	TCGA-VQ-A8P3-01A	11.023	3.19199			Control	GTEX-1AX8Z-0126-	11.051	3.73975									Tumour	TCGA-M7-A725-01A	30.891	4.08374		Control	GTEX-PLZ5-0326-S	14.214	3.75388			Control	GTEX-1128S-0826-
	Tumour	TCGA-BG-A0MQ-01A	12.733	4.09204			Tumour	TCGA-DE-A0Y3-01B	15.835	3.64138			Control	GTEX-12C56-1426-	7.39	3.6005			Tumour	TCGA-CD-5813-01A	9.555	3.00411			Control	GTEX-17F96-0126-	10.165	3.62958									Tumour	TCGA-HC-8258-01B	29.819	4.03441		Control	GTEX-11EM3-0326-	14.597	3.78975			Control	GTEX-NFK9-1626-S
	Tumour	TCGA-BG-A187-01A	5.009	2.89959			Tumour	TCGA-ET-A25J-01A	16.405	3.68942			Control	GTEX-14DAR-1126-	6.236	3.38702			Tumour	TCGA-IN-AB1V-01A	22.985	4.18832			Control	GTEX-13113-0008-	8.38	3.37826									Tumour	TCGA-CH-5753-01A	50.72	4.78132		Control	GTEX-ZT9X-0126-S	19.343	4.17301			Control	GTEX-14E6E-1426-
	Tumour	TCGA-BG-A0M4-01A	6.865	3.28791			Tumour	TCGA-DJ-A2PR-01A	16.34	3.68402			Control	GTEX-13FLW-2126-	5.516	3.23582			Tumour	TCGA-D7-5578-01A	8.716	2.88462			Control	GTEX-15UF6-0008-	9.457	3.53507									Tumour	TCGA-FC-A6HD-01A	7.371	2.15406		Control	GTEX-1K2DU-0826-	6.708	2.77291			Control	GTEX-1N2DV-1726-
	Tumour	TCGA-A5-A0GU-01A	23.01	4.89803			Tumour	TCGA-EM-A3FM-01A	5.294	2.22197			Control	GTEX-1F6IF-0526-	6.457	3.43043			Tumour	TCGA-BR-8078-01A	16.218	3.71011			Control	GTEX-1LVAM-0726-	13.451	4.00177									Tumour	TCGA-YL-A9WI-01A	29.892	4.03783		Control	GTEX-13111-0326-	9.113	3.16469			Control	GTEX-1399S-0326-
	Tumour	TCGA-EY-A2OQ-01A	14.64	4.27963			Tumour	TCGA-J8-A3YD-01A	20.373	3.98571			Control	GTEX-1A3MV-0726-	5.422	3.21485			Tumour	TCGA-BR-8485-01A	29.215	4.52145			Control	GTEX-13RTJ-0126-	15.399	4.1842									Tumour	TCGA-QU-A6IM-01A	4.05	1.42495		Control	GTEX-ZY6K-0126-S	23.147	4.42032			Control	GTEX-1GF9X-1126-
	Tumour	TCGA-AX-A2HC-01A	17.53	4.52426			Tumour	TCGA-FE-A3PD-01A	18.521	3.85495			Control	GTEX-XPVG-2226-S	6.061	3.3517			Tumour	TCGA-ZA-A8F6-01A	18.73	3.90658			Control	GTEX-WFON-1926-S	9.886	3.59307									Tumour	TCGA-HC-7079-01A	26.683	3.87959		Control	GTEX-QDVN-0426-S	14.058	3.73901			Control	GTEX-1R7EV-1126-
	Tumour	TCGA-D1-A179-01A	14.615	4.27733			Tumour	TCGA-EL-A3CZ-01A	24.237	4.22546			Control	GTEX-1B8L1-2326-	5.641	3.26323			Tumour	TCGA-HU-A4GN-01A	21.945	4.12437			Control	GTEX-11DXZ-2026-	9.489	3.53947									Tumour	TCGA-HC-7212-01A	46.658	4.66331		Control	GTEX-1PPH8-0826-	15.193	3.84385			Control	GTEX-1I4MK-1026-
	Tumour	TCGA-BG-A0MO-01A	9.118	3.65132			Tumour	TCGA-DJ-A3VG-01A	17.202	3.75402			Control	GTEX-S7PM-0626-S	3.776	2.78763			Tumour	TCGA-BR-6455-01A	9.16	2.94909			Control	GTEX-1KAFJ-0126-	11.123	3.74834									Tumour	TCGA-HI-7168-01A	23.899	3.72668		Control	GTEX-ZLWG-0126-S	15.553	3.87557			Control	GTEX-ZDTT-1126-S
	Tumour	TCGA-AX-A3G7-01A	6.359	3.19197			Tumour	TCGA-ET-A40R-01A	21.655	4.06975			Control	GTEX-1C6VR-1526-	3.55	2.7177			Tumour	TCGA-BR-7958-01A	12.502	3.35936			Control	GTEX-W5X1-3026-S	5.381	2.82245									Tumour	TCGA-EJ-5512-01A	26.955	3.8937		Control	GTEX-12WSD-2126-	21.725	4.33276			Control	GTEX-132QS-0926-
	Tumour	TCGA-AX-A2IO-01A	12.86	4.10532			Tumour	TCGA-KS-A4I7-01A	13.638	3.43964			Control	GTEX-12ZZY-0126-	4.675	3.03645			Tumour	TCGA-BR-7704-01A	9.024	2.92965			Control	GTEX-PLZ5-2026-S	11.962	3.84488									Tumour	TCGA-G9-6364-01A	29.622	4.02516		Control	GTEX-RWSA-1726-S	45.261	5.35828			Control	GTEX-14PJO-1826-
	Tumour	TCGA-D1-A3DA-01A	13.936	4.21319			Tumour	TCGA-EM-A2CM-01A	11.711	3.236			Control	GTEX-13O21-1226-	5.991	3.33733			Tumour	TCGA-D7-A6EZ-01A	17.319	3.79953			Control	GTEX-1PDJ9-0326-	10.266	3.64257									Tumour	TCGA-HC-8256-01A	49.516	4.74733		Control	GTEX-16MT8-1626-	25.843	4.57303			Control	GTEX-R53T-0426-S
	Tumour	TCGA-AX-A05U-01A	13.837	4.20359			Tumour	TCGA-FY-A3YR-01A	17.458	3.77417			Control	GTEX-1I1GV-2526-	5.044	3.12733			Tumour	TCGA-FP-8210-01A	16.608	3.74242			Control	GTEX-1IL2V-0126-	14.278	4.08205									Tumour	TCGA-J4-A67O-01A	4.031	1.41951		Control	GTEX-1KD4Q-1826-	21.704	4.33143			Control	GTEX-1CAMQ-1626-
	Tumour	TCGA-BG-A0M0-01A	12.067	4.02032			Tumour	TCGA-BJ-A190-01A	19.62	3.93396			Control	GTEX-15G19-1326-	3.565	2.72245			Tumour	TCGA-VQ-A923-01A	23.188	4.20048			Control	GTEX-1CAMR-1326-	15.007	4.1493									Tumour	TCGA-G9-6384-01A	33.171	4.18337		Control	GTEX-R53T-0226-S	24.554	4.50203			Control	GTEX-17HGU-2026-
	Tumour	TCGA-A5-A0G1-01A	6.967	3.3065			Tumour	TCGA-EL-A4KG-01A	12.319	3.30341			Control	GTEX-1A3MX-1026-	6.15	3.36977			Tumour	TCGA-CG-4306-01A	26.965	4.40981			Control	GTEX-Y3IK-1626-S	10.885	3.71974									Tumour	TCGA-HC-7752-01A	11.685	2.75372		Control	GTEX-1H3VY-1826-	14.617	3.7916			Control	GTEX-Y114-0826-S
	Tumour	TCGA-AJ-A23O-01A	16.453	4.43787			Tumour	TCGA-FY-A3TY-01A	16.976	3.73599			Control	GTEX-WFG8-1926-S	5.161	3.155			Tumour	TCGA-D7-A6EX-01A	10.784	3.16302			Control	GTEX-1CB4G-0226-	13.272	3.98378									Tumour	TCGA-KK-A6E7-01A	12.579	2.85197		Control	GTEX-1F75I-0126-	13.943	3.72795			Control	GTEX-11EQ9-1026-
	Tumour	TCGA-BG-A0M3-01A	10.608	3.84951			Tumour	TCGA-EM-A1YB-01A	58.189	5.45525			Control	GTEX-WOFM-1126-S	6.282	3.39617			Tumour	TCGA-BR-6565-01A	16.079	3.69841			Control	GTEX-15SHU-0126-	11.92	3.8402									Tumour	TCGA-HC-7213-01A	22.559	3.64687		Control	GTEX-12ZZZ-0926-	9.86	3.2675			Control	GTEX-131XE-1926-
	Tumour	TCGA-EY-A1GD-01A	13.01	4.12085			Tumour	TCGA-DO-A2HM-01B	18.379	3.84441			Control	GTEX-12WSI-2126-	6.152	3.37018			Tumour	TCGA-CG-4301-01A	23.998	4.248			Control	GTEX-11ZTT-0008-	12.953	3.95117									Tumour	TCGA-M7-A722-01A	3.465	1.24732		Control	GTEX-13QBU-0526-	10.43	3.34131			Control	GTEX-1CAMS-1926-
	Tumour	TCGA-BG-A0W2-01A	11.489	3.95505			Tumour	TCGA-EM-A2OV-01A	49.958	5.23923			Control	GTEX-1JMQJ-0726-	5.05	3.12877			Tumour	TCGA-D7-8576-01A	25.909	4.35428			Control	GTEX-1J1R8-2026-	14.55	4.10751									Tumour	TCGA-CH-5769-01A	29.313	4.01053		Control	GTEX-1F5PK-0826-	12.747	3.6076			Control	GTEX-111CU-0526-
	Tumour	TCGA-EO-A3KU-01A	9.114	3.65075			Tumour	TCGA-KS-A41L-01A	13.714	3.44711			Control	GTEX-RUSQ-2126-S	5.685	3.27276			Tumour	TCGA-SW-A7EA-01A	9.405	2.98347			Control	GTEX-14JG1-0426-	9.175	3.49563									Tumour	TCGA-VN-A943-01A	25.665	3.82554		Control	GTEX-OIZH-1326-S	16.427	3.9498			Control	GTEX-1PPH8-2326-
	Tumour	TCGA-EY-A215-01A	11.492	3.9554			Tumour	TCGA-EM-A4FO-01A	19.862	3.9508			Control	GTEX-1399T-1526-	6.911	3.51569			Tumour	TCGA-D7-6518-01A	9.47	2.99245			Control	GTEX-139YR-1026-	13.204	3.97689									Tumour	TCGA-KC-A7F3-01A	26.619	3.87625		Control	GTEX-XUZC-0226-S	11.166	3.43133			Control	GTEX-13FTW-0526-
	Tumour	TCGA-E6-A1LX-01A	10.9	3.88535			Tumour	TCGA-EL-A4KD-01A	16.754	3.71806			Control	GTEX-1OKEX-1926-	4.361	2.95433			Tumour	TCGA-CG-4460-01A	25.614	4.33837			Control	GTEX-OOBK-0008-S	7.03	3.15407									Tumour	TCGA-EJ-A46B-01A	19.87	3.47202		Control	GTEX-145MN-0226-	11.485	3.46868			Control	GTEX-17F9E-1426-
	Tumour	TCGA-AX-A05W-01A	4.663	2.81403			Tumour	TCGA-FY-A3RA-01A	26.424	4.34536			Control	GTEX-1EKGG-2726-	4.974	3.11053			Tumour	TCGA-BR-8483-01A	18.896	3.91867			Control	GTEX-14C5O-0326-	10.466	3.66796									Tumour	TCGA-KC-A4BV-01A	22.755	3.65882		Control	GTEX-16NGA-0126-	13.062	3.64028			Control	GTEX-1CAMR-1126-
	Tumour	TCGA-BS-A0UT-01A	6.64	3.24604			Tumour	TCGA-J8-A3O2-01A	23.823	4.2016			Control	GTEX-13VXU-0726-	4.247	2.92332			Tumour	TCGA-BR-6564-01A	7.974	2.77001			Control	GTEX-11P7K-2126-	12.706	3.9254									Tumour	TCGA-HC-7231-01A	33.625	4.20241		Control	GTEX-139YR-0126-	19.985	4.21784			Control	GTEX-Y8LW-1026-S
	Tumour	TCGA-AJ-A3EJ-01A	16.755	4.46262			Tumour	TCGA-KS-A4IC-01A	14.101	3.48456			Control	GTEX-17HHY-0726-	4.916	3.09645			Tumour	TCGA-BR-4366-01A	31.905	4.6445			Control	GTEX-1CB4F-1026-	11.378	3.77837									Tumour	TCGA-EJ-7783-01A	31.867	4.12723		Control	GTEX-ZA64-0226-S	11.641	3.48659			Control	GTEX-1GN1U-1126-
	Tumour	TCGA-D1-A17M-01A	8.019	3.48543			Tumour	TCGA-EM-A2OZ-01A	24.667	4.24983			Control	GTEX-14E7W-0726-	7.763	3.66326			Tumour	TCGA-BR-6852-01A	13.292	3.4414			Control	GTEX-S4Q7-0008-S	9.452	3.53438									Tumour	TCGA-HC-7075-01A	32.929	4.17311		Control	GTEX-13O3O-1626-	21.866	4.34168			Control	GTEX-ZVP2-0726-S
	Tumour	TCGA-B5-A0K8-01A	9.068	3.64417			Tumour	TCGA-ET-A3DS-01A	28.211	4.43643			Control	GTEX-13NZB-2026-	3.907	2.82667			Tumour	TCGA-BR-8289-01A	16.881	3.76462			Control	GTEX-ZEX8-0008-S	12.358	3.8883									Tumour	TCGA-HC-7078-01A	27.073	3.89978		Control	GTEX-Q734-0126-S	13.372	3.67174			Control	GTEX-X3Y1-0726-S
	Tumour	TCGA-AX-A0IW-01A	4.93	2.8805			Tumour	TCGA-EM-A4FM-01A	7.658	2.68203			Control	GTEX-YJ89-0626-S	7.916	3.68823			Tumour	TCGA-D7-8570-01A	23.691	4.23017			Control	GTEX-1GMR2-0008-	6.6	3.07467									Tumour	TCGA-HC-7740-01B	44.967	4.61119		Control	GTEX-131XG-1326-	21.19	4.29839			Control	GTEX-OOBK-1026-S
	Tumour	TCGA-D1-A2G0-01A	4.226	2.69817			Tumour	TCGA-EL-A3ZG-01A	20.568	3.99881			Control	GTEX-117YW-1526-	4.355	2.95272			Tumour	TCGA-BR-8592-01A	15.62	3.65911			Control	GTEX-132Q8-0008-	7.958	3.31185									Tumour	TCGA-CH-5738-01A	31.645	4.11745		Control	GTEX-YFCO-0126-S	12.205	3.54956			Control	GTEX-12WSG-1026-
	Tumour	TCGA-D1-A103-01A	15.026	4.31481			Tumour	TCGA-DJ-A2PY-01A	18.102	3.82364			Control	GTEX-13112-0226-	3.681	2.75865			Tumour	TCGA-BR-6707-01A	9.558	3.00452			Control	GTEX-V1D1-0008-S	8.165	3.3448									Tumour	TCGA-ZG-A9L4-01A	19.202	3.42509		Control	GTEX-RUSQ-0226-S	31.49	4.84848			Control	GTEX-1O97I-1726-
	Tumour	TCGA-D1-A16V-01A	17.883	4.55148			Tumour	TCGA-EL-A3CW-01A	26.297	4.33866			Control	GTEX-Y8E4-2226-S	8.365	3.75911			Tumour	TCGA-VQ-AA64-01A	30.229	4.56907			Control	GTEX-1N2EF-0226-	15.313	4.17662									Tumour	TCGA-G9-6496-01A	18.57	3.37924		Control	GTEX-14753-1726-	53.868	5.60444			Control	GTEX-1LG7Z-0326-
	Tumour	TCGA-B5-A5OD-01A	7.635	3.42266			Tumour	TCGA-ET-A25G-01A	24.032	4.21369			Control	GTEX-1R7EU-1726-	3.708	2.76695			Tumour	TCGA-BR-8486-01A	23.56	4.2225			Control	GTEX-1PIGE-1826-	6.594	3.07353									Tumour	TCGA-G9-6494-01A	34.239	4.22777		Control	GTEX-145LT-0126-	15.25	3.84892			Control	GTEX-131XF-1426-
	Tumour	TCGA-D1-A0ZN-01A	12.546	4.07226			Tumour	TCGA-J8-A4HW-01A	25.158	4.27717			Control	GTEX-1ICLY-2926-	6.073	3.35415			Tumour	TCGA-VQ-AA6K-01A	25.146	4.31278			Control	GTEX-ZQG8-1626-S	11.333	3.77312									Tumour	TCGA-2A-AAYF-01A	26.84	3.88775		Control	GTEX-11EQ9-0126-	13.05	3.63905			Control	GTEX-13O1R-1826-
	Tumour	TCGA-BK-A139-01A	23.084	4.90247			Tumour	TCGA-FE-A3PA-01A	11.067	3.16099			Control	GTEX-1399Q-2826-	5.574	3.2486			Tumour	TCGA-D7-8575-01A	40.051	4.96361			Control	GTEX-T5JW-0008-S	6.235	3.00366									Tumour	TCGA-V1-A8WS-01A	27.021	3.8971		Control	GTEX-17HHY-2226-	11.876	3.51316			Control	GTEX-16MT8-1726-
	Tumour	TCGA-D1-A0ZU-01A	12.742	4.09298			Tumour	TCGA-FY-A3NM-01A	23.451	4.17981			Control	GTEX-OIZG-0126-S	4.079	2.87638			Tumour	TCGA-CG-4476-01A	31.758	4.63804			Control	GTEX-13OW7-0126-	14.729	4.12402									Tumour	TCGA-J4-A67N-01A	8.608	2.3529		Control	GTEX-1HKZK-0126-	15.223	3.84652			Control	GTEX-15FZZ-0626-
	Tumour	TCGA-AJ-A3I9-01A	12.149	4.02935			Tumour	TCGA-EL-A3T3-01A	17.434	3.77229			Control	GTEX-1PIIG-0526-	5.752	3.28715			Tumour	TCGA-F1-6177-01A	16.009	3.69249			Control	GTEX-1EX96-0008-	7.678	3.26603									Tumour	TCGA-HC-8261-01B	50.251	4.76817		Control	GTEX-13O1R-2326-	12.34	3.56424			Control	GTEX-P4PQ-1026-S
	Tumour	TCGA-AX-A0J1-01A	13.089	4.12896			Tumour	TCGA-ET-A40P-01A	14.772	3.54729			Control	GTEX-1GF9V-0626-	5.044	3.12733			Tumour	TCGA-RD-A8N4-01A	11.358	3.23163			Control	GTEX-1HSEH-0126-	10.365	3.65519									Tumour	TCGA-HC-7209-01A	45.764	4.63599		Control	GTEX-OIZF-1326-S	13.733	3.70753			Control	GTEX-145ME-0326-
	Tumour	TCGA-D1-A17D-01A	4.747	2.83527			Tumour	TCGA-FE-A233-01A	22.318	4.11136			Control	GTEX-XBEC-0126-S	5.534	3.2398			Tumour	TCGA-CG-4437-01A	9.178	2.95164			Control	GTEX-1AMFI-1326-	18.568	4.43909									Tumour	TCGA-V1-A8MM-01A	19.081	3.41642		Control	GTEX-146FR-1526-	12.299	3.5598			Control	GTEX-12WSD-1626-
	Tumour	TCGA-E6-A1LZ-01A	12.008	4.01379			Tumour	TCGA-BJ-A4O8-01A	14.279	3.50147			Control	GTEX-1B996-2326-	10.061	3.99924			Tumour	TCGA-BR-4201-01A	14.997	3.60399			Control	GTEX-11OC5-0126-	10.949	3.72749									Tumour	TCGA-V1-A9ZI-01A	13.465	2.94316		Control	GTEX-S341-0126-S	15.091	3.83473			Control	GTEX-11LCK-0226-
	Tumour	TCGA-E6-A2P8-01A	10.272	3.80714			Tumour	TCGA-ET-A39M-01A	11.187	3.17526			Control	GTEX-1I1GS-1826-	5.158	3.15429			Tumour	TCGA-VQ-A8E2-01A	15.413	3.64103			Control	GTEX-1E2YA-0008-	6.883	3.12741									Tumour	TCGA-HC-A9TH-01A	35.611	4.28287		Control	GTEX-1I1GP-1826-	20.041	4.22168			Control	GTEX-ZVT2-2026-S
	Tumour	TCGA-EO-A22Y-01A	12.791	4.09812			Tumour	TCGA-J8-A42S-01A	16.648	3.70942			Control	GTEX-1RQED-1626-	7.507	3.62048			Tumour	TCGA-VQ-A91S-01A	18.877	3.91729			Control	GTEX-O5YW-0008-S	10.215	3.63603									Tumour	TCGA-EJ-5522-01A	53.871	4.86664		Control	GTEX-14DAQ-1826-	15.195	3.84403			Control	GTEX-117YX-0226-
	Tumour	TCGA-AP-A5FX-01A	17.715	4.53859			Tumour	TCGA-BJ-A2N8-01A	19.837	3.94907			Control	GTEX-X261-2326-S	5.075	3.13472			Tumour	TCGA-CG-4477-01A	27.123	4.41794			Control	GTEX-145LV-2126-	14.026	4.05806									Tumour	TCGA-HC-A6AQ-01A	9.459	2.47534		Control	GTEX-S33H-1326-S	9.459	3.21322			Control	GTEX-QLQW-0326-S
	Tumour	TCGA-B5-A1N2-01A	9.425	3.69444			Tumour	TCGA-EL-A3ZR-01A	14.818	3.55149			Control	GTEX-16MTA-1126-	4.866	3.08421			Tumour	TCGA-B7-A5TN-01A	14.997	3.60399			Control	GTEX-1I1GQ-0126-	13.765	4.03278									Tumour	TCGA-G9-6379-01A	5.456	1.77931		Control	GTEX-13OW7-2726-	14.452	3.77627			Control	GTEX-1IDJU-0326-
	Tumour	TCGA-D1-A16J-01A	5.086	2.91796			Tumour	TCGA-DJ-A2PT-01A	12.309	3.30232			Control	GTEX-XBED-2026-S	8.795	3.82388			Tumour	TCGA-HU-A4HB-01A	23.201	4.20125			Control	GTEX-145LT-0526-	15.038	4.15209									Tumour	TCGA-EJ-5503-01A	23.88	3.72558		Control	GTEX-YB5E-0226-S	16.281	3.93767			Control	GTEX-14PHY-1126-
	Tumour	TCGA-EO-A2CH-01A	8.766	3.60023			Tumour	TCGA-DJ-A4V4-01A	10.313	3.0679			Control	GTEX-ZDTT-2026-S	8.499	3.77961			Tumour	TCGA-MX-A666-01A	23.74	4.23303			Control	GTEX-ZVT3-0126-S	12.032	3.85266									Tumour	TCGA-EJ-7317-01A	28.86	3.98881		Control	GTEX-12WSL-0326-	19.469	4.18192			Control	GTEX-XPVG-0326-S
	Tumour	TCGA-BG-A0M7-01A	6.104	3.1411			Tumour	TCGA-DJ-A1QF-01A	23.924	4.20746			Control	GTEX-1EMGI-0626-	6.533	3.44506			Tumour	TCGA-VQ-A8DV-01A	11.331	3.22848			Control	GTEX-ZVE2-2826-S	17.182	4.33311									Tumour	TCGA-G9-6499-01A	26.519	3.87102		Control	GTEX-TKQ2-0226-S	12.017	3.52888			Control	GTEX-1C2JI-0926-
	Tumour	TCGA-AX-A1CJ-01A	4.081	2.65758			Tumour	TCGA-EL-A3T0-01A	33.352	4.67031			Control	GTEX-145MF-1726-	9.189	3.88077			Tumour	TCGA-F1-6874-01A	30.311	4.57286			Control	GTEX-13N2G-2626-	19.472	4.50425									Tumour	TCGA-CH-5794-01A	26.423	3.86598		Control	GTEX-S3XE-0126-S	18.933	4.14364			Control	GTEX-144FL-1526-
	Tumour	TCGA-BG-A0VX-01A	8.793	3.60422			Tumour	TCGA-BJ-A28T-01A	23.717	4.19542			Control	GTEX-1JMLX-0726-	4.306	2.93946			Tumour	TCGA-CG-5719-01A	9.238	2.96012			Control	GTEX-WH7G-0008-S	7.29	3.20004									Tumour	TCGA-EJ-5518-01A	38.809	4.40369		Control	GTEX-13FTW-0126-	17.159	4.00916			Control	GTEX-1AMFI-0726-
	Tumour	TCGA-AX-A2H8-01A	15.898	4.39125			Tumour	TCGA-EM-A4FK-01A	48.974	5.2111			Control	GTEX-139T6-1226-	5.492	3.23049			Tumour	TCGA-VQ-A8E3-01A	15.25	3.62663			Control	GTEX-1IDJI-0126-	15.433	4.18719									Tumour	TCGA-HC-8266-01A	21.551	3.58378		Control	GTEX-11I78-1826-	15.099	3.83545			Control	GTEX-1GZ4H-0626-
	Tumour	TCGA-EY-A1G7-01A	14.03	4.22224			Tumour	TCGA-FY-A40L-01A	14.833	3.55285			Control	GTEX-1AX9I-1826-	7.185	3.56481			Tumour	TCGA-F1-A448-01A	27.074	4.41542			Control	GTEX-17F96-1626-	12.649	3.91939									Tumour	TCGA-J4-A67M-01A	11.027	2.67687		Control	GTEX-1GN1V-1626-	62.145	5.80715			Control	GTEX-1JKYN-0426-
	Tumour	TCGA-AX-A06F-01A	12.393	4.05587			Tumour	TCGA-DJ-A3V9-01A	28.445	4.44794			Control	GTEX-WVLH-2626-S	5.441	3.21912			Tumour	TCGA-BR-8683-01A	22	4.12782			Control	GTEX-S4Z8-0008-S	11.077	3.74286									Tumour	TCGA-EJ-A46I-01A	25.21	3.80071		Control	GTEX-1I1GT-0126-	14.575	3.78771			Control	GTEX-11DXX-0926-
	Tumour	TCGA-BS-A0UV-01A	12.582	4.07609			Tumour	TCGA-EM-A3FR-01A	17.666	3.79033			Control	GTEX-117XS-2026-	5.088	3.1378			Tumour	TCGA-VQ-AA6J-01A	18.752	3.90819			Control	GTEX-QMRM-0008-S	8.601	3.41185									Tumour	TCGA-CH-5751-01A	29.574	4.0229		Control	GTEX-12696-0626-	14.035	3.7368			Control	GTEX-12WSK-0226-
	Tumour	TCGA-PG-A7D5-01A	11.887	4.00031			Tumour	TCGA-E8-A44M-01A	17.771	3.79843			Control	GTEX-1O97I-2426-	5.087	3.13756			Tumour	TCGA-BR-8058-01A	26.152	4.36725			Control	GTEX-11DXY-0008-	11.657	3.81053									Tumour	TCGA-EJ-5498-01A	35.294	4.27032		Control	GTEX-14PJ4-0426-	19.654	4.1949			Control	GTEX-1NSGN-1726-
	Tumour	TCGA-AP-A05P-01A	7.604	3.41747			Tumour	TCGA-ET-A3DP-01A	20.439	3.99016			Control	GTEX-QEG4-0126-S	5.14	3.15007			Tumour	TCGA-BR-6709-01A	17.541	3.81691			Control	GTEX-X4EP-0008-S	10.682	3.69488									Tumour	TCGA-HC-7081-01A	37.714	4.36345		Control	GTEX-O5YT-1326-S	17.331	4.02277			Control	GTEX-W5WG-0826-S
	Tumour	TCGA-B5-A11H-01A	17.502	4.52207			Tumour	TCGA-BJ-A291-01A	12.54	3.32715			Control	GTEX-1BAJH-0726-	5.433	3.21732			Tumour	TCGA-BR-8589-01A	15.411	3.64085			Control	GTEX-YEC4-1826-S	12.61	3.91526									Tumour	TCGA-2A-A8VX-01A	22.994	3.67327		Control	GTEX-13PVR-0226-	13.037	3.63771			Control	GTEX-18A7A-1726-
	Tumour	TCGA-EC-A1NJ-01A	17.911	4.55362			Tumour	TCGA-EL-A3H1-01A	21.555	4.06337			Control	GTEX-REY6-0126-S	5.807	3.29885			Tumour	TCGA-CG-4469-01A	15.021	3.60615			Control	GTEX-14A5H-0826-	17.331	4.34488									Tumour	TCGA-EJ-5510-01A	27.914	3.94236		Control	GTEX-1C475-0126-	26.215	4.59288			Control	GTEX-XUW1-1726-S
	Tumour	TCGA-BG-A0MA-01A	11.86	3.99728			Tumour	TCGA-EL-A3D5-01A	38.229	4.86184			Control	GTEX-TKQ2-1526-S	6.073	3.35415			Tumour	TCGA-CD-5800-01A	10.401	3.11535			Control	GTEX-WFJO-0008-S	5.832	2.92098									Tumour	TCGA-ZG-A8QY-01A	19.514	3.4472		Control	GTEX-ZP4G-0126-S	18.083	4.08077			Control	GTEX-1PFEY-1126-
	Tumour	TCGA-AP-A0L8-01A	13.106	4.1307			Tumour	TCGA-ET-A39R-01A	15.458	3.60871			Control	GTEX-11O72-0726-	5.807	3.29885			Tumour	TCGA-BR-4361-01A	18.661	3.90152			Control	GTEX-ZTSS-1426-S	22.422	4.69846									Tumour	TCGA-KC-A7F5-01A	19.623	3.45485		Control	GTEX-R55C-0226-S	14.448	3.7759			Control	GTEX-13VXT-1226-
	Tumour	TCGA-DF-A2KR-01A	14.792	4.29359			Tumour	TCGA-DE-A4MB-01A	17.312	3.76271			Control	GTEX-WYJK-1826-S	4.347	2.95056			Tumour	TCGA-IN-8663-01A	14.461	3.55482			Control	GTEX-1HFI6-0126-	11.997	3.84878									Tumour	TCGA-HC-7819-01A	40.185	4.45271		Control	GTEX-13OW6-1726-	13.019	3.63586			Control	GTEX-Q734-0426-S
	Tumour	TCGA-AJ-A3NG-01A	12.981	4.11786			Tumour	TCGA-IM-A41Z-01A	27.794	4.41569			Control	GTEX-1JKYR-1626-	8.825	3.82829			Tumour	TCGA-HU-A4GT-01A	14.991	3.60345			Control	GTEX-1B8KE-0008-	8.917	3.45857									Tumour	TCGA-XJ-A9DK-01A	25.317	3.80659		Control	GTEX-17KNJ-0326-	22.573	4.38562			Control	GTEX-QLQ7-0626-S
	Tumour	TCGA-AP-A05O-01A	5.621	3.03951			Tumour	TCGA-EM-A1YA-01A	20.423	3.98908			Control	GTEX-1EU9M-1626-	4.609	3.01957			Tumour	TCGA-HU-A4GP-01A	24.372	4.26943			Control	GTEX-15SDE-0008-	11.633	3.80779									Tumour	TCGA-M7-A720-01A	27.327	3.91277		Control	GTEX-1QP29-0326-	11.531	3.47398			Control	GTEX-TKQ2-0426-S
	Tumour	TCGA-EY-A4KR-01A	19.022	4.63598			Tumour	TCGA-EM-A3O3-01A	7.44	2.64523			Control	GTEX-17MF6-2726-	3.767	2.78491			Tumour	TCGA-RD-A8N5-01A	18.256	3.8715			Control	GTEX-X638-0008-S	9.949	3.6014									Tumour	TCGA-CH-5740-01A	30.775	4.07848		Control	GTEX-ZVT2-0826-S	15.257	3.84954			Control	GTEX-13YAN-2126-
	Tumour	TCGA-B5-A0K3-01A	11.788	3.98918			Tumour	TCGA-DE-A4MD-01A	10.729	3.12			Control	GTEX-144GM-0426-	4.502	2.99179			Tumour	TCGA-CG-4475-01A	24.414	4.27181			Control	GTEX-117YW-0008-	11.892	3.83707									Tumour	TCGA-EJ-5504-01A	35.577	4.28153		Control	GTEX-14DAR-1726-	10.471	3.34647			Control	GTEX-WFON-0626-S
	Tumour	TCGA-A5-AB3J-01A	10.968	3.89357			Tumour	TCGA-DJ-A1QO-01A	16.09	3.66307			Control	GTEX-O5YT-2126-S	7.268	3.57937			Tumour	TCGA-EQ-8122-01A	17.784	3.83569			Control	GTEX-U3ZH-2026-S	13.483	4.00496									Tumour	TCGA-G9-A9S0-01A	21.088	3.55386		Control	GTEX-1EKGG-2126-	11.459	3.46567			Control	GTEX-RM2N-0326-S
	Tumour	TCGA-DI-A1BU-01A	20.901	4.76539			Tumour	TCGA-EL-A3ZQ-01A	3.095	1.60185			Control	GTEX-1F75A-2826-	5.813	3.30012			Tumour	TCGA-HU-A4GD-01A	13.604	3.47255			Control	GTEX-1GTWX-0126-	14.235	4.07799									Tumour	TCGA-HC-7080-01A	39.344	4.42295		Control	GTEX-1AX9J-0626-	24.231	4.48368			Control	GTEX-1211K-1126-
	Tumour	TCGA-AX-A1C7-01A	3.492	2.47982			Tumour	TCGA-EL-A3MZ-01A	11.491	3.21081			Control	GTEX-PLZ6-1226-S	11.181	4.13839			Tumour	TCGA-BR-A4QM-01A	13.03	3.4147			Control	GTEX-16GPK-0008-	8.724	3.43022									Tumour	TCGA-VP-A87C-01A	26.534	3.87181		Control	GTEX-P4QT-1326-S	17.423	4.02999			Control	GTEX-ZYFG-0826-S
	Tumour	TCGA-B5-A11N-01A	9.318	3.67956			Tumour	TCGA-ET-A39T-01A	19.706	3.93997			Control	GTEX-QLQW-1026-S	6.431	3.42539			Tumour	TCGA-BR-4367-01A	14.166	3.52703			Control	GTEX-ZT9W-1126-S	16.677	4.29247									Tumour	TCGA-VP-A87D-01A	37.159	4.34262		Control	GTEX-S4Z8-0126-S	15.647	3.88374			Control	GTEX-V1D1-0726-S
	Tumour	TCGA-AP-A052-01A	5.434	2.99818			Tumour	TCGA-EL-A4JX-01A	18.629	3.86291			Control	GTEX-WY7C-2226-S	9.697	3.95097			Tumour	TCGA-BR-7959-01A	14.214	3.53159			Control	GTEX-OHPK-0008-S	10.059	3.61582									Tumour	TCGA-KK-A59V-01A	22.627	3.65103		Control	GTEX-15CHR-0626-	19.766	4.2027			Control	GTEX-Y8E4-1326-S
	Tumour	TCGA-B5-A0K9-01A	18.429	4.5926			Tumour	TCGA-DJ-A2Q9-01A	20.051	3.96381			Control	GTEX-S4Z8-2126-S	8.769	3.82004			Tumour	TCGA-IN-A6RL-01A	35.824	4.80683			Control	GTEX-139TT-2126-	10.343	3.6524									Tumour	TCGA-HC-A8CY-01A	35.877	4.29331		Control	GTEX-Q2AI-0226-S	15.814	3.89814			Control	GTEX-1HKZK-1126-
	Tumour	TCGA-D1-A16D-01A	8.623	3.57895			Tumour	TCGA-BJ-A28X-01A	20.621	4.00235			Control	GTEX-1S831-2026-	8.044	3.70879			Tumour	TCGA-BR-8364-01A	22.283	4.14547			Control	GTEX-1HSGN-0826-	13.054	3.96158									Tumour	TCGA-KK-A7AU-01A	26.67	3.87892		Control	GTEX-PX3G-1326-S	13.897	3.7235			Control	GTEX-14AS3-0326-
	Tumour	TCGA-EO-A3AY-01A	1.297	1.51222			Tumour	TCGA-EM-A3O8-01A	36.273	4.78805			Control	GTEX-14C39-0526-	3.726	2.77245			Tumour	TCGA-BR-A4J2-01A	24.246	4.26224			Control	GTEX-1F6I4-0008-	7.23	3.18956									Tumour	TCGA-HC-8262-01A	29.809	4.03394		Control	GTEX-1LG7Z-0426-	13.788	3.71291			Control	GTEX-S3XE-0526-S
	Tumour	TCGA-AX-A2HJ-01A	9.406	3.69181			Tumour	TCGA-DJ-A2PW-01A	14.386	3.51154			Control	GTEX-11P7K-1026-	9.049	3.86081			Tumour	TCGA-ZQ-A9CR-01A	20.669	4.04182			Control	GTEX-1K2DA-1026-	14.279	4.08215									Tumour	TCGA-EJ-5495-01A	32.12	4.1383		Control	GTEX-1B8KZ-0126-	13.621	3.69652			Control	GTEX-1R7EU-0726-
	Tumour	TCGA-BG-A0MU-01A	7.459	3.39295			Tumour	TCGA-ET-A3BU-01A	23.614	4.1894			Control	GTEX-U4B1-1526-S	6.034	3.34618			Tumour	TCGA-HU-A4G6-01A	14.274	3.53727			Control	GTEX-1I1GU-0008-	8.847	3.44835									Tumour	TCGA-G9-7525-01A	23.239	3.68792		Control	GTEX-T6MO-0126-S	13.564	3.69089			Control	GTEX-14PN4-1626-
	Tumour	TCGA-A5-A0GH-01A	12.888	4.10823			Tumour	TCGA-DE-A4MA-01A	4.461	2.01716			Control	GTEX-1QMI2-2826-	5.772	3.29141			Tumour	TCGA-CG-5718-01A	10.867	3.17314			Control	GTEX-YF7O-1526-S	14.079	4.06314									Tumour	TCGA-EJ-5542-01A	54.655	4.8871		Control	GTEX-11GSP-0326-	27.851	4.6771			Control	GTEX-146FR-0126-
	Tumour	TCGA-EO-A3B0-01A	13.646	4.1849			Tumour	TCGA-E8-A432-01A	12.355	3.3073			Control	GTEX-XGQ4-2026-S	6.326	3.40486			Tumour	TCGA-VQ-AA69-01A	19.059	3.93044			Control	GTEX-1IKJJ-2226-	11.373	3.77779									Tumour	TCGA-KK-A8IC-01A	28.94	3.99267		Control	GTEX-ZVP2-0126-S	18.796	4.13369			Control	GTEX-18A6Q-1726-
	Tumour	TCGA-DF-A2KN-01A	13.122	4.13234			Tumour	TCGA-EL-A3T6-01A	25.1	4.27397			Control	GTEX-16AAH-1626-	4.418	2.96959			Tumour	TCGA-D7-6524-01A	14.86	3.59158			Control	GTEX-148VJ-0126-	14.698	4.12118									Tumour	TCGA-KK-A8I6-01A	26.697	3.88032		Control	GTEX-ZT9W-0126-S	11.802	3.50485			Control	GTEX-WYJK-2426-S
	Tumour	TCGA-AP-A05N-01A	11.297	3.9327			Tumour	TCGA-BJ-A0Z0-01A	26.443	4.34636			Control	GTEX-1S5VW-2626-	4.795	3.06664			Tumour	TCGA-D7-A4YY-01A	20.983	4.06258			Control	GTEX-1GPI7-0126-	13.392	3.99586									Tumour	TCGA-YL-A8SR-01B	35.118	4.26331		Control	GTEX-ZLV1-0226-S	14.207	3.75322			Control	GTEX-145MO-2126-
	Tumour	TCGA-AP-A1E1-01A	14.246	4.24282			Tumour	TCGA-IM-A3EB-01A	21.778	4.07756			Control	GTEX-XPT6-1626-S	7.688	3.65085			Tumour	TCGA-D7-6528-01A	10.601	3.14044			Control	GTEX-1RMOY-1326-	12.079	3.85785									Tumour	TCGA-V1-A9OT-01A	14.328	3.02676		Control	GTEX-PW2O-0226-S	11.479	3.46798			Control	GTEX-17KNJ-1926-
	Tumour	TCGA-AP-A05H-01A	4.929	2.88025			Tumour	TCGA-DO-A1JZ-01A	22.925	4.14844			Control	GTEX-OIZF-2126-S	7.455	3.61164			Tumour	TCGA-CG-4472-01A	14.766	3.583			Control	GTEX-11LCK-2226-	13.746	4.03092									Tumour	TCGA-FC-A4JI-01A	41.207	4.48808		Control	GTEX-U4B1-0126-S	16.323	3.94117			Control	GTEX-1QP29-1926-
	Tumour	TCGA-D1-A17R-01A	6.342	3.18864			Tumour	TCGA-EL-A3CO-01A	33.145	4.66159			Control	GTEX-14BIL-2226-	6.193	3.37842			Tumour	TCGA-BR-6457-01A	13.734	3.48534			Control	GTEX-146FQ-2126-	12.222	3.87354									Tumour	TCGA-HC-A8D0-01A	15.279	3.1136		Control	GTEX-U3ZM-0226-S	11.728	3.49649			Control	GTEX-ZTPG-1026-S
	Tumour	TCGA-BS-A0VI-01A	3.699	2.54482			Tumour	TCGA-J8-A4HY-01A	18.261	3.8356			Control	GTEX-YFCO-1726-S	6.239	3.38762			Tumour	TCGA-D7-8572-01A	19.321	3.94916															Tumour	TCGA-SU-A7E7-01A	40.863	4.47627		Control	GTEX-WFG8-0126-S	13.034	3.63741			Control	GTEX-TMMY-1326-S
	Tumour	TCGA-D1-A16F-01A	6.81	3.27779			Tumour	TCGA-ET-A39K-01A	9.156	2.91225			Control	GTEX-13OW8-0526-	11.201	4.14076			Tumour	TCGA-BR-6452-01A	20.159	4.00746															Tumour	TCGA-HC-7230-01A	42.637	4.53614		Control	GTEX-15SHU-1926-	7.941	2.98699			Control	GTEX-15UF6-1826-
	Tumour	TCGA-B5-A0JU-01B	14.149	4.23362			Tumour	TCGA-DJ-A3UK-01A	15.81	3.63924			Control	GTEX-1MCQQ-2326-	3.588	2.7297			Tumour	TCGA-HF-7136-01A	22.031	4.12977															Tumour	TCGA-M7-A721-01A	30.139	4.04932		Control	GTEX-1GF9V-2026-	48.247	5.44852			Control	GTEX-Y3IK-0426-S
	Tumour	TCGA-DI-A1BY-01A	7.897	3.46578			Tumour	TCGA-BJ-A3PR-01A	17.193	3.7533			Control	GTEX-13N2G-0126-	5.676	3.27081			Tumour	TCGA-VQ-A92D-01A	22.308	4.14701															Tumour	TCGA-EJ-7315-01A	39.973	4.44527		Control	GTEX-QDVJ-1126-S	12.21	3.55011			Control	GTEX-U4B1-0726-S
	Tumour	TCGA-D1-A1O0-01A	4.237	2.70121			Tumour	TCGA-J8-A3NZ-01A	17.336	3.7646			Control	GTEX-15RIF-1826-	7.667	3.64736			Tumour	TCGA-HU-A4G3-01A	26.752	4.39878															Tumour	TCGA-YL-A8SC-01A	43.725	4.57167		Control	GTEX-1GN73-1526-	33.553	4.93729			Control	GTEX-1H1DG-1426-
	Tumour	TCGA-AP-A0LV-01A	6.636	3.24528			Tumour	TCGA-FY-A3W9-01A	22.156	4.10131			Control	GTEX-YEC4-1526-S	8.107	3.71881			Tumour	TCGA-BR-A4PF-01A	24.035	4.25013															Tumour	TCGA-XK-AAJ3-01A	22.158	3.6221		Control	GTEX-S4Q7-0226-S	14.92	3.81932			Control	GTEX-1A3MW-1926-
	Tumour	TCGA-B5-A11J-01A	12.428	4.05964			Tumour	TCGA-CE-A481-01A	15.524	3.61448			Control	GTEX-1IL2U-0126-	6.273	3.39438			Tumour	TCGA-CG-4442-01A	19.954	3.99341															Tumour	TCGA-CH-5771-01A	25.929	3.83975		Control	GTEX-ZYVF-1626-S	15.655	3.88444			Control	GTEX-PSDG-1526-S
	Tumour	TCGA-AP-A0LI-01A	6.781	3.27242			Tumour	TCGA-ET-A2MY-01A	12.091	3.27849			Control	GTEX-11DXZ-2126-	6.143	3.36836			Tumour	TCGA-D7-6521-01A	17.492	3.81309															Tumour	TCGA-VP-A87H-01A	18.453	3.37059		Control	GTEX-QLQW-0226-S	24.466	4.49705			Control	GTEX-11VI4-0426-
	Tumour	TCGA-BG-A0LW-01A	8.877	3.61654			Tumour	TCGA-EM-A4FR-01A	9.011	2.89151			Control	GTEX-1H11D-1626-	4.68	3.03772			Tumour	TCGA-VQ-AA6I-01A	32.672	4.67774															Tumour	TCGA-YL-A8SH-01B	23.503	3.70355		Control	GTEX-QLQ7-0126-S	21.415	4.31294			Control	GTEX-17HHE-0526-
	Tumour	TCGA-FI-A2EY-01A	3.598	2.51347			Tumour	TCGA-ET-A3DO-01A	18.194	3.83057			Control	GTEX-1MA7X-1526-	4.811	3.07062			Tumour	TCGA-VQ-A925-01A	35.711	4.8024															Tumour	TCGA-X4-A8KS-01A	15.882	3.16608		Control	GTEX-1I1GV-1826-	11.143	3.4286			Control	GTEX-UJMC-1126-S
	Tumour	TCGA-EY-A1GH-01A	20.872	4.76348			Tumour	TCGA-DJ-A3VK-01A	15.057	3.57312			Control	GTEX-ZLFU-2026-S	10.93	4.10835			Tumour	TCGA-VQ-A8P8-01A	26.842	4.40345															Tumour	TCGA-J9-A8CP-01A	23.486	3.70255		Control	GTEX-14PJ6-0126-	15.902	3.90567			Control	GTEX-12WSN-0826-
	Tumour	TCGA-KP-A3VZ-01A	7.917	3.46902			Tumour	TCGA-EM-A2CP-01A	24.742	4.25404			Control	GTEX-SNOS-1126-S	5.52	3.2367			Tumour	TCGA-D7-6525-01A	7.893	2.75693															Tumour	TCGA-HC-7210-01A	51.089	4.79157		Control	GTEX-WY7C-0326-S	12.591	3.59113			Control	GTEX-1RAZQ-1426-
	Tumour	TCGA-EC-A1QX-01A	6.936	3.30088			Tumour	TCGA-BJ-A192-01A	23.032	4.15488			Control	GTEX-1399R-1626-	8.944	3.84566			Tumour	TCGA-BR-8381-01A	12.478	3.35679															Tumour	TCGA-VN-A88I-01A	10.665	2.63278		Control	GTEX-1J8EW-1826-	25.215	4.53887			Control	GTEX-1J8Q3-0626-
	Tumour	TCGA-D1-A0ZR-01A	10.36	3.81836			Tumour	TCGA-EM-A1CS-01A	22.733	4.13681			Control	GTEX-OIZI-0126-S	10.205	4.0179			Tumour	TCGA-CD-8533-01A	24.262	4.26316															Tumour	TCGA-2A-A8W1-01A	37.852	4.36858		Control	GTEX-X4EO-1726-S	18.107	4.08258			Control	GTEX-N7MT-1626-S
	Tumour	TCGA-SL-A6JA-01A	9.757	3.73967			Tumour	TCGA-ET-A25I-01A	24.933	4.26471			Control	GTEX-18A67-1826-	9.258	3.89051			Tumour	TCGA-BR-A4J5-01A	14.117	3.52236															Tumour	TCGA-EJ-7318-01B	16.883	3.24918		Control	GTEX-WYVS-0226-S	15.433	3.86508			Control	GTEX-1CB4I-1326-
	Tumour	TCGA-AP-A1DO-01A	7.444	3.39039			Tumour	TCGA-DJ-A2PP-01A	41.674	4.98328			Control	GTEX-T5JC-0726-S	8.999	3.85361			Tumour	TCGA-HJ-7597-01A	16.596	3.74144															Tumour	TCGA-YL-A8HO-01A	14.012	2.99671		Control	GTEX-ZTSS-0326-S	14.055	3.73872			Control	GTEX-QDVN-0926-S
	Tumour	TCGA-A5-A0VP-01A	12.707	4.08931			Tumour	TCGA-DO-A1K0-01A	17.574	3.7832			Control	GTEX-17F9E-1626-	6.613	3.4603			Tumour	TCGA-FP-A8CX-01A	28.439	4.48392															Tumour	TCGA-YL-A8SB-01A	22.015	3.61317		Control	GTEX-14A5I-2126-	18.992	4.1479			Control	GTEX-14BMU-0726-
	Tumour	TCGA-AJ-A3OJ-01A	8.415	3.54743			Tumour	TCGA-MK-A84Z-01A	18.283	3.83725			Control	GTEX-RN64-2326-S	8.757	3.81827			Tumour	TCGA-B7-5818-01A	8.725	2.88596															Tumour	TCGA-2A-A8VL-01A	21.318	3.5688		Control	GTEX-13O61-0126-	16.948	3.9923			Control	GTEX-13D11-2226-
	Tumour	TCGA-B5-A0K0-01A	8.581	3.57264			Tumour	TCGA-KS-A4I3-01A	17.735	3.79566			Control	GTEX-16XZZ-0626-	4.638	3.02701			Tumour	TCGA-B7-5816-01A	12.629	3.37287															Tumour	TCGA-J9-A52C-01A	18.3	3.35919		Control	GTEX-1AMFI-0626-	29.113	4.73887			Control	GTEX-1399R-0426-
	Tumour	TCGA-BG-A0MG-01A	8.603	3.57595			Tumour	TCGA-FY-A76V-01A	20.623	4.00249			Control	GTEX-1RAZQ-1126-	7.542	3.6264			Tumour	TCGA-CG-5724-01A	5.588	2.3241															Tumour	TCGA-CH-5746-01A	36.236	4.30729		Control	GTEX-1QMI2-1926-	12.431	3.57405			Control	GTEX-11NSD-0526-
	Tumour	TCGA-D1-A2G5-01A	12.126	4.02682			Tumour	TCGA-E8-A438-01A	8.047	2.74543			Control	GTEX-111YS-2026-	5.486	3.22916			Tumour	TCGA-CD-8525-01A	10.586	3.13857															Tumour	TCGA-KK-A6E3-01A	8.737	2.37214		Control	GTEX-VUSG-1526-S	16	3.91401			Control	GTEX-1B97J-1526-
	Tumour	TCGA-D1-A101-01A	6.719	3.26088			Tumour	TCGA-ET-A3DV-01A	17.789	3.79981			Control	GTEX-SUCS-1326-S	7.033	3.53777			Tumour	TCGA-BR-7723-01A	44.821	5.1222															Tumour	TCGA-EJ-8470-01A	31.76	4.12253		Control	GTEX-13D11-0426-	12.934	3.62709			Control	GTEX-13W3W-1026-
	Tumour	TCGA-AX-A3G4-01A	8.354	3.53805			Tumour	TCGA-EM-A3O7-01A	15.042	3.57177			Control	GTEX-1B8KZ-1826-	11.322	4.155			Tumour	TCGA-3M-AB47-01A	12.35	3.34303															Tumour	TCGA-VP-A87B-01A	26.902	3.89096		Control	GTEX-SUCS-0526-S	9.935	3.27743			Control	GTEX-13SLX-1326-
	Tumour	TCGA-BS-A0UJ-01A	3.089	2.34421			Tumour	TCGA-EM-A22O-01A	15.749	3.63399			Control	GTEX-18A66-0726-	4.574	3.01054			Tumour	TCGA-VQ-AA6F-01A	21.147	4.0733															Tumour	TCGA-CH-5741-01A	40.792	4.47382		Control	GTEX-11NSD-0226-	14.344	3.76615			Control	GTEX-1AX9K-2026-
	Tumour	TCGA-AJ-A3BI-01A	2.141	1.96369			Tumour	TCGA-ET-A25M-01A	13.632	3.43905			Control	GTEX-111CU-1726-	4.661	3.03289			Tumour	TCGA-RD-A8N6-01A	21.531	4.0981															Tumour	TCGA-G9-6363-01A	31.277	4.1011		Control	GTEX-1B996-2026-	16.811	3.98125			Control	GTEX-1QP28-1026-
	Tumour	TCGA-A5-A7WJ-01A	21.795	4.82311			Tumour	TCGA-BJ-A0ZG-01A	16.135	3.66687			Control	GTEX-1HSMO-2426-	7.153	3.55916			Tumour	TCGA-HU-A4GU-01A	17.763	3.83408															Tumour	TCGA-CH-5788-01A	45.498	4.62776		Control	GTEX-QMRM-0126-S	11.202	3.4356			Control	GTEX-1N2EF-2126-
	Tumour	TCGA-FI-A2CX-01A	17.093	4.48982			Tumour	TCGA-ET-A4KN-01A	1.422	0.84419			Control	GTEX-1KXAM-1826-	11.846	4.21508			Tumour	TCGA-HU-8249-01A	12.605	3.37033															Tumour	TCGA-EJ-5499-01A	22.928	3.66929		Control	GTEX-QEG5-1826-S	10.796	3.38678			Control	GTEX-S4P3-0626-S
	Tumour	TCGA-KP-A3W3-01A	20.791	4.75812			Tumour	TCGA-DJ-A4UL-01A	6.491	2.47315			Control	GTEX-1E1VI-1026-	5.897	3.3178			Tumour	TCGA-BR-4371-01A	18.94	3.92185															Tumour	TCGA-G9-7522-01A	27.111	3.90173		Control	GTEX-U3ZN-0826-S	15.257	3.84954			Control	GTEX-R55G-0326-S
	Tumour	TCGA-AP-A0LM-01A	5.005	2.89863			Tumour	TCGA-E8-A419-01A	16.216	3.67367			Control	GTEX-1LBAC-1826-	7.293	3.58372			Tumour	TCGA-RD-A8N2-01A	8.931	2.9162															Tumour	TCGA-J4-A83N-01A	29.288	4.00934		Control	GTEX-Y3IK-0226-S	9.241	3.18284			Control	GTEX-QEL4-1326-S
	Tumour	TCGA-AJ-A8CW-01A	11.776	3.98783			Tumour	TCGA-EL-A3TB-01A	13.317	3.40765			Control	GTEX-WZTO-0326-S	5.601	3.25452			Tumour	TCGA-IN-7806-01A	9.557	3.00439															Tumour	TCGA-ZG-A9N3-01A	31.848	4.1264		Control	GTEX-V955-0126-S	11.198	3.43512			Control	GTEX-146FQ-1526-
	Tumour	TCGA-BG-A0MC-01A	2.103	1.94613			Tumour	TCGA-EM-A2P3-01A	14.779	3.54793			Control	GTEX-11LCK-2326-	4.069	2.87353			Tumour	TCGA-HU-8602-01A	16.141	3.70364															Tumour	TCGA-J9-A8CN-01A	22.528	3.64497		Control	GTEX-Y5LM-0126-S	15.59	3.87879			Control	GTEX-ZDYS-2526-S
	Tumour	TCGA-BK-A4ZD-01A	16.069	4.40577			Tumour	TCGA-L6-A4EQ-01A	9.238	2.92385			Control	GTEX-11WQK-2826-	12.544	4.29141			Tumour	TCGA-BR-A4CS-01A	26.074	4.3631															Tumour	TCGA-KK-A8I5-01A	25.966	3.84173		Control	GTEX-V1D1-0226-S	17.929	4.06908			Control	GTEX-XV7Q-0926-S
	Tumour	TCGA-AJ-A2QM-01A	16.282	4.42366			Tumour	TCGA-DJ-A13U-01A	19.175	3.90249			Control	GTEX-18D9B-2726-	5.225	3.1699			Tumour	TCGA-BR-8682-01A	15.874	3.68099															Tumour	TCGA-J9-A8CL-01A	21.767	3.59754		Control	GTEX-YF7O-0126-S	15.971	3.91155			Control	GTEX-1HSMO-2026-
	Tumour	TCGA-AP-A0L9-01A	17.148	4.4942			Tumour	TCGA-EM-A22K-01A	19.691	3.93892			Control	GTEX-1L5NE-1626-	4.628	3.02445			Tumour	TCGA-RD-A8N1-01A	39.29	4.93661															Tumour	TCGA-G9-6339-01A	19.379	3.43768		Control	GTEX-REY6-1726-S	11.915	3.51753			Control	GTEX-ZVZP-0626-S
	Tumour	TCGA-AX-A3FS-01A	7.589	3.41495			Tumour	TCGA-FY-A3I5-01B	21.991	4.09099			Control	GTEX-1HCVE-2826-	5.192	3.16224			Tumour	TCGA-CD-8535-01A	13.134	3.42536															Tumour	TCGA-G9-7510-01A	27.204	3.90649		Control	GTEX-1I1GQ-2026-	10.901	3.39956			Control	GTEX-YEC3-0626-S
	Tumour	TCGA-AJ-A3NF-01A	9.562	3.71328			Tumour	TCGA-E3-A3DY-01A	12.354	3.30719			Control	GTEX-ZDYS-1326-S	7.164	3.56111			Tumour	TCGA-BR-4256-01A	13.524	3.46463															Tumour	TCGA-HC-7742-01A	39.665	4.43438		Control	GTEX-1M5QR-1726-	12.747	3.6076			Control	GTEX-14PJ3-0426-
	Tumour	TCGA-SL-A6J9-01A	2.899	2.27557			Tumour	TCGA-E8-A414-01A	17.023	3.73976			Control	GTEX-1F6I4-1426-	5.23	3.17106			Tumour	TCGA-BR-8366-01A	11.737	3.27521															Tumour	TCGA-ZG-A9L9-01A	22.065	3.6163		Control	GTEX-ZF2S-0126-S	13.353	3.66983			Control	GTEX-1LSNM-0726-
	Tumour	TCGA-EO-A3AS-01A	25.922	5.06318			Tumour	TCGA-QD-A8IV-01A	29.472	4.4974			Control	GTEX-ZV7C-2026-S	6.426	3.42442			Tumour	TCGA-CG-5720-01A	11.176	3.21023															Tumour	TCGA-XK-AAK1-01A	20.413	3.50908		Control	GTEX-1H11D-2426-	20.931	4.28145			Control	GTEX-SUCS-1426-S
	Tumour	TCGA-A5-A0GX-01A	2.235	2.00623			Tumour	TCGA-EL-A3ZH-01A	24.612	4.24674			Control	GTEX-1GL5R-0826-	9.76	3.95944			Tumour	TCGA-BR-8590-01A	22.863	4.18096															Tumour	TCGA-EJ-A6RA-01A	19.241	3.42787		Control	GTEX-1A3MV-0226-	18.61	4.12007			Control	GTEX-WXYG-0826-S
	Tumour	TCGA-D1-A176-01A	9.19	3.66155			Tumour	TCGA-EL-A3CL-01A	32.865	4.64971			Control	GTEX-1K2DA-1326-	8.476	3.77611			Tumour	TCGA-BR-8297-01A	14.425	3.55146															Tumour	TCGA-HC-7747-01A	25.487	3.81588		Control	GTEX-13FH7-0226-	15.408	3.86288			Control	GTEX-1I1GU-0326-
	Tumour	TCGA-AJ-A3EL-01A	9.388	3.68931			Tumour	TCGA-FK-A4UB-01A	11.422	3.20282			Control	GTEX-1KANA-1626-	6.692	3.47519			Tumour	TCGA-KB-A93G-01A	23.984	4.24719															Tumour	TCGA-EJ-A8FP-01A	23.36	3.69511		Control	GTEX-1399R-0326-	10.595	3.36198			Control	GTEX-1OFPY-0626-
	Tumour	TCGA-A5-A1OG-01A	8.706	3.59134			Tumour	TCGA-DJ-A1QL-01A	13.996	3.4745			Control	GTEX-1GMR3-1726-	8.821	3.8277			Tumour	TCGA-D7-8578-01A	20.563	4.03475															Tumour	TCGA-CH-5792-01A	28.205	3.95681		Control	GTEX-14PKV-0726-	16.626	3.96618			Control	GTEX-148VI-0826-
	Tumour	TCGA-EY-A1GF-01A	24	4.95632			Tumour	TCGA-EL-A4JV-01A	18.21	3.83178			Control	GTEX-1IDJH-2326-	5.053	3.12948			Tumour	TCGA-BR-4292-01A	16.964	3.7713															Tumour	TCGA-EJ-7115-01A	33.126	4.18146		Control	GTEX-QXCU-1326-S	29.355	4.75041			Control	GTEX-1B996-1326-
	Tumour	TCGA-D1-A1O5-01A	8.509	3.56176			Tumour	TCGA-EM-A3AN-01A	15.089	3.57599			Control	GTEX-147JS-0126-	7.241	3.57465			Tumour	TCGA-CG-4449-01A	31.499	4.62658															Tumour	TCGA-HC-8265-01A	24.147	3.74098		Control	GTEX-12WSG-0726-	15.379	3.86033			Control	GTEX-P4PP-1026-S
	Tumour	TCGA-B5-A1MX-01A	6.601	3.23865			Tumour	TCGA-DJ-A3V4-01A	23.468	4.18082			Control	GTEX-1HSMQ-1726-	7.84	3.67588			Tumour	TCGA-VQ-A8PP-01A	26.022	4.36032															Tumour	TCGA-YL-A9WK-01A	10.617	2.62683		Control	GTEX-ZEX8-0626-S	13.459	3.68045			Control	GTEX-15UF7-0826-
	Tumour	TCGA-BG-A3PP-01A	12.745	4.0933			Tumour	TCGA-EL-A3D0-01A	11.124	3.16779			Control	GTEX-Z93S-1726-S	3.497	2.70079			Tumour	TCGA-VQ-A91Q-01A	26.083	4.36358															Tumour	TCGA-KK-A59Z-01A	18.359	3.3636		Control	GTEX-13PL7-1026-	10.909	3.40053			Control	GTEX-1AYCT-1226-
	Tumour	TCGA-B5-A0JN-01A	13.608	4.18115			Tumour	TCGA-ET-A39S-01A	18.818	3.87673			Control	GTEX-X3Y1-2626-S	6.164	3.3726			Tumour	TCGA-BR-7716-01A	18.409	3.88291															Tumour	TCGA-FC-7708-01A	30.838	4.08134		Control	GTEX-1F75A-2026-	9.99	3.28467			Control	GTEX-1C6VQ-1726-
	Tumour	TCGA-AJ-A5DW-01A	23.46	4.92482			Tumour	TCGA-BJ-A45G-01A	26.231	4.33517									Tumour	TCGA-FP-8211-01A	21.456	4.09329															Tumour	TCGA-V1-A8MK-01A	21.705	3.5936		Control	GTEX-1A8FM-1926-	15.075	3.8333			Control	GTEX-1LVAN-1226-
	Tumour	TCGA-D1-A1NW-01A	6.407	3.20135			Tumour	TCGA-EM-A4FN-01A	8.137	2.75971									Tumour	TCGA-F1-A72C-01A	13.617	3.47384															Tumour	TCGA-VN-A88K-01A	21.57	3.585		Control	GTEX-1R7EV-1726-	13.534	3.68791			Control	GTEX-14PJ4-0726-
	Tumour	TCGA-BS-A0V7-01A	2.848	2.25657			Tumour	TCGA-DJ-A2PV-01A	16.274	3.67852									Tumour	TCGA-BR-6563-01A	10.402	3.11548															Tumour	TCGA-HC-7232-01A	40.548	4.46537		Control	GTEX-11DXY-1626-	11.774	3.50169			Control	GTEX-1KANA-1526-
	Tumour	TCGA-EY-A547-01A	1.929	1.86287			Tumour	TCGA-DJ-A3UW-01A	13.839	3.45931									Tumour	TCGA-BR-6803-01A	12.944	3.40583															Tumour	TCGA-ZG-A9NI-01A	16.046	3.18003		Control	GTEX-1B8KE-0926-	16.457	3.95229			Control	GTEX-111YS-1226-
	Tumour	TCGA-B5-A11O-01A	7.585	3.41428			Tumour	TCGA-EM-A3SU-01A	7.815	2.70795									Tumour	TCGA-BR-8080-01A	21.9	4.12154															Tumour	TCGA-M7-A71Z-01A	14.94	3.08324		Control	GTEX-ZLFU-0826-S	18.219	4.09101			Control	GTEX-14PHX-2026-
	Tumour	TCGA-AX-A3G9-01A	6.946	3.30269			Tumour	TCGA-KS-A41F-01A	3.27	1.66223									Tumour	TCGA-RD-A8NB-01A	27.923	4.45841															Tumour	TCGA-V1-A8WN-01A	28.022	3.94774		Control	GTEX-15EU6-0326-	13.657	3.70007			Control	GTEX-1J8EW-1926-
	Tumour	TCGA-B5-A0JS-01A	10.068	3.78079			Tumour	TCGA-J8-A3YG-01A	18.562	3.85797									Tumour	TCGA-CD-8524-01A	8.282	2.8187															Tumour	TCGA-ZG-A8QX-01A	20.24	3.49738		Control	GTEX-1CAMS-0226-	21.162	4.29657			Control	GTEX-XMK1-0326-S
	Tumour	TCGA-B5-A11I-01A	13.774	4.19745			Tumour	TCGA-BJ-A0ZA-01A	30.349	4.53834									Tumour	TCGA-CG-4304-01A	23.337	4.20934															Tumour	TCGA-CH-5766-01A	51.911	4.81416		Control	GTEX-NFK9-1726-S	11.296	3.44667			Control	GTEX-O5YT-1026-S
	Tumour	TCGA-A5-A2K4-01A	21.877	4.82829			Tumour	TCGA-EL-A3ZN-01A	11.411	3.20154									Tumour	TCGA-CG-4305-01A	15.503	3.64892															Tumour	TCGA-CH-5737-01A	39.237	4.41912		Control	GTEX-1HCU6-1826-	52.969	5.58061			Control	GTEX-Y9LG-0726-S
	Tumour	TCGA-BK-A6W3-01A	14.024	4.22166			Tumour	TCGA-EL-A3CX-01A	9.036	2.8951									Tumour	TCGA-BR-A4PD-01A	29.726	4.54565															Tumour	TCGA-FC-A8O0-01A	17.763	3.31848		Control	GTEX-WHPG-1526-S	14.587	3.78882			Control	GTEX-1QP2A-1326-
	Tumour	TCGA-AP-A0LL-01A	3.572	2.50529			Tumour	TCGA-DJ-A3UT-01A	18.824	3.87717									Tumour	TCGA-BR-4363-01A	36.417	4.82988															Tumour	TCGA-KK-A6E8-01A	19.416	3.44029		Control	GTEX-14BMU-0126-	13.389	3.67345			Control	GTEX-15RIF-0626-
	Tumour	TCGA-AX-A2IN-01A	8.729	3.59476			Tumour	TCGA-E8-A416-01A	16.593	3.70492									Tumour	TCGA-CG-5725-01A	12.921	3.40345															Tumour	TCGA-Y6-A9XI-01A	30.588	4.06997		Control	GTEX-1RQEC-1926-	34.37	4.97101			Control	GTEX-15SHV-1526-
	Tumour	TCGA-AX-A2HA-01A	27.562	5.14849			Tumour	TCGA-J8-A3YF-01A	14.846	3.55404									Tumour	TCGA-VQ-A94U-01A	20.214	4.0112															Tumour	TCGA-HC-A9TE-01A	23.647	3.712		Control	GTEX-Y5V6-1926-S	11.516	3.47225			Control	GTEX-PX3G-1026-S
	Tumour	TCGA-D1-A0ZZ-01A	8.706	3.59134			Tumour	TCGA-L6-A4ET-01A	15.434	3.6066									Tumour	TCGA-BR-8373-01A	34.811	4.76659															Tumour	TCGA-EJ-5506-01A	47.385	4.68515		Control	GTEX-OHPL-1326-S	21.426	4.31365			Control	GTEX-18A67-1726-
	Tumour	TCGA-BK-A0CA-01A	9.694	3.73119			Tumour	TCGA-EL-A3CS-01A	22.702	4.13493									Tumour	TCGA-BR-4368-01A	13.667	3.47876															Tumour	TCGA-V1-A9OL-01A	36.949	4.33465		Control	GTEX-1B8L1-1326-	8.798	3.11904			Control	GTEX-1GN1W-1126-
	Tumour	TCGA-QF-A5YS-01A	7.581	3.41361			Tumour	TCGA-ET-A25K-01A	38.406	4.86833									Tumour	TCGA-BR-8678-01A	22.765	4.17503															Tumour	TCGA-ZG-A9M4-01A	23.13	3.68142		Control	GTEX-X4LF-0126-S	13.183	3.65264			Control	GTEX-YB5K-1826-S
	Tumour	TCGA-EO-A3AZ-01A	0.569	0.96231			Tumour	TCGA-EL-A3TA-01A	11.957	3.26365									Tumour	TCGA-CG-5723-01A	14.546	3.56273															Tumour	TCGA-ZG-A9MC-01A	19.721	3.46169		Control	GTEX-14A5H-2126-	20.017	4.22004			Control	GTEX-Q2AI-0426-S
	Tumour	TCGA-BG-A2AD-01A	19.444	4.66607			Tumour	TCGA-FY-A40N-01A	22.631	4.1306									Tumour	TCGA-BR-7707-01A	9.389	2.98124															Tumour	TCGA-HC-7233-01A	38.023	4.37492		Control	GTEX-17HHE-0226-	15.207	3.8451			Control	GTEX-11TT1-0326-
	Tumour	TCGA-DI-A2QT-01A	7.081	3.327			Tumour	TCGA-EL-A3ZK-01A	22.897	4.14675									Tumour	TCGA-D7-A74A-01A	6.951	2.5954															Tumour	TCGA-EJ-7791-01A	35.413	4.27505		Control	GTEX-1HC8U-0226-	10.32	3.32735			Control	GTEX-14PK6-1026-
	Tumour	TCGA-EY-A1GC-01A	6.101	3.14049			Tumour	TCGA-KS-A4I5-01A	12.309	3.30232									Tumour	TCGA-CD-5801-01A	13.53	3.46522															Tumour	TCGA-Y6-A8TL-01A	24.966	3.78722		Control	GTEX-OXRK-0126-S	13.65	3.69938			Control	GTEX-WH7G-0826-S
	Tumour	TCGA-D1-A16N-01A	6.146	3.1496			Tumour	TCGA-EM-A3FJ-01A	8.862	2.86987									Tumour	TCGA-VQ-AA6A-01A	38.002	4.88974															Tumour	TCGA-YL-A8SA-01A	48.146	4.70767		Control	GTEX-1LVAN-0826-	17.659	4.04835			Control	GTEX-ZT9W-0926-S
	Tumour	TCGA-B5-A11L-01B	7.286	3.36314			Tumour	TCGA-EM-A22J-01A	45.047	5.09303									Tumour	TCGA-BR-6453-01A	10.92	3.17957															Tumour	TCGA-XQ-A8TA-01A	16.172	3.19065		Control	GTEX-11TT1-0126-	12.16	3.54464			Control	GTEX-1339X-1026-
	Tumour	TCGA-BS-A0TJ-01A	14.047	4.22387			Tumour	TCGA-EL-A3GU-01A	15.959	3.65197									Tumour	TCGA-VQ-A8PU-01A	23.594	4.22449															Tumour	TCGA-HC-A4ZV-01A	20.351	3.5049		Control	GTEX-17HGU-0126-	11.213	3.4369			Control	GTEX-13U4I-1526-
	Tumour	TCGA-EY-A1GT-01A	9.688	3.73038			Tumour	TCGA-DJ-A1QM-01A	24.555	4.24353									Tumour	TCGA-VQ-AA6G-01A	30.201	4.56778															Tumour	TCGA-CH-5791-01A	47.807	4.69768		Control	GTEX-XMK1-0226-S	10.699	3.37487			Control	GTEX-1AYD5-0326-
	Tumour	TCGA-D1-A17A-01A	6.67	3.25169			Tumour	TCGA-DJ-A3UU-01A	14.856	3.55495									Tumour	TCGA-IN-A7NR-01A	12.569	3.3665															Tumour	TCGA-HC-A6AN-01A	12.314	2.82354		Control	GTEX-XQ3S-1726-S	9.547	3.22531			Control	GTEX-QESD-0226-S
	Tumour	TCGA-BG-A221-01A	11.729	3.98251			Tumour	TCGA-EL-A3D6-01A	15.435	3.60669									Tumour	TCGA-BR-4280-01A	15.286	3.62982															Tumour	TCGA-ZG-A9L1-01A	23.446	3.70019		Control	GTEX-1A32A-2126-	38.746	5.13929			Control	GTEX-11ONC-0526-
	Tumour	TCGA-A5-A0R9-01A	8.55	3.56797			Tumour	TCGA-E3-A3E5-01A	10.991	3.15187									Tumour	TCGA-HU-A4GX-01A	21.654	4.10595															Tumour	TCGA-EJ-A7NM-01A	19.39	3.43845		Control	GTEX-1I1GU-0226-	19.635	4.19357			Control	GTEX-S95S-0726-S
	Tumour	TCGA-B5-A0K7-01A	14.89	4.30251			Tumour	TCGA-ET-A3DR-01A	24.289	4.22843									Tumour	TCGA-BR-8679-01A	31.071	4.60746															Tumour	TCGA-HC-7749-01A	28.836	3.98765		Control	GTEX-ZPCL-0826-S	13.678	3.70214			Control	GTEX-ZYT6-1326-S
	Tumour	TCGA-DF-A2L0-01A	1.699	1.74489			Tumour	TCGA-BJ-A0Z9-01A	15.004	3.56835									Tumour	TCGA-CD-8529-01A	28.97	4.50971															Tumour	TCGA-EJ-AB20-01A	7.172	2.11935		Control	GTEX-W5WG-1126-S	10.052	3.29279
	Tumour	TCGA-BS-A0TA-01A	4.055	2.65018			Tumour	TCGA-EM-A3FK-01A	24.741	4.25399									Tumour	TCGA-VQ-A8P2-01A	7.126	2.62681															Tumour	TCGA-EJ-7328-01A	15.984	3.17477
	Tumour	TCGA-A5-A1OK-01A	14.583	4.27437			Tumour	TCGA-EL-A3MW-01A	12.585	3.33193									Tumour	TCGA-IN-A6RR-01A	30.699	4.59063															Tumour	TCGA-CH-5739-01A	45.884	4.63969
	Tumour	TCGA-AJ-A3TW-01A	5.579	3.03033			Tumour	TCGA-ET-A40S-01A	12.291	3.30037									Tumour	TCGA-BR-A4J4-01A	18.224	3.8691															Tumour	TCGA-ZG-A9L5-01A	24.856	3.78109
	Tumour	TCGA-AJ-A3BD-01A	4.924	2.87904			Tumour	TCGA-DJ-A3VE-01A	17.186	3.75275									Tumour	TCGA-BR-A4J8-01A	15.276	3.62893															Tumour	TCGA-MG-AAMC-01A	16.788	3.2415
	Tumour	TCGA-FI-A2EU-01A	15.143	4.3253			Tumour	TCGA-EL-A3H3-01A	10.571	3.10043									Tumour	TCGA-VQ-A94P-01A	11.247	3.21862															Tumour	TCGA-EJ-A7NH-01A	26.527	3.87144
	Tumour	TCGA-AX-A0J0-01A	23.236	4.91154			Tumour	TCGA-E8-A44K-01A	12.894	3.36438									Tumour	TCGA-D7-6822-01A	27.929	4.4587															Tumour	TCGA-YL-A8SJ-01B	17.749	3.31741
	Tumour	TCGA-BG-A0YU-01A	9.932	3.76295			Tumour	TCGA-L6-A4EU-01A	8.271	2.78072									Tumour	TCGA-CD-8526-01A	13.584	3.47057															Tumour	TCGA-EJ-A8FO-01A	33.989	4.21749
	Tumour	TCGA-BG-A0W1-01A	9.107	3.64975			Tumour	TCGA-BJ-A28S-01A	17.622	3.78693									Tumour	TCGA-BR-A4IU-01A	15.147	3.61745															Tumour	TCGA-CH-5743-01A	25.588	3.82137
	Tumour	TCGA-KJ-A3U4-01A	10.264	3.80611			Tumour	TCGA-ET-A3DU-01A	19.459	3.92266									Tumour	TCGA-BR-6456-01A	14.089	3.51969															Tumour	TCGA-EJ-7325-01B	4.811	1.62745
	Tumour	TCGA-B5-A3FH-01A	12.017	4.01479			Tumour	TCGA-EM-A2CK-01A	15.583	3.61962									Tumour	TCGA-HF-A5NB-01A	19.096	3.9331															Tumour	TCGA-V1-A9Z7-01A	16.4	3.20968
	Tumour	TCGA-BG-A0M9-01A	4.588	2.7948			Tumour	TCGA-EL-A3GV-01A	23.121	4.16021									Tumour	TCGA-BR-8296-01A	20.56	4.03455															Tumour	TCGA-EJ-A65M-01A	25.552	3.81941
	Tumour	TCGA-FI-A3PV-01A	13.35	4.15544			Tumour	TCGA-EL-A3GQ-01A	20.494	3.99385									Tumour	TCGA-VQ-A91Z-01A	18.274	3.87284															Tumour	TCGA-YL-A8SI-01A	21.768	3.5976
	Tumour	TCGA-BK-A0CC-01B	109.143	7.0957			Tumour	TCGA-DJ-A13O-01A	10.665	3.11211									Tumour	TCGA-BR-8591-01A	28.121	4.46825															Tumour	TCGA-XJ-A83F-01A	20.228	3.49656
	Tumour	TCGA-FI-A2F8-01A	6.042	3.12845			Tumour	TCGA-EL-A3ZO-01A	9.591	2.97276									Tumour	TCGA-FP-7916-01A	23.252	4.20429															Tumour	TCGA-EJ-A7NG-01A	22.683	3.65444
	Tumour	TCGA-A5-A0GR-01A	15.035	4.31562			Tumour	TCGA-E3-A3E2-01A	10.955	3.14753									Tumour	TCGA-VQ-A91N-01A	27.298	4.42689															Tumour	TCGA-YJ-A8SW-01A	45.122	4.61605
	Tumour	TCGA-AX-A06H-01A	7.223	3.35213			Tumour	TCGA-EM-A3OA-01A	40.844	4.95494									Tumour	TCGA-BR-8363-01A	17.51	3.81449															Tumour	TCGA-HC-A6AO-01A	12.435	2.83659
	Tumour	TCGA-A5-A7WK-01A	14.329	4.25066			Tumour	TCGA-EL-A3H7-01A	15.444	3.60748									Tumour	TCGA-BR-7196-01A	21.647	4.10551															Tumour	TCGA-HC-A632-01A	31.442	4.10846
	Tumour	TCGA-AX-A05Z-01A	3.544	2.49643			Tumour	TCGA-EM-A2OY-01A	25.949	4.32015									Tumour	TCGA-BR-A4J1-01A	10.566	3.13608															Tumour	TCGA-KK-A7AQ-01A	20.771	3.533
	Tumour	TCGA-BG-A0MS-01A	7.022	3.31643			Tumour	TCGA-EM-A3FO-01A	11.372	3.197									Tumour	TCGA-HU-8244-01A	13.827	3.49441															Tumour	TCGA-V1-A8MU-01A	18.112	3.34507
	Tumour	TCGA-AP-A1DV-01A	13.531	4.17353			Tumour	TCGA-EM-A1YD-01A	23.676	4.19303									Tumour	TCGA-BR-8680-01A	10.52	3.13033															Tumour	TCGA-EJ-A7NN-01A	38.149	4.37957
	Tumour	TCGA-BG-A186-01A	13.153	4.1355			Tumour	TCGA-ET-A3BX-01A	24.79	4.25673									Tumour	TCGA-VQ-A8PJ-01A	18.425	3.8841															Tumour	TCGA-EJ-5525-01A	25.392	3.81069
	Tumour	TCGA-BK-A0C9-01A	3.493	2.48014			Tumour	TCGA-ET-A3BV-01A	17.599	3.78514									Tumour	TCGA-BR-8384-01A	17.462	3.81075															Tumour	TCGA-X4-A8KQ-01A	11.756	2.76177
	Tumour	TCGA-AP-A1E0-01A	7.877	3.46254			Tumour	TCGA-DJ-A3V6-01A	11.644	3.22837									Tumour	TCGA-CG-4440-01A	8.993	2.92518															Tumour	TCGA-J4-A83M-01A	29.065	3.99868
	Tumour	TCGA-E6-A2P9-01A	18.815	4.62099			Tumour	TCGA-BJ-A28R-01A	16.83	3.72423									Tumour	TCGA-BR-8284-01A	13.814	3.49315															Tumour	TCGA-TP-A8TV-01A	25.952	3.84099
	Tumour	TCGA-AX-A3FZ-01A	8.162	3.50813			Tumour	TCGA-DJ-A13M-01A	12.219	3.29253									Tumour	TCGA-BR-4362-01A	18.252	3.8712															Tumour	TCGA-EJ-7797-01A	32.083	4.13668
	Tumour	TCGA-SJ-A6ZI-01A	13.697	4.18991			Tumour	TCGA-EM-A4G1-01A	17.661	3.78995									Tumour	TCGA-CD-5799-01A	10.756	3.15959															Tumour	TCGA-XK-AAJU-01A	22.553	3.6465
	Tumour	TCGA-AJ-A3QS-01A	13.673	4.18756			Tumour	TCGA-EL-A3ZL-01A	9.404	2.94706									Tumour	TCGA-BR-8690-01A	10.586	3.13857															Tumour	TCGA-HC-7817-01B	35.709	4.28673
	Tumour	TCGA-AX-A2HF-01A	16.437	4.43654			Tumour	TCGA-CE-A13K-01A	14.14	3.48828									Tumour	TCGA-FP-A9TM-01A	33.583	4.71625															Tumour	TCGA-HC-8265-01B	48.505	4.71817
	Tumour	TCGA-D1-A17F-01A	5.115	2.92482			Tumour	TCGA-ET-A25L-01A	11.919	3.25941									Tumour	TCGA-CG-5721-01A	6.849	2.57677															Tumour	TCGA-VN-A88R-01A	12.799	2.87516
	Tumour	TCGA-AP-A1E3-01A	7.755	3.44257			Tumour	TCGA-DJ-A3UM-01A	20.198	3.97385									Tumour	TCGA-BR-A4IV-01A	12.92	3.40335															Tumour	TCGA-HC-A6HX-01A	5.837	1.86203
	Tumour	TCGA-AX-A3GI-01A	18.355	4.5871			Tumour	TCGA-BJ-A28V-01A	18.087	3.82251									Tumour	TCGA-HU-8604-01A	16.783	3.75669															Tumour	TCGA-J4-A67T-01A	26.757	3.88344
	Tumour	TCGA-BS-A0UF-01A	10.903	3.88572			Tumour	TCGA-EM-A1YC-01A	21.33	4.0489									Tumour	TCGA-BR-7717-01A	7.256	2.6497															Tumour	TCGA-HC-A76X-01A	28.828	3.98726
	Tumour	TCGA-AX-A06D-01A	12.222	4.03733			Tumour	TCGA-EL-A3D1-01A	6.354	2.44652									Tumour	TCGA-BR-8362-01A	20.061	4.00076															Tumour	TCGA-KK-A8IG-01A	17.088	3.26563
	Tumour	TCGA-AP-A0LH-01A	7.731	3.43861			Tumour	TCGA-ET-A39J-01A	15.326	3.59709									Tumour	TCGA-CD-A48A-01A	13.367	3.44895															Tumour	TCGA-G9-7521-01A	36.006	4.29835
	Tumour	TCGA-AX-A063-01A	10.944	3.89068			Tumour	TCGA-ET-A39I-01A	23.422	4.1781									Tumour	TCGA-CG-5716-01A	33.838	4.72685															Tumour	TCGA-KK-A8IJ-01A	33.855	4.21196
	Tumour	TCGA-EO-A22S-01A	14.781	4.29258			Tumour	TCGA-EL-A3CT-01A	22.596	4.12846									Control	TCGA-BR-7717-11A	15.686	3.66483															Tumour	TCGA-HC-8265-01B	48.505	4.71817
	Tumour	TCGA-QS-A5YR-01A	5.9	3.09906			Tumour	TCGA-EM-A2P1-01A	22.985	4.15205									Control	TCGA-CG-5721-11A	16.855	3.76252															Tumour	TCGA-HC-8258-01A	29.712	4.0294
	Tumour	TCGA-FI-A2EX-01A	9.694	3.73119			Tumour	TCGA-EM-A22P-01A	17.773	3.79858									Control	TCGA-BR-7716-11A	35.3	4.78616															Tumour	TCGA-EJ-7123-01A	35.288	4.27009
	Tumour	TCGA-BK-A0CA-01A	9.694	3.73119			Tumour	TCGA-FY-A3NP-01A	25.341	4.28723									Control	TCGA-HU-A4GH-11A	8.852	2.90468															Tumour	TCGA-KC-A7FA-01A	29.939	4.04002
	Tumour	TCGA-BG-A0VT-01A	12.997	4.11951			Tumour	TCGA-DJ-A4UP-01A	14.959	3.56429									Control	TCGA-BR-7715-11A	20.439	4.02643															Tumour	TCGA-J4-A67K-01A	8.293	2.30481
	Tumour	TCGA-D1-A168-01A	5.046	2.90845			Tumour	TCGA-DJ-A2QC-01A	6.539	2.48236									Control	TCGA-BR-7704-11A	15.114	3.6145															Tumour	TCGA-V1-A9O5-01A	17.603	3.30613
	Tumour	TCGA-5B-A90C-01A	12.773	4.09624			Tumour	TCGA-MK-A4N7-01A	16.713	3.71473									Control	TCGA-BR-6453-11A	15.669	3.66336															Tumour	TCGA-G9-6356-01A	20.854	3.53849
	Tumour	TCGA-AJ-A2QK-01A	18.056	4.56464			Tumour	TCGA-E8-A417-01A	16.805	3.7222									Control	TCGA-HU-A4GC-11A	6.844	2.57585															Tumour	TCGA-KK-A7B4-01A	28.009	3.94709
	Tumour	TCGA-D1-A17T-01A	5.068	2.91369			Tumour	TCGA-BJ-A0ZF-01A	14.077	3.48227									Control	TCGA-BR-7851-11A	17.412	3.80683															Tumour	TCGA-ZG-A9L0-01A	24.614	3.76753
	Tumour	TCGA-JU-AAVI-01A	4.445	2.7574			Tumour	TCGA-DJ-A3V7-01A	12.397	3.31183									Control	TCGA-IP-7968-11A	15.112	3.61432															Tumour	TCGA-M7-A71Y-01A	21.124	3.5562
	Tumour	TCGA-AX-A2H5-01A	9.391	3.68973			Tumour	TCGA-DJ-A3UQ-01A	14.252	3.49892									Control	TCGA-HU-A4GN-11A	10.601	3.14044															Tumour	TCGA-EJ-8474-01A	36.326	4.31077
	Tumour	TCGA-A5-A0G9-01A	6.413	3.20252			Tumour	TCGA-FY-A3R9-01A	106.948	6.32218									Control	TCGA-HU-A4G3-11A	6.971	2.59902															Tumour	TCGA-G9-6342-01A	33.114	4.18096
	Tumour	TCGA-AX-A3FW-01A	6.166	3.15363			Tumour	TCGA-E8-A434-01A	13.488	3.42478									Control	TCGA-IN-8462-11A	9.769	3.03307															Tumour	TCGA-EJ-5519-01A	50.83	4.78438
	Tumour	TCGA-EY-A1GM-01A	17.591	4.529			Tumour	TCGA-DJ-A4V0-01A	24.446	4.23736									Control	TCGA-IN-AB1X-11A	11.132	3.20501															Tumour	TCGA-G9-6347-01A	3.464	1.247
	Tumour	TCGA-EY-A212-01A	17.792	4.54451			Tumour	TCGA-FE-A234-01A	17.237	3.75679									Control	TCGA-BR-7703-11A	39.059	4.92831															Tumour	TCGA-ZG-A9L6-01A	19.68	3.45883
	Tumour	TCGA-B5-A121-01A	13.022	4.12208			Tumour	TCGA-J8-A3O0-01A	18.694	3.86768									Control	TCGA-FP-7735-11A	6.569	2.52436															Tumour	TCGA-CH-5768-01A	34.457	4.23666
	Tumour	TCGA-BS-A0TG-01A	5.714	3.05964			Tumour	TCGA-E3-A3DZ-01A	22.426	4.11803									Control	TCGA-CG-5733-11A	23.241	4.20364															Tumour	TCGA-VP-A872-01A	21.377	3.57261
	Tumour	TCGA-AJ-A3EK-01A	21.977	4.83458			Tumour	TCGA-EL-A3T8-01A	15.208	3.58663									Control	TCGA-BR-6564-11A	15.12	3.61504															Tumour	TCGA-V1-A9OA-01A	22.543	3.64589
	Tumour	TCGA-A5-A3LO-01A	13.352	4.15564			Tumour	TCGA-ET-A2MX-01A	8.98	2.88703									Control	TCGA-CG-5722-11A	28.897	4.50619															Tumour	TCGA-V1-A9O9-01A	28.402	3.96651
	Tumour	TCGA-FI-A2D5-01A	26.319	5.0843			Tumour	TCGA-DJ-A4V5-01A	14.486	3.52088									Control	TCGA-CG-5720-11A	15.787	3.67353															Tumour	TCGA-CH-5744-01A	35.24	4.26818
	Tumour	TCGA-D1-A17H-01A	6.379	3.19589			Tumour	TCGA-BJ-A3PT-01A	18.52	3.85487									Control	TCGA-CG-5730-11A	9.863	3.04561															Tumour	TCGA-ZG-A9LS-01A	21.868	3.60392
	Tumour	TCGA-AX-A06J-01A	5.056	2.91083			Tumour	TCGA-DJ-A3UZ-01A	17.366	3.76696									Control	TCGA-HU-A4GP-11A	7.697	2.72478															Tumour	TCGA-G9-6329-01A	16.674	3.23222
	Tumour	TCGA-BG-A18C-01A	12.369	4.05328			Tumour	TCGA-EM-A1YE-01A	15.553	3.61701									Control	TCGA-CG-5734-11A	11.048	3.19498															Tumour	TCGA-G9-6332-01A	20.621	3.52303
	Tumour	TCGA-AJ-A2QO-01A	11.442	3.94961			Tumour	TCGA-DJ-A1QI-01A	21.286	4.04606									Control	TCGA-BR-8060-11A	15.604	3.65772															Tumour	TCGA-V1-A9Z8-01A	20.215	3.49568
	Tumour	TCGA-B5-A3S1-01A	14.764	4.29103			Tumour	TCGA-IM-A3U3-01A	12.485	3.32128									Control	TCGA-BR-6802-11A	13.292	3.4414															Tumour	TCGA-CH-5789-01A	44.503	4.59655
	Tumour	TCGA-D1-A163-01A	12.653	4.08361			Tumour	TCGA-DJ-A3VJ-01A	23.54	4.18505									Control	TCGA-IN-AB1V-11A	16.16	3.70524															Tumour	TCGA-HC-8264-01B	40.259	4.4553
	Tumour	TCGA-EY-A1GP-01A	21.263	4.78904			Tumour	TCGA-DJ-A3V8-01A	15.98	3.65376									Control	TCGA-HU-8238-11A	11.043	3.19438															Tumour	TCGA-FC-A5OB-01A	49.598	4.74967
	Tumour	TCGA-DF-A2KU-01A	6.003	3.12044			Tumour	TCGA-ET-A40T-01A	13.986	3.47353									Control	TCGA-HU-A4HB-11A	7.333	2.6631															Tumour	TCGA-HI-7171-01A	24.308	3.75019
	Tumour	TCGA-2E-A9G8-01A	7.642	3.42383			Tumour	TCGA-FY-A3BL-01A	17.568	3.78274									Control	TCGA-BR-6457-11A	26.173	4.36836															Tumour	TCGA-VN-A88N-01A	33.561	4.19974
	Tumour	TCGA-AP-A0LT-01A	9.856	3.75289			Tumour	TCGA-EL-A3ZT-01A	15.021	3.56988									Control	TCGA-IN-7806-11A	8.205	2.80668															Tumour	TCGA-EJ-5496-01A	40.347	4.45838
	Tumour	TCGA-A5-A2K5-01A	1.649	1.71791			Tumour	TCGA-ET-A39P-01A	18.16	3.82802									Control	TCGA-BR-6458-11A	37.446	4.86902															Tumour	TCGA-QU-A6IN-01A	6.187	1.93405
	Tumour	TCGA-EY-A1GW-01A	6.95	3.30342			Tumour	TCGA-EM-A3AK-01A	13.833	3.45873									Control	TCGA-HU-A4GY-11A	7.615	2.71111															Tumour	TCGA-HC-8258-01B	29.819	4.03441
	Tumour	TCGA-B5-A11S-01A	18.113	4.56895			Tumour	TCGA-E3-A3E1-01A	15.394	3.60309									Control	TCGA-FP-7829-11A	6.607	2.53159															Tumour	TCGA-J4-A83J-01A	32.219	4.1426
	Tumour	TCGA-AP-A0LN-01A	3.699	2.54482			Tumour	TCGA-BJ-A3PU-01A	7.884	2.7192									Control	TCGA-BR-6454-11A	25.933	4.35556															Tumour	TCGA-M7-A723-01A	11.039	2.67831
	Tumour	TCGA-AX-A1CN-01A	11.449	3.95042			Tumour	TCGA-DJ-A3UP-01A	17.397	3.76939									Control	TCGA-IN-8663-11A	9.203	2.95518															Tumour	TCGA-J4-A83K-01A	20.267	3.49921
	Tumour	TCGA-A5-A1OH-01A	9.715	3.73402			Tumour	TCGA-E8-A436-01A	15.915	3.64822																											Tumour	TCGA-XQ-A8TB-01A	27.809	3.93711
	Tumour	TCGA-B5-A0JT-01A	15.95	4.39568			Tumour	TCGA-DJ-A4UQ-01A	20.762	4.01173																											Tumour	TCGA-J4-8200-01A	25.02	3.79021
	Tumour	TCGA-AX-A06B-01A	10.26	3.8056			Tumour	TCGA-FE-A3PC-01A	12.05	3.27397																											Tumour	TCGA-KC-A7FE-01A	19.162	3.42223
	Tumour	TCGA-AJ-A3IA-01A	15.904	4.39176			Tumour	TCGA-GE-A2C6-01A	13.177	3.39347																											Tumour	TCGA-KK-A7B1-01A	20.045	3.48407
	Tumour	TCGA-D1-A16O-01A	14.943	4.30732			Tumour	TCGA-EM-A2OX-01A	15.645	3.62501																											Tumour	TCGA-V1-A9OF-01A	20.317	3.5026
	Tumour	TCGA-BG-A2L7-01A	13.561	4.1765			Tumour	TCGA-EM-A4FV-01A	15.288	3.59373																											Tumour	TCGA-YL-A9WL-01A	33.669	4.20424
	Tumour	TCGA-FI-A2EW-01A	9.03	3.63871			Tumour	TCGA-EL-A3GX-01A	16.227	3.67459																											Tumour	TCGA-V1-A9ZK-01A	23.612	3.70995
	Tumour	TCGA-BS-A0UM-01A	10.572	3.84503			Tumour	TCGA-CE-A3MD-01A	10.66	3.11149																											Tumour	TCGA-G9-6371-01A	34.026	4.21902
	Tumour	TCGA-BK-A26L-01A	15.677	4.37225			Tumour	TCGA-DJ-A1QG-01A	18.1	3.82349																											Tumour	TCGA-J9-A8CM-01A	13.771	2.97336
	Tumour	TCGA-5S-A9Q8-01A	5.929	3.10511			Tumour	TCGA-DJ-A4UT-01A	14.974	3.56565																											Tumour	TCGA-CH-5764-01A	47.134	4.67765
	Tumour	TCGA-A5-A0R7-01A	14.536	4.27001			Tumour	TCGA-BJ-A0Z5-01A	12.976	3.37287																											Tumour	TCGA-G9-6498-01A	31.362	4.10489
	Tumour	TCGA-EY-A548-01A	10.666	3.8567			Tumour	TCGA-DJ-A3UX-01A	18.757	3.87228																											Tumour	TCGA-4L-AA1F-01A	28.335	3.96322
	Tumour	TCGA-EY-A1GV-01A	19.7	4.68402			Tumour	TCGA-E3-A3E0-01A	15.335	3.59789																											Tumour	TCGA-V1-A9OH-01A	28.606	3.97648
	Tumour	TCGA-FI-A3PX-01A	16.793	4.4657			Tumour	TCGA-EM-A22N-01A	54.195	5.35446																											Tumour	TCGA-J9-A52E-01A	10.129	2.56492
	Tumour	TCGA-D1-A0ZQ-01A	13.247	4.14505			Tumour	TCGA-CE-A482-01A	14.113	3.48571																											Tumour	TCGA-YL-A9WJ-01A	38.058	4.37621
	Tumour	TCGA-B5-A11R-01A	13.231	4.14343			Tumour	TCGA-ET-A25R-01A	10.549	3.09769																											Tumour	TCGA-EJ-7786-01A	52.116	4.81974
	Tumour	TCGA-A5-A0VQ-01A	8.301	3.52985			Tumour	TCGA-ET-A3BQ-01B	16.954	3.73422																											Tumour	TCGA-EJ-5516-01A	54.956	4.89489
	Tumour	TCGA-BG-A0VW-01A	5.907	3.10052			Tumour	TCGA-ET-A3BO-01A	14.657	3.53673																											Tumour	TCGA-G9-6336-01A	20.446	3.5113
	Tumour	TCGA-B5-A1MS-01B	14.13	4.2318			Tumour	TCGA-FY-A40K-01A	13.843	3.4597																											Tumour	TCGA-XK-AAJR-01A	29.095	4.00012
	Tumour	TCGA-EO-A22R-01A	43.444	5.78638			Tumour	TCGA-DJ-A1QE-01A	19.559	3.92969																											Tumour	TCGA-WW-A8ZI-01A	13.989	2.9945
	Tumour	TCGA-AJ-A3OL-01A	10.985	3.89562			Tumour	TCGA-EM-A2CQ-01A	47.184	5.15847																											Tumour	TCGA-KC-A4BR-01A	21.29	3.56699
	Tumour	TCGA-AX-A1CA-01A	3.832	2.58508			Tumour	TCGA-EM-A2P2-01A	12.894	3.36438																											Tumour	TCGA-YL-A9WH-01A	24.03	3.73425
	Tumour	TCGA-A5-A0VO-01A	5.594	3.03362			Tumour	TCGA-DJ-A2PQ-01A	13.888	3.46407																											Tumour	TCGA-J4-A67S-01A	13.202	2.91669
	Tumour	TCGA-D1-A17C-01A	3.027	2.32217			Tumour	TCGA-EM-A3FL-01A	32.687	4.64211																											Tumour	TCGA-KC-A4BN-01A	35.341	4.27219
	Tumour	TCGA-B5-A3FA-01A	16.976	4.48046			Tumour	TCGA-EM-A2OW-01A	62.294	5.55199																											Tumour	TCGA-ZG-A9LM-01A	27.05	3.89859
	Tumour	TCGA-D1-A102-01A	12.108	4.02484			Tumour	TCGA-ET-A39L-01A	22.865	4.14482																											Tumour	TCGA-EJ-5509-01A	25.937	3.84018
	Tumour	TCGA-DI-A2QU-01A	7.794	3.44898			Tumour	TCGA-BJ-A0ZH-01A	13.346	3.41057																											Tumour	TCGA-H9-A6BX-01A	14.936	3.08288
	Tumour	TCGA-BK-A26L-01A	15.677	4.37225			Tumour	TCGA-DJ-A13P-01A	18.512	3.85428																											Tumour	TCGA-KK-A6E1-01A	52.942	4.842
	Tumour	TCGA-BS-A0TC-01A	6.903	3.29486			Tumour	TCGA-IM-A3U2-01A	10.513	3.09318																											Tumour	TCGA-EJ-5514-01A	58.565	4.98506
	Tumour	TCGA-B5-A11E-01A	16.116	4.40974			Tumour	TCGA-EL-A4K6-01A	11.374	3.19723																											Tumour	TCGA-EJ-5527-01A	42.706	4.53842
	Tumour	TCGA-D1-A1NU-01A	10.962	3.89285			Tumour	TCGA-BJ-A18Y-01A	17.647	3.78886																											Tumour	TCGA-XJ-A9DI-01A	18.878	3.40177
	Tumour	TCGA-EY-A210-01A	6.321	3.18451			Tumour	TCGA-EL-A3H2-01A	24.26	4.22677																											Tumour	TCGA-KK-A7B0-01A	9.319	2.4559
	Tumour	TCGA-D1-A17L-01A	6.319	3.18411			Tumour	TCGA-KS-A4I1-01A	7.968	2.73278																											Tumour	TCGA-VP-A87J-01A	37.089	4.33997
	Tumour	TCGA-D1-A177-01A	15.275	4.33705			Tumour	TCGA-EL-A3ZS-01A	21.216	4.04152																											Tumour	TCGA-KK-A8IK-01A	26.202	3.85431
	Tumour	TCGA-A5-A0GA-01A	9.476	3.70148			Tumour	TCGA-EL-A3GO-01A	23.15	4.16194																											Tumour	TCGA-KK-A8I9-01A	20.994	3.5477
	Tumour	TCGA-AX-A2HH-01A	22.825	4.88687			Tumour	TCGA-DJ-A3UY-01A	21.78	4.07769																											Tumour	TCGA-EJ-A7NF-01A	27.121	3.90224
	Tumour	TCGA-D1-A167-01A	7.99	3.48079			Tumour	TCGA-H2-A421-01A	13.062	3.38172																											Tumour	TCGA-EJ-8472-01A	25.473	3.81511
	Tumour	TCGA-BG-A0MH-01A	10.436	3.82798			Tumour	TCGA-DJ-A2PN-01A	22.928	4.14862																											Tumour	TCGA-EJ-A65F-01A	24.421	3.75661
	Tumour	TCGA-D1-A16E-01A	7.758	3.44307			Tumour	TCGA-BJ-A290-01A	9.363	2.94136																											Tumour	TCGA-G9-7509-01A	37.566	4.35792
	Tumour	TCGA-EY-A72D-01A	17.058	4.48703			Tumour	TCGA-BJ-A18Z-01A	13.279	3.40381																											Tumour	TCGA-YL-A8S8-01A	23.395	3.69718
	Tumour	TCGA-B5-A11U-01A	18.348	4.58658			Tumour	TCGA-EL-A4K7-01A	7.428	2.64318																											Tumour	TCGA-G9-6351-01A	26.074	3.8475
	Tumour	TCGA-D1-A169-01A	4.144	2.67536			Tumour	TCGA-DJ-A3UV-01A	13.451	3.42109																											Tumour	TCGA-KK-A8IA-01A	39.719	4.43629
	Tumour	TCGA-BG-A2AE-01A	13.081	4.12814			Tumour	TCGA-ET-A3BP-01A	11.091	3.16385																											Tumour	TCGA-G9-6366-01A	32.918	4.17264
	Tumour	TCGA-B5-A1MY-01A	12.225	4.03766			Tumour	TCGA-BJ-A45C-01A	10.888	3.13943																											Tumour	TCGA-KK-A8IB-01A	23.171	3.68387
	Tumour	TCGA-FI-A2F9-01A	7.874	3.46205			Tumour	TCGA-FY-A2QD-01A	53.635	5.33974																											Tumour	TCGA-2A-AAYU-01A	23.682	3.71405
	Tumour	TCGA-D1-A165-01A	9.965	3.7673			Tumour	TCGA-H2-A3RH-01A	14.126	3.48695																											Tumour	TCGA-EJ-7331-01A	44.471	4.59554
	Tumour	TCGA-A5-A0G3-01A	5.24	2.95401			Tumour	TCGA-E3-A3E3-01A	16.256	3.67702																											Tumour	TCGA-XJ-A83G-01A	19.466	3.44382
	Tumour	TCGA-DF-A2KS-01A	15.227	4.33279			Tumour	TCGA-FE-A3PB-01A	8.848	2.86782																											Tumour	TCGA-CH-5762-01A	42.095	4.51811
	Tumour	TCGA-BS-A0U5-01A	12.149	4.02935			Tumour	TCGA-ET-A39N-01A	14.328	3.50609																											Tumour	TCGA-KK-A8IH-01A	27.868	3.94006
	Tumour	TCGA-EY-A1GQ-01A	6.194	3.15926			Tumour	TCGA-EM-A2CN-01A	14.171	3.49124																											Tumour	TCGA-2A-A8VT-01A	36.68	4.32439
	Tumour	TCGA-AP-A0LO-01A	5.07	2.91416			Tumour	TCGA-KS-A4I9-01A	14.154	3.48962																											Tumour	TCGA-EJ-A65B-01A	19.824	3.46884
	Tumour	TCGA-EO-A22U-01A	32.934	5.39712			Tumour	TCGA-ET-A4KQ-01A	21.17	4.03853																											Tumour	TCGA-EJ-7781-01A	35.903	4.29433
	Tumour	TCGA-D1-A17N-01A	1.306	1.51786			Tumour	TCGA-MK-A4N9-01A	14.24	3.49778																											Tumour	TCGA-HC-7821-01A	59.218	5.00079
	Tumour	TCGA-AW-A1PO-01A	11.867	3.99807			Tumour	TCGA-IM-A3ED-01A	25.142	4.27629																											Tumour	TCGA-HC-A8D1-01A	31.168	4.09622
	Tumour	TCGA-B5-A0JX-01A	10.392	3.82241			Tumour	TCGA-E8-A418-01A	14.415	3.51425																											Tumour	TCGA-YL-A8HL-01A	30.403	4.0615
	Tumour	TCGA-EY-A2OO-01A	18.086	4.56691			Tumour	TCGA-E8-A2EA-01A	11.706	3.23543																											Tumour	TCGA-HC-7744-01A	31.384	4.10587
	Tumour	TCGA-D1-A161-01A	10.965	3.89321			Control	TCGA-EL-A3ZM-11A	37.994	4.85317																											Control	TCGA-EJ-7115-11A	27.938	3.94356
	Tumour	TCGA-AJ-A3BK-01A	5.68	3.05231			Control	TCGA-EL-A3ZQ-11A	33.766	4.6876																											Control	TCGA-EJ-7123-11A	13.099	2.90619
	Tumour	TCGA-BG-A18B-01A	10.661	3.85608			Control	TCGA-BJ-A2N8-11A	40.171	4.93155																											Control	TCGA-EJ-7797-11A	17.242	3.27786
	Tumour	TCGA-EO-A3KW-01A	17.695	4.53704			Control	TCGA-EM-A1YC-11A	10.756	3.12332																											Control	TCGA-G9-6499-11A	23.815	3.72181
	Tumour	TCGA-A5-A0GQ-01A	9.614	3.72036			Control	TCGA-KS-A41L-11A	19.666	3.93718																											Control	TCGA-EJ-7321-11A	24.874	3.7821
	Tumour	TCGA-D1-A3JP-01A	15.746	4.37821			Control	TCGA-EM-A1CU-11A	28.44	4.4477																											Control	TCGA-G9-6384-11A	16.396	3.20935
	Tumour	TCGA-EY-A1GS-01A	14.852	4.29906			Control	TCGA-EM-A3ST-11A	12.063	3.27541																											Control	TCGA-J4-A83J-11A	20.701	3.52835
	Tumour	TCGA-BG-A0MI-01A	7.896	3.46562			Control	TCGA-ET-A2N5-11B	20.746	4.01067																											Control	TCGA-HC-8258-11A	19.411	3.43994
	Tumour	TCGA-BK-A0CC-01A	42.98	5.77124			Control	TCGA-EL-A3ZS-11A	12.941	3.36925																											Control	TCGA-CH-5769-11A	28.015	3.94739
	Tumour	TCGA-AX-A3FV-01A	8.54	3.56645			Control	TCGA-EM-A1CS-11A	66.095	5.63612																											Control	TCGA-HC-7211-11A	21.238	3.56362
	Tumour	TCGA-D1-A16Y-01A	1.564	1.67086			Control	TCGA-EL-A3ZT-11A	22.333	4.11229																											Control	TCGA-EJ-7317-11A	29.551	4.02181
	Tumour	TCGA-EY-A3L3-01A	12.191	4.03395			Control	TCGA-EL-A3ZG-11A	17.91	3.80907																											Control	TCGA-HC-8260-11A	21.872	3.60418
	Tumour	TCGA-A5-A2K3-01A	8.909	3.6212			Control	TCGA-BJ-A28X-11A	23.189	4.16427																											Control	TCGA-HC-7747-11A	17.442	3.29359
	Tumour	TCGA-AP-A1DM-01A	7.266	3.35965			Control	TCGA-EL-A3ZR-11A	27.123	4.38167																											Control	TCGA-EJ-7331-11A	22.705	3.65578
	Tumour	TCGA-EY-A1GX-01A	9.821	3.74823			Control	TCGA-BJ-A2N9-11A	15.889	3.646																											Control	TCGA-HC-7738-11A	19.372	3.43718
	Tumour	TCGA-D1-A3JQ-01A	9.708	3.73308			Control	TCGA-EL-A3T6-11A	30.726	4.55559																											Control	TCGA-G9-6356-11A	22.642	3.65194
	Tumour	TCGA-B5-A11Y-01A	14.652	4.28074			Control	TCGA-BJ-A3PU-11A	22.335	4.11241																											Control	TCGA-HC-7740-11A	19.763	3.46461
	Tumour	TCGA-D1-A16X-01A	6.873	3.28938			Control	TCGA-EL-A3N2-11A	26.905	4.37044																											Control	TCGA-HC-7737-11A	16.093	3.184
	Tumour	TCGA-AJ-A23O-01A	16.453	4.43787			Control	TCGA-EL-A3ZL-11A	19.464	3.92301																											Control	TCGA-EJ-7125-11A	14.983	3.08713
	Tumour	TCGA-AX-A1C4-01A	21.587	4.80989			Control	TCGA-EL-A3T3-11A	21.664	4.07032																											Control	TCGA-G9-6348-11A	10.556	2.61923
	Tumour	TCGA-AJ-A3BH-01A	12.33	4.04907			Control	TCGA-BJ-A2NA-11A	19.721	3.94101																											Control	TCGA-EJ-7794-11A	28.992	3.99517
	Tumour	TCGA-AX-A05Y-01A	11.752	3.98512			Control	TCGA-BJ-A290-11A	20.682	4.00642																											Control	TCGA-EJ-7793-11A	28.325	3.96272
	Tumour	TCGA-B5-A0JY-01A	18.237	4.57828			Control	TCGA-EL-A3T1-11A	30.09	4.52637																											Control	TCGA-EJ-7785-11A	24.982	3.78811
	Tumour	TCGA-B5-A3FB-01A	10.088	3.78339			Control	TCGA-EL-A3H1-11A	32.106	4.61701																											Control	TCGA-EJ-7792-11A	24.552	3.76403
	Tumour	TCGA-AX-A062-01A	10.244	3.80355			Control	TCGA-EL-A3ZK-11A	30.253	4.53391																											Control	TCGA-G9-6363-11A	16.29	3.20053
	Tumour	TCGA-AX-A0IS-01A	7.974	3.47822			Control	TCGA-KS-A41I-11A	22.522	4.12393																											Control	TCGA-EJ-7786-11A	25.898	3.83809
	Tumour	TCGA-AJ-A3EM-01A	18.083	4.56668			Control	TCGA-EL-A3ZH-11A	25.614	4.3021																											Control	TCGA-EJ-A8FO-11A	19.891	3.47347
	Tumour	TCGA-AX-A1CC-01A	9.168	3.65843			Control	TCGA-ET-A3DP-11A	30.608	4.55021																											Control	TCGA-HC-7745-11A	16.017	3.17757
	Tumour	TCGA-K6-A3WQ-01A	10.712	3.86238			Control	TCGA-EM-A1CT-11A	55.854	5.39718																											Control	TCGA-EJ-7789-11A	29.274	4.00867
	Tumour	TCGA-A5-A0R6-01A	5.959	3.11134			Control	TCGA-EL-A3ZO-11A	27.282	4.3898																											Control	TCGA-HC-7752-11A	11.589	2.74276
	Tumour	TCGA-BK-A0CC-01A	42.98	5.77124			Control	TCGA-EM-A1CW-11A	23.485	4.18182																											Control	TCGA-HC-7819-11A	23.577	3.7079
	Tumour	TCGA-B5-A11W-01A	11.93	4.00511			Control	TCGA-EL-A3H7-11A	37.79	4.8456																											Control	TCGA-EJ-7328-11A	16.395	3.20927
	Tumour	TCGA-EO-A3AU-01A	12.441	4.06103			Control	TCGA-FY-A3TY-11A	20.433	3.98975																											Control	TCGA-EJ-7330-11A	16.97	3.25618
	Tumour	TCGA-BG-A0YV-01A	14.617	4.27751			Control	TCGA-EL-A3MY-11A	31.089	4.572																											Control	TCGA-HC-8259-11A	21.746	3.59621
	Tumour	TCGA-D1-A16Q-01A	5.242	2.95447			Control	TCGA-BJ-A28W-11A	13.36	3.41198																											Control	TCGA-G9-6365-11A	22.312	3.63167
	Tumour	TCGA-PG-A6IB-01A	4.25	2.70478			Control	TCGA-EL-A3ZP-11A	41.275	4.96972																											Control	TCGA-G9-6351-11A	17.274	3.28039
	Tumour	TCGA-AX-A1C9-01A	10.406	3.82419			Control	TCGA-EL-A3GZ-11A	25.515	4.29673																											Control	TCGA-EJ-7782-11A	25.456	3.81419
	Tumour	TCGA-BG-A222-01A	25.391	5.03444			Control	TCGA-KS-A41J-11A	22.128	4.09956																											Control	TCGA-HC-8262-11A	26.928	3.89231
	Tumour	TCGA-BS-A0U8-01A	11.508	3.95724			Control	TCGA-ET-A3DW-11A	24.115	4.21847																											Control	TCGA-G9-6362-11A	20.87	3.53955
	Tumour	TCGA-D1-A16I-01A	2.553	2.1415			Control	TCGA-EL-A3H2-11A	35.339	4.75144																											Control	TCGA-EJ-7314-11A	30.743	4.07703
	Tumour	TCGA-B5-A5OC-01A	16.434	4.4363			Control	TCGA-BJ-A2N7-11A	27.401	4.39586																											Control	TCGA-G9-6496-11A	19.532	3.44847
	Tumour	TCGA-AX-A2HG-01A	9.169	3.65857			Control	TCGA-EL-A3T8-11A	18.03	3.8182																											Control	TCGA-EJ-7783-11A	8.217	2.29296
	Tumour	TCGA-EO-A1Y5-01A	5.073	2.91487			Control	TCGA-EM-A1CV-11A	29.456	4.49665																											Control	TCGA-CH-5767-11B	26.207	3.85457
	Tumour	TCGA-B5-A1MW-01A	13.452	4.16566			Control	TCGA-BJ-A28R-11A	29.234	4.48609																											Control	TCGA-G9-6342-11A	21.829	3.60146
	Tumour	TCGA-FI-A2D6-01A	6.502	3.21974			Control	TCGA-EL-A3T7-11A	22.067	4.09575																											Control	TCGA-G9-6333-11A	16.114	3.18577
	Tumour	TCGA-BG-A3EW-01A	17.066	4.48767			Control	TCGA-EL-A3T2-11A	20.535	3.9966																											Control	TCGA-CH-5768-11A	38.575	4.39518
	Tumour	TCGA-BK-A0CB-01A	4.275	2.71164			Control	TCGA-BJ-A3PR-11A	9.265	2.92765																											Control	TCGA-CH-5761-11A	31.602	4.11555
	Tumour	TCGA-BG-A0M6-01A	14.758	4.29048			Control	TCGA-EL-A3T0-11A	67.344	5.66273																											Control	TCGA-EJ-7315-11A	23.512	3.70408
	Tumour	TCGA-DF-A2KY-01A	4.794	2.84702			Control	TCGA-E8-A2JQ-11A	22.832	4.14282																											Control	TCGA-EJ-7327-11A	40.775	4.47323
	Tumour	TCGA-B5-A0JZ-01A	12.695	4.08804			Control	TCGA-GE-A2C6-11A	21.064	4.03161																											Control	TCGA-EJ-7784-11A	31.64	4.11723
	Tumour	TCGA-DF-A2KZ-01A	10.964	3.89309			Control	TCGA-DO-A1JZ-11A	98.105	6.19888																											Control	TCGA-HC-7742-11A	27.246	3.90864
	Tumour	TCGA-AX-A05S-01A	9.97	3.76796			Control	TCGA-EL-A3N3-11A	30.834	4.56049																											Control	TCGA-EJ-7781-11A	20.87	3.53955
	Control	TCGA-FL-A1YN-11A	10.281	3.80829			Control	TCGA-EL-A3MW-11A	24.974	4.26699
	Control	TCGA-DI-A2QY-11A	7.984	3.47982			Control	TCGA-H2-A3RI-11A	18.33	3.84076
	Control	TCGA-FL-A1YI-11A	9.844	3.75129			Control	TCGA-H2-A2K9-11A	24.722	4.25292
	Control	TCGA-E6-A1M0-11A	11.355	3.93949			Control	TCGA-EL-A3TA-11A	21.215	4.04145
	Control	TCGA-AJ-A2QL-11A	13.208	4.1411			Control	TCGA-EL-A3MX-11A	19.951	3.95694
	Control	TCGA-AX-A2HC-11A	5.815	3.08118			Control	TCGA-EL-A3TB-11A	39.362	4.90292
	Control	TCGA-FL-A1YQ-11A	10.777	3.87036			Control	TCGA-ET-A2MX-11C	17.581	3.78375
	Control	TCGA-FL-A1YM-11A	13.341	4.15454
	Control	TCGA-DI-A2QU-11A	7.806	3.45095
	Control	TCGA-FL-A1YG-11A	5.142	2.93117
	Control	TCGA-FL-A1YU-11A	10.046	3.77792
	Control	TCGA-AX-A2HA-11A	11.574	3.96484
	Control	TCGA-AX-A1CF-11A	9.273	3.67325
	Control	TCGA-AX-A2H8-11A	11.741	3.98387
	Control	TCGA-BK-A0CB-11A	7.032	3.31822
	Control	TCGA-AJ-A3NH-11A	12.336	4.04972
	Control	TCGA-BG-A3EW-11A	8.319	3.53264
	Control	TCGA-AJ-A3NC-11A	7.66	3.42683
	Control	TCGA-FL-A1YF-11A	11.086	3.90773
	Control	TCGA-AX-A2HD-11A	8.392	3.5439
	Control	TCGA-FL-A1YL-11A	10.995	3.89683
	Control	TCGA-FL-A1YV-11A	8.817	3.60775
	Control	TCGA-FL-A1YT-11A	10.398	3.82317
	Control	TCGA-BK-A13C-11A	7.392	3.38148
	Control	TCGA-AX-A0J0-11A	10.976	3.89454
	Control	TCGA-BG-A3PP-11A	8.536	3.56585
	Control	TCGA-AX-A1CI-11A	14.294	4.24736
	Control	TCGA-FL-A1YH-11A	9.206	3.66381
	Control	TCGA-AJ-A3NE-11A	14.032	4.22243
	Control	TCGA-AX-A0IZ-11A	9.374	3.68736
	Control	TCGA-BK-A4ZD-11A	14.216	4.23998
	Control	TCGA-BG-A2AD-11A	9.014	3.63641
	Control	TCGA-AX-A1CK-11A	9.826	3.74889
	Control	TCGA-FL-A3WE-11A	11.369	3.94112
	Control	TCGA-AX-A05Y-11A	10.186	3.79609
[truncated: 97 more columns]

## Sheet: Protein sequence
GBM	Sample ID	Sample type	nRPX		HNSC	Sample ID	Sample type	nRPX		LUAD	Sample ID	Sample type	nRPX			LUSC	Sample ID	Sample type	nRPX			PAAD	Sample ID	Sample type	nRPX			READ	Sample ID	Sample type	nRPX			UCEC	Sample ID	Sample type	nRPX
	CPT0207090003	Tumor	1.2			CPT0013030003	Normal	1.4			CPT0066930003	Normal	1.8				CPT0010050003	Tumor	1.3				CPT0170260004	Normal	3.2				CPT0014160003	Tumor	4.7				CPT0247970003	Tumor	1.6
	CPT0217710008	Tumor	0.9			CPT0226340003	Tumor	1.2			CPT0118620003	Tumor	1				CPT0111150004	Tumor	1				CPT0089750004	Normal	2.8				CPT0014130001	Normal	4.2				CPT0117230003	Tumor	0.9
	CPT0218330004	Tumor	0.7			CPT0195880003	Normal	1.2			CPT0083780003	Tumor	1				CPT0204800003	Tumor	1				CPT0017130003	Normal	1.8				CPT0081880003	Tumor	1.5				CPT0188030003	Tumor	0.9
	CPT0162100003	Tumor	0.7			CPT0123190003	Normal	1			CPT0001060010	Tumor	0.8				CPT0126810003	Tumor	0.8				CPT0123460003	Normal	1.5				CPT0012180003	Tumor	1.5				CPT0181960004	Tumor	0.8
	CPT0228220003	Tumor	0.6			CPT0163480003	Tumor	1			CPT0117970003	Tumor	0.8				CPT0146480004	Tumor	0.8				CPT0208710004	Normal	1.5				CPT0012280003	Tumor	1.2				CPT0133600003	Tumor	0.8
	CPT0127480003	Tumor	0.6			CPT0163020003	Normal	0.9			CPT0105980003	Normal	0.7				CPT0195510003	Tumor	0.7				CPT0238940004	Normal	1.5				CPT0011410003	Tumor	0.7				CPT0117440003	Tumor	0.8
	CPT0206560003	Tumor	0.5			CPT0246620003	Tumor	0.8			CPT0105940003	Tumor	0.7				CPT0223790003	Tumor	0.7				CPT0011540003	Normal	1.5				CPT0087050003	Normal	0.6				CPT0238260003	Tumor	0.7
	CPT0087680003	Tumor	0.5			CPT0237640003	Normal	0.8			CPT0001660013	Tumor	0.7				CPT0175390003	Tumor	0.7				CPT0236800004	Normal	1.5				CPT0026420001	Normal	0.6				CPT0196790004	Tumor	0.7
	CPT0218770003	Tumor	0.5			C3N-02693-06	Normal	0.8			CPT0070060003	Tumor	0.6				CPT0147680004	Tumor	0.6				CPT0237920004	Normal	1.5				CPT0012670003	Tumor	0.6				CPT0100100003	Tumor	0.7
	CPT0093510003	Tumor	0.5			CPT0163090003	Tumor	0.7			CPT0067450003	Tumor	0.6				CPT0208770003	Tumor	0.6				CPT0218220004	Normal	1.4				CPT0077310003	Tumor	0.6				CPT0128610003	Tumor	0.6
	CPT0078580003	Tumor	0.5			CPT0245350003	Tumor	0.7			CPT0082850004	Tumor	0.6				CPT0023470003	Tumor	0.6				C3L-03632-04	Normal	1.4				CPT0066430001	Normal	0.6				CPT0095100003	Tumor	0.6
	CPT0161730003	Tumor	0.4			CPT0237150003	Normal	0.7			CPT0112060003	Tumor	0.6				CPT0225380003	Tumor	0.5				CPT0077810003	Normal	1.3				CPT0021240003	Tumor	0.5				CPT0288750003	Tumor	0.6
	CPT0224540004	Tumor	0.4			CPT0236640003	Normal	0.7			CPT0147480004	Tumor	0.6				CPT0126670003	Tumor	0.5				CPT0127290003	Normal	1.3				CPT0017850003	Tumor	0.4				CPT0247880003	Tumor	0.6
	CPT0225760003	Tumor	0.4			CPT0163910003	Tumor	0.7			CPT0118810003	Tumor	0.5				CPT0191710003	Tumor	0.5				CPT0078180003	Normal	1.3				CPT0065810003	Tumor	0.4				CPT0117300003	Tumor	0.5
	CPT0224390004	Tumor	0.4			CPT0245230004	Tumor	0.7			CPT0000920017	Tumor	0.5				CPT0112540003	Tumor	0.5				CPT0183770004	Normal	1.3				CPT0002350011	Tumor	0.4				CPT0159110003	Tumor	0.5
	CPT0205780003	Tumor	0.4			CPT0163160003	Tumor	0.7			CPT0113210003	Tumor	0.5				CPT0123350003	Tumor	0.5				CPT0226610004	Normal	1.2				CPT0023360001	Normal	0.4				CPT0096010003	Tumor	0.5
	CPT0168080003	Tumor	0.4			CPT0243140004	Normal	0.6			CPT0082890003	Normal	0.5				CPT0218280003	Tumor	0.5				CPT0355190003	Normal	1.2				CPT0012900004	Tumor	0.4				CPT0197250003	Tumor	0.5
	CPT0217880003	Tumor	0.3			CPT0201860004	Normal	0.6			CPT0068130003	Normal	0.5				CPT0237550004	Tumor	0.5				CPT0123670003	Normal	1.2				CPT0025170003	Tumor	0.3				CPT0181750004	Tumor	0.4
	CPT0189750004	Tumor	0.3			CPT0190860003	Normal	0.6			CPT0109680004	Tumor	0.5				CPT0091610003	Tumor	0.5				C3N-02573-03	Normal	1.1				CPT0002270011	Tumor	0.3				CPT0116340004	Tumor	0.4
	CPT0199770003	Tumor	0.3			CPT0163790003	Tumor	0.6			CPT0066780003	Tumor	0.5				CPT0115830003	Tumor	0.5				CPT0347880002	Normal	1.1				CPT0010110003	Tumor	0.3				CPT0114100003	Tumor	0.4
	CPT0206000004	Tumor	0.3			CPT0245630003	Tumor	0.6			CPT0118880003	Tumor	0.5				CPT0237200004	Tumor	0.4				CPT0063580003	Normal	1.1				CPT0088690003	Tumor	0.3				CPT0244470003.1	Tumor	0.4
	CPT0206110003	Tumor	0.3			CPT0176770003	Tumor	0.6			CPT0070080003	Normal	0.5				CPT0126830003	Normal	0.4				CPT0236360004	Normal	1.1				CPT0025580004	Tumor	0.3				CPT0116710003	Tumor	0.4
	CPT0206780003	Tumor	0.3			CPT0223970003	Tumor	0.6			CPT0091870003	Normal	0.5				CPT0233120003	Tumor	0.4				CPT0091680003	Normal	1.1				CPT0063630003	Tumor	0.2				CPT0129520003	Tumor	0.4
	CPT0189850004	Tumor	0.3			CPT0163610003	Normal	0.5			CPT0008450003	Tumor	0.5				CPT0063480003	Tumor	0.4				CPT0162780004	Normal	1.1				CPT0009020003	Normal	0.2				CPT0115470003	Tumor	0.4
	CPT0217190003	Tumor	0.3			CPT0226270003	Normal	0.5			CPT0090370003	Normal	0.5				CPT0241170003	Tumor	0.4				CPT0276030003	Normal	1				CPT0017450001	Normal	0.2				CPT0188610003	Tumor	0.4
	CPT0104330003	Tumor	0.3			CPT0245500003	Tumor	0.5			CPT0068800003	Tumor	0.4				CPT0069890003	Tumor	0.4				CPT0246950003	Normal	0.9				CPT0017410003	Tumor	0.2				CPT0171090008	Tumor	0.4
	CPT0218690004	Tumor	0.3			CPT0201830004	Tumor	0.5			CPT0148180004	Tumor	0.4				CPT0108560003	Tumor	0.4				CPT0347820002	Normal	0.9				CPT0009000003	Tumor	0.2				CPT0091990003	Tumor	0.4
	CPT0064890003	Tumor	0.3			CPT0163170003	Normal	0.5			CPT0105610003	Normal	0.4				CPT0202530004	Tumor	0.4				CPT0347790002	Normal	0.9				CPT0020020001	Normal	0.2				CPT0097300003	Tumor	0.4
	CPT0089150003	Tumor	0.2			CPT0011320003	Normal	0.5			CPT0068610003	Tumor	0.4				CPT0245830003	Tumor	0.4				CPT0238640004	Normal	0.9				CPT0006900003	Tumor	0.2				CPT0247940003	Tumor	0.3
	CPT0093450003	Tumor	0.2			CPT0195700003	Normal	0.5			CPT0090200003	Normal	0.4				CPT0233600003	Tumor	0.4				CPT0077950003	Normal	0.9				CPT0009080003	Normal	0.2				CPT0113330003	Tumor	0.3
	CPT0168590003	Tumor	0.2			CPT0196210003	Tumor	0.5			CPT0105600003	Tumor	0.4				CPT0083980003	Tumor	0.4				CPT0238740004	Normal	0.9				CPT0065690003	Tumor	0.2				CPT0225010003	Tumor	0.3
	CPT0217000004	Tumor	0.2			CPT0084630009	Tumor	0.5			CPT0014860003	Tumor	0.4				CPT0079050003	Tumor	0.4				CPT0209650004	Normal	0.9				CPT0006440003	Tumor	0.1				CPT0182290003	Tumor	0.3
	CPT0087950003	Tumor	0.2			CPT0226350003	Normal	0.4			CPT0067070003	Tumor	0.4				CPT0126740003	Tumor	0.4				CPT0347850002	Normal	0.9				CPT0088760003	Tumor	0.1				CPT0111810003	Tumor	0.3
	CPT0167530003	Tumor	0.2			CPT0123280003	Normal	0.4			CPT0067290003	Normal	0.4				CPT0234930004	Tumor	0.4				C3N-00709-06	Normal	0.9				CPT0079270003	Tumor	0.1				NX020	Normal	0.3
	CPT0167750004	Tumor	0.2			CPT0195680003	Tumor	0.4			CPT0115070003	Tumor	0.4				CPT0237410004	Tumor	0.4				CPT0124530003	Normal	0.8				CPT0077320001	Normal	0.1				CPT0112910003	Tumor	0.3
	CPT0218830004	Tumor	0.2			CPT0235460003	Tumor	0.4			CPT0106110003	Tumor	0.4				CPT0196810003	Tumor	0.4				CPT0123890003	Normal	0.8				CPT0086360003	Tumor	0.1				CPT0095130004	Tumor	0.3
	CPT0186100003	Tumor	0.2			CPT0245460003	Normal	0.4			CPT0118340003	Tumor	0.4				CPT0091050003	Tumor	0.3				CPT0347760002	Normal	0.8				CPT0088900003	Tumor	0.1				NX027	Normal	0.3
	CPT0093550003	Tumor	0.2			CPT0094560004	Tumor	0.4			CPT0090570004	Tumor	0.3				CPT0130030003	Tumor	0.3				CPT0066020003	Normal	0.8				CPT0078830003	Tumor	0.1				CPT0182380004	Tumor	0.3
	CPT0162020003	Tumor	0.2			CPT0222200003	Normal	0.4			CPT0105370004	Normal	0.3				CPT0234790003	Tumor	0.3				CPT0123770003	Normal	0.8				CPT0019130003	Tumor	0.1				CPT0247910003	Tumor	0.2
	CPT0002410011	Tumor	0.2			CPT0177390003	Tumor	0.4			CPT0067940003	Tumor	0.3				CPT0086260003	Tumor	0.3				CPT0237270005	Tumor	0.8				CPT0014350001	Normal	0.1				NX033	Normal	0.2
	CPT0217060003	Tumor	0.2			CPT0008930003	Tumor	0.4			CPT0118570003	Tumor	0.3				CPT0237970004	Tumor	0.3				CPT0000250017	Tumor	0.7				CPT0087040003	Tumor	0.1				CPT0116940003	Tumor	0.2
	CPT0162140003	Tumor	0.2			CPT0236870003	Normal	0.4			CPT0001690003	Normal	0.3				CPT0209020004	Tumor	0.3				CPT0247090003	Tumor	0.7				CPT0006530001	Normal	-0.1				CPT0211120004	Tumor	0.2
	CPT0189570004	Tumor	0.2			CPT0245060004	Tumor	0.4			CPT0112080003	Normal	0.3				CPT0112650003	Tumor	0.3				CPT0247040003	Tumor	0.7				CPT0009060003	Tumor	-0.1				NX021	Normal	0.2
	CPT0207030003	Tumor	0.2			CPT0237480004	Tumor	0.4			CPT0148200003	Normal	0.3				CPT0219360003	Tumor	0.3				CPT0093880003	Normal	0.7				CPT0019160001	Normal	-0.1				CPT0100010003	Tumor	0.2
	CPT0087570003	Tumor	0.1			CPT0245560003	Normal	0.4			CPT0090700003	Tumor	0.3				CPT0105420003	Tumor	0.3				CPT0093930004	Tumor	0.7				CPT0075560003	Tumor	-0.1				CPT0113910003	Tumor	0.2
	CPT0079790003	Tumor	0.1			CPT0088080003	Normal	0.3			CPT0105270003	Tumor	0.3				CPT0197740003	Tumor	0.3				CPT0187540004	Normal	0.7				CPT0075720003	Tumor	-0.1				NX024	Normal	0.2
	CPT0171580008	Tumor	0.1			C3N-01859-04	Normal	0.3			CPT0090860003	Tumor	0.3				CPT0064040003	Tumor	0.3				CPT0248440003	Normal	0.6				CPT0065930003	Tumor	-0.1				CPT0226860003	Tumor	0.2
	CPT0217100003	Tumor	0.1			CPT0184530003	Tumor	0.3			CPT0079830003	Tumor	0.3				CPT0190550003	Tumor	0.2				CPT0355200003	Normal	0.6				CPT0079430001	Normal	-0.1				CPT0115000004	Tumor	0.2
	CPT0071100003	Tumor	0.1			CPT0243090003	Tumor	0.3			CPT0092930003	Tumor	0.3				CPT0227020003	Tumor	0.2				CPT0162670004	Normal	0.6				CPT0081620001	Normal	-0.1				CPT0188480004	Tumor	0.2
	CPT0225730003	Tumor	0.1			CPT0013460003	Normal	0.3			CPT0091260003	Normal	0.3				CPT0197100003	Normal	0.2				CPT0081260004	Tumor	0.6				CPT0088570001	Normal	-0.1				CPT0186900008	Tumor	0.2
	CPT0182580003	Tumor	0.1			CPT0008960003	Normal	0.3			CPT0105330003	Tumor	0.2				CPT0221200003	Tumor	0.2				CPT0239100009	Tumor	0.5				CPT0000890001	Normal	-0.1				CPT0134310008	Tumor	0.2
	CPT0092440003	Tumor	0.1			CPT0008520008	Tumor	0.3			CPT0063730003	Tumor	0.2				CPT0146380004	Tumor	0.2				CPT0124610004	Tumor	0.5				CPT0025050003	Tumor	-0.1				CPT0098920003	Tumor	0.2
	CPT0204370003	Normal	0.1			CPT0237620004	Tumor	0.3			CPT0148280004	Tumor	0.2				CPT0112720003	Tumor	0.2				CPT0187930005	Tumor	0.5				CPT0006950001	Normal	-0.2				CPT0114340003	Tumor	0.2
	CPT0125570003	Tumor	0.1			CPT0222180003	Tumor	0.3			CPT0089340003	Tumor	0.2				CPT0101130003	Tumor	0.2				CPT0014040003	Tumor	0.5				CPT0014450004	Tumor	-0.2				CPT0182070004	Tumor	0.2
	CPT0217430008	Tumor	0.1			CPT0245010003	Tumor	0.3			CPT0001960003	Tumor	0.2				CPT0098770003	Tumor	0.2				CPT0093860003	Tumor	0.5				CPT0079000001	Normal	-0.2				CPT0116250004	Tumor	0.1
	CPT0168380003	Tumor	0.1			CPT0237130004	Tumor	0.3			CPT0067250003	Tumor	0.2				CPT0126530003	Tumor	0.2				C3L-00189-04	Normal	0.5				CPT0079410003	Tumor	-0.2				CPT0113430004	Tumor	0.1
	CPT0206670004	Tumor	-0.1			CPT0163530003	Tumor	0.3			CPT0091240003	Tumor	0.2				CPT0234560003	Tumor	0.2				CPT0124980004	Tumor	0.5				CPT0088710001	Normal	-0.2				CPT0128770003	Tumor	0.1
	CPT0204390003	Normal	-0.1			CPT0226400003	Normal	0.3			CPT0069700003	Tumor	0.2				CPT0063430003	Tumor	0.2				CPT0208850004	Normal	0.5				CPT0092800003	Normal	-0.2				CPT0099050003	Tumor	0.1
	CPT0167640003	Tumor	-0.1			CPT0011290003	Tumor	0.3			CPT0091860003	Tumor	0.2				CPT0245780003	Tumor	0.2				CPT0065570003	Tumor	0.4				CPT0014470001	Normal	-0.3				CPT0275270003.1	Tumor	0.1
	CPT0093590003	Tumor	-0.1			C3N-00857-05	Normal	0.3			CPT0001580009	Tumor	0.2				CPT0104930003	Tumor	0.2				CPT0239920004	Normal	0.4				CPT0001500009	Tumor	-0.3				CPT0188710003	Tumor	0.1
	CPT0093360003	Tumor	-0.1			CPT0241980004	Tumor	0.3			CPT0105630003	Tumor	0.2				CPT0104360003	Tumor	0.2				CPT0237850004	Normal	0.4				CPT0086370003	Normal	-0.3				CPT0113850003	Tumor	0.1
	CPT0168830003	Tumor	-0.1			CPT0163860003	Normal	0.3			CPT0001070003	Normal	0.2				CPT0186130003	Tumor	0.1				CPT0221250004	Normal	0.4				CPT0001510001	Normal	-0.3				NX032	Normal	0.1
	CPT0125510003	Tumor	-0.1			CPT0088410003	Tumor	0.3			CPT0092240003	Tumor	0.2				CPT0117720003	Tumor	0.1				CPT0091660003	Tumor	0.4				CPT0002370001	Normal	-0.3				CPT0248000003	Tumor	0.1
	CPT0219080004	Tumor	-0.1			CPT0245130003	Tumor	0.2			CPT0001590003	Normal	0.1				CPT0204820003	Normal	0.1				CPT0008800003	Tumor	0.4				CPT0014370004	Tumor	-0.3				CPT0095230003	Tumor	0.1
	CPT0206450003	Tumor	-0.1			CPT0245190003	Normal	0.2			CPT0067110003	Normal	0.1				CPT0197860003	Normal	0.1				CPT0239910004	Tumor	0.4				CPT0026410003	Tumor	-0.3				CPT0158520008	Tumor	0.1
	CPT0189250003	Tumor	-0.1			CPT0194260003	Normal	0.2			CPT0105680003	Normal	0.1				CPT0091820003	Tumor	0.1				CPT0123860003	Tumor	0.4				CPT0088920001	Normal	-0.3				NX035	Normal	0.1
	CPT0205670004	Tumor	-0.1			CPT0162890003	Tumor	0.2			CPT0118160003	Tumor	0.1				CPT0128890003	Tumor	0.1				CPT0087890004	Tumor	0.3				CPT0012290003	Normal	-0.4				NX023	Normal	0.1
	CPT0168720003	Tumor	-0.1			CPT0094580003	Normal	0.2			CPT0053040004	Tumor	0.1				CPT0115860003	Normal	0.1				CPT0123650003	Tumor	0.3				CPT0092790003	Tumor	-0.4				CPT0187960004	Tumor	0.1
	CPT0175060003	Tumor	-0.1			CPT0013000004	Tumor	0.2			CPT0063840003	Normal	0.1				CPT0111000004	Normal	0.1				CPT0166780004	Normal	0.3				CPT0065820001	Normal	-0.4				CPT0188100004	Tumor	0.1
	CPT0205450004	Tumor	-0.1			CPT0245140003	Normal	0.2			CPT0118200003	Tumor	0.1				CPT0063500003	Normal	0.1				CPT0081060004	Tumor	0.3				CPT0063640001	Normal	-0.4				CPT0092860003	Tumor	0.1
	CPT0205890003	Tumor	-0.2			CPT0088430003	Normal	0.2			CPT0104750003	Tumor	0.1				CPT0126390003	Tumor	0.1				CPT0092630003	Tumor	0.3				CPT0078990003	Tumor	-0.4				CPT0244510003	Tumor	0.1
	CPT0206880003	Tumor	-0.2			CPT0162990004	Tumor	0.2			CPT0147080004	Tumor	0.1				CPT0007760003	Normal	0.1				CPT0063970004	Tumor	0.3				CPT0018250001	Normal	-0.4				NX026	Normal	0
	CPT0201710003	Tumor	-0.2			C3N-04279-05	Normal	0.2			CPT0092250003	Normal	0.1				CPT0209490003	Tumor	0.1				CPT0246220004	Normal	0.3				CPT0025610001	Normal	-0.5				CPT0111950003	Tumor	0
	CPT0204350003	Normal	-0.2			CPT0177200003	Tumor	0.2			CPT0015420003	Normal	0.1				CPT0130410003	Tumor	0.1				CPT0161770004	Tumor	0.3				CPT0092290003	Tumor	-0.5				NX022	Normal	0
	CPT0218670003	Tumor	-0.2			CPT0245180003	Tumor	0.2			CPT0001800013	Tumor	0.1				CPT0197090003	Tumor	0.1				CPT0236560004	Tumor	0.3				CPT0012090003	Normal	-0.5				CPT0091910003	Tumor	0
	CPT0064650003	Tumor	-0.2			CPT0245400003	Tumor	0.2			CPT0118650003	Normal	0.1				CPT0102790003	Tumor	0.1				CPT0226490004	Tumor	0.3				CPT0092310003	Normal	-0.6				CPT0129640003	Tumor	0
	CPT0104220003	Tumor	-0.2			CPT0245550003	Tumor	0.2			CPT0147400003	Normal	0.1				CPT0186180003	Tumor	0.1				CPT0025750003	Tumor	0.3				CPT0025350003	Tumor	-0.6				CPT0127700003	Tumor	0
	CPT0204330003	Normal	-0.2			CPT0199710003	Normal	0.2			CPT0105250003	Normal	0.1				CPT0192590004	Normal	0.1				CPT0127270003	Tumor	0.3				CPT0012640003	Normal	-0.6				CPT0117010004	Tumor	0
	CPT0216920008	Tumor	-0.3			C3N-01620-05	Normal	0.2			CPT0014930003	Normal	0.1				CPT0126470003	Normal	0.1				CPT0086190004	Tumor	0.2				CPT0010120001	Normal	-0.6				CPT0099910003	Tumor	0
	CPT0204380003	Normal	-0.3			CPT0194420003	Tumor	0.2			CPT0114840003	Tumor	0.1				CPT0007740003	Tumor	0.1				CPT0246810003	Tumor	0.2				CPT0088970003	Tumor	-0.6				NX038	Normal	0
	CPT0206330003	Tumor	-0.3			CPT0235920003	Normal	0.2			CPT0069360003	Tumor	0.1				CPT0209510003	Normal	0.1				CPT0094180003	Tumor	0.2				CPT0019990003	Tumor	-0.7				CPT0188370003	Tumor	0
	CPT0218960004	Tumor	-0.3			CPT0094280004	Tumor	0.2			CPT0013630003	Normal	0.1				CPT0126450003	Tumor	0				CPT0183750005	Tumor	0.2				CPT0078840001	Normal	-0.7				CPT0181610003	Tumor	0
	CPT0182550003	Tumor	-0.3			C3N-00295-05	Normal	0.2			CPT0092530003	Tumor	0.1				CPT0130310003	Normal	0				WU-PDA1	Tumor	0.2				CPT0077490003	Tumor	-0.7				CPT0181670008	Tumor	0
	CPT0204360003	Normal	-0.3			CPT0190850003	Tumor	0.2			CPT0146880004	Tumor	0.1				CPT0108600003	Normal	0				CPT0170240004	Tumor	0.2				CPT0001230001	Normal	-0.8				CPT0127610003	Tumor	0
	CPT0125220003	Tumor	-0.3			CPT0094350004	Tumor	0.1			CPT0109830004	Tumor	0.1				CPT0202350004	Tumor	0				CPT0081470004	Tumor	0.1				CPT0025060001	Normal	-0.8				CPT0093170003	Tumor	0
	CPT0204400003	Normal	-0.3			CPT0177710003	Tumor	0.1			CPT0014260003	Tumor	0.1				CPT0130070003	Normal	0				CPT0078030003	Normal	0.1				CPT0001220008	Tumor	-0.8				CPT0265110003	Tumor	0
	CPT0196850003	Tumor	-0.4			CPT0163740003	Tumor	0.1			CPT0067950003	Normal	0.1				CPT0202020008	Tumor	0				CPT0088260004	Tumor	0.1				CPT0088550004	Tumor	-0.9				CPT0265300003	Tumor	0
	CPT0209440003	Tumor	-0.4			CPT0256560003	Tumor	0.1			CPT0084170003	Normal	0.1				CPT0191860003	Tumor	0				CPT0108960003	Normal	0.1				CPT0023710001	Normal	-0.9				CPT0117560003	Tumor	0
	CPT0204420003	Normal	-0.5			CPT0245410003	Normal	0.1			CPT0090170004	Tumor	0.1				CPT0237690004	Tumor	0				CPT0238530005	Tumor	0.1				CPT0079300001	Normal	-0.9				CPT0091720003	Tumor	0
	CPT0127420003	Tumor	-0.6			CPT0194250003	Tumor	0.1			CPT0104760003	Normal	0.1				CPT0245890003	Normal	0				CPT0001730017	Tumor	0.1				CPT0066470004	Tumor	-0.9				CPT0088140003	Tumor	0
	CPT0190240004	Tumor	-0.7			CPT0199820003	Tumor	0.1			CPT0118240003	Normal	0.1				CPT0237760003	Tumor	0				CPT0237840004	Tumor	0.1				CPT0075570001	Normal	-0.9				CPT0095280003	Tumor	0
	CPT0204410003	Normal	-0.8			CPT0094490004	Tumor	0.1			CPT0063810003	Tumor	0.1				CPT0068280003	Tumor	0				CPT0088320003	Tumor	0.1				CPT0077500001	Normal	-1.2				CPT0104690003	Tumor	0
						CPT0024810003	Tumor	0.1			CPT0147000003	Normal	0.1				CPT0175270003	Normal	0				CPT0238710004	Tumor	-0.1				CPT0071150004	Tumor	-1.7				CPT0182020004	Tumor	0
						CPT0163800003	Normal	0.1			CPT0147600003	Normal	0				CPT0175560003	Tumor	0				CPT0221470005	Tumor	-0.1										CPT0091780003	Tumor	0
						CPT0194960003	Tumor	0.1			CPT0079850003	Normal	0				CPT0175120003	Tumor	0				CPT0208550005	Tumor	-0.1										CPT0126000003	Tumor	0
						CPT0169890003	Tumor	0.1			CPT0097580003	Tumor	0				CPT0217420003	Tumor	0				CPT0081360004	Tumor	-0.1										CPT0188270004	Tumor	-0.1
						CPT0195860003	Tumor	0.1			CPT0146600003	Normal	0				CPT0221650003	Tumor	0				CPT0139000004	Tumor	-0.1										NX028	Normal	-0.1
						CPT0248350003	Normal	0.1			CPT0013600003	Tumor	0				CPT0245880003	Tumor	0				CPT0086210003	Normal	-0.1										CPT0112780003	Tumor	-0.1
						C3N-04276-06	Normal	0.1			CPT0104630003	Tumor	0				CPT0079100003	Tumor	0				CPT0254680003	Tumor	-0.1										CPT0117510003	Tumor	-0.1
						CPT0169640003	Tumor	0.1			CPT0104970003	Tumor	0				CPT0202170003	Tumor	0				CPT0226650004	Tumor	-0.1										NX029	Normal	-0.1
						CPT0008630003	Tumor	0.1			CPT0001380003	Tumor	0				CPT0204600003	Tumor	0				CPT0109200004	Tumor	-0.1										CPT0086090003	Tumor	-0.1
						CPT0084650004	Normal	0.1			CPT0089360003	Normal	0				CPT0222730003	Tumor	0				CPT0166760004	Tumor	-0.1										CPT0108750003	Tumor	-0.1
						CPT0226250004	Tumor	0.1			CPT0069520003	Tumor	0				CPT0146500003	Normal	0				CPT0125130003	Tumor	-0.1										CPT0089600003	Tumor	-0.1
						C3N-01758-04	Normal	0.1			CPT0086770003	Normal	0				CPT0232670003	Tumor	0				CPT0248620003	Normal	-0.1										CPT0172200008	Tumor	-0.1
						CPT0169730003	Tumor	0.1			CPT0105190003	Normal	0				CPT0175160003	Normal	-0.1				CPT0077860003	Tumor	-0.1										CPT0115530003	Tumor	-0.1
						CPT0095040003	Tumor	0			CPT0092940003	Normal	0				CPT0187380003	Normal	-0.1				KoreanReference1	Tumor	-0.1										CPT0127980003	Tumor	-0.1
						CPT0163250003	Normal	0			CPT0055100004	Tumor	0				CPT0245840003	Normal	-0.1				KoreanReference3	Tumor	-0.1										CPT0083580003	Tumor	-0.1
						CPT0226390003	Tumor	0			CPT0068100003	Tumor	0				CPT0238110004	Tumor	-0.1				CPT0094630004	Tumor	-0.1										NX036	Normal	-0.1
						CPT0169740004	Normal	0			CPT0001970003	Normal	0				CPT0192540004	Tumor	-0.1				CPT0221240004	Tumor	-0.1										CPT0182340004	Tumor	-0.1
						CPT0194790003	Tumor	0			CPT0105710003	Tumor	0				CPT0023500003	Normal	-0.1				CPT0227930004	Tumor	-0.1										NX034	Normal	-0.1
						CPT0163410003	Tumor	0			CPT0147100003	Normal	0				CPT0136660003	Normal	-0.1				CPT0207990004	Normal	-0.1										CPT0203040008	Tumor	-0.1
						CPT0248330003	Tumor	0			CPT0084140003	Tumor	0				CPT0187370003	Tumor	-0.1				CPT0198700005	Tumor	-0.1										CPT0136280003	Tumor	-0.1
						CPT0199880003	Tumor	0			CPT0105740003	Normal	0				CPT0001020003	Tumor	-0.1				CPT0017040004	Tumor	-0.1										CPT0182150003	Tumor	-0.2
						CPT0248520003	Tumor	0			CPT0105230003	Tumor	0				CPT0227070003	Normal	-0.1				CPT0125010003	Normal	-0.2										CPT0234080003	Tumor	-0.2
						CPT0237500003	Normal	0			CPT0082770003	Normal	0				CPT0068320003	Normal	-0.1				CPT0185920004	Tumor	-0.2										CPT0116010004	Tumor	-0.2
						CPT0013250003	Normal	0			CPT0015410003	Tumor	0				CPT0069900003	Normal	-0.1				CPT0186040004	Tumor	-0.2										CPT0288830003	Tumor	-0.2
						CPT0250310003	Tumor	0			CPT0086750003	Tumor	0				CPT0102840003	Normal	-0.1				CPT0019300004	Tumor	-0.2										CPT0161590008	Tumor	-0.2
						CPT0245300003	Tumor	0			CPT0067770003	Normal	0				CPT0098800003	Normal	-0.1				CPT0226760004	Tumor	-0.2										CPT0137140008	Tumor	-0.2
						CPT0244940004	Tumor	0			CPT0105060003	Tumor	0				CPT0221660003	Normal	-0.1				CPT0355180003	Normal	-0.2										CPT0181320003	Tumor	-0.2
						CPT0163430003	Normal	-0.1			CPT0110860004	Tumor	0				CPT0087190003	Tumor	-0.1				CPT0065640003	Tumor	-0.2										CPT0128370003	Tumor	-0.2
						CPT0245450003	Tumor	-0.1			CPT0147900003	Normal	0				CPT0233330003	Normal	-0.1				CPT0226530004	Tumor	-0.2										CPT0159220008	Tumor	-0.2
						CPT0013430003	Tumor	-0.1			CPT0109740004	Tumor	0				CPT0222740003	Normal	-0.2				CPT0235230004	Tumor	-0.3										CPT0095880003	Tumor	-0.2
						CPT0163650003	Tumor	-0.1			CPT0066890003	Tumor	-0.1				CPT0204990003	Tumor	-0.2				CPT0236340004	Tumor	-0.3										CPT0134500003	Tumor	-0.2
						CPT0235470002	Normal	-0.1			CPT0146980004	Tumor	-0.1				CPT0237060004	Tumor	-0.2				CPT0078250003	Tumor	-0.3										CPT0117370004	Tumor	-0.2
						CPT0123180003	Tumor	-0.1			CPT0147380004	Tumor	-0.1				CPT0130270003	Tumor	-0.2				CPT0246840003	Tumor	-0.3										CPT0128960003	Tumor	-0.2
						CPT0199700003	Tumor	-0.1			CPT0118890003	Normal	-0.1				CPT0136640003	Tumor	-0.2				CPT0238610009	Tumor	-0.3										CPT0111720003	Tumor	-0.2
						CPT0087820003	Tumor	-0.1			CPT0023310003	Tumor	-0.1				CPT0175260003	Tumor	-0.2				CPT0238040005	Tumor	-0.3										CPT0226810003	Tumor	-0.2
						CPT0246670003	Tumor	-0.1			CPT0014290003	Normal	-0.1				CPT0091620003	Normal	-0.2				CPT0236780005	Tumor	-0.3										CPT0104820003	Tumor	-0.2
						CPT0088010003	Normal	-0.1			CPT0105510003	Tumor	-0.1				CPT0202740003	Normal	-0.2				CPT0126160004	Tumor	-0.3										CPT0092460003	Tumor	-0.3
						CPT0207870004	Tumor	-0.1			CPT0146780004	Tumor	-0.1				CPT0197150003	Tumor	-0.2				CPT0276010003	Tumor	-0.3										NX031	Normal	-0.3
						CPT0194800003	Normal	-0.1			CPT0109850003	Normal	-0.1				CPT0130440004	Normal	-0.2				CPT0078090004	Tumor	-0.3										NX037	Normal	-0.3
						CPT0163720003	Normal	-0.1			CPT0063750003	Normal	-0.1				CPT0064050003	Normal	-0.2				CPT0077930004	Tumor	-0.3										CPT0116140004	Tumor	-0.3
						CPT0163840003	Tumor	-0.1			CPT0013880003	Tumor	-0.1				CPT0202220004	Normal	-0.2				CPT0218200004	Tumor	-0.3										NX030	Normal	-0.3
						CPT0163600003	Tumor	-0.1			CPT0001390003	Normal	-0.1				CPT0227400003	Tumor	-0.2				CPT0162760003	Tumor	-0.3										NX025	Normal	-0.3
						C3N-04275-05	Normal	-0.1			CPT0114880003	Normal	-0.1				CPT0221220003	Normal	-0.2				CPT0241320005	Tumor	-0.3										CPT0098270003	Tumor	-0.3
						CPT0088060004	Tumor	-0.1			CPT0000930003	Normal	-0.1				CPT0241210003	Normal	-0.2				CPT0125090003	Tumor	-0.3										CPT0087260003	Tumor	-0.3
						CPT0245730003	Tumor	-0.1			CPT0147980004	Tumor	-0.1				CPT0227420003	Normal	-0.2				CPT0078160004	Tumor	-0.4										CPT0092690003	Tumor	-0.4
						CPT0236620003	Tumor	-0.1			CPT0109720004	Tumor	-0.1				CPT0197210003	Tumor	-0.2				CPT0124360003	Tumor	-0.4										CPT0190700008	Tumor	-0.5
						CPT0242000004	Normal	-0.1			CPT0147880004	Tumor	-0.1				CPT0207210003	Tumor	-0.2				CPT0064570003	Normal	-0.4										CPT0188190004	Tumor	-0.5
						CPT0177220003	Normal	-0.1			CPT0109760003	Normal	-0.1				CPT0089880003	Tumor	-0.2				C3L-00401-04	Normal	-0.4										CPT0113060003	Tumor	-0.5
						CPT0245600003	Tumor	-0.1			CPT0001810003	Normal	-0.1				CPT0197480003	Tumor	-0.2				CPT0226600004	Tumor	-0.4										CPT0129080003	Tumor	-0.5
						CPT0226090003	Normal	-0.1			CPT0125810003	Tumor	-0.2				CPT0233640003	Normal	-0.2				CPT0123440003	Tumor	-0.4										CPT0133770008	Tumor	-0.6
						CPT0220620003	Normal	-0.1			CPT0105010004	Normal	-0.2				CPT0087210003	Normal	-0.2				CPT0237910004	Tumor	-0.4										CPT0097440003	Tumor	-0.6
						CPT0246540003	Tumor	-0.1			CPT0111480003	Normal	-0.2				CPT0202580004	Normal	-0.2				CPT0174800003	Normal	-0.4										CPT0086490003	Tumor	-0.6
						CPT0222360003	Tumor	-0.1			CPT0146680004	Tumor	-0.2				CPT0196820003	Normal	-0.2				CPT0025760003	Normal	-0.4										CPT0203150008	Tumor	-0.6
						CPT0226130003	Tumor	-0.2			CPT0066810003	Normal	-0.2				CPT0202400004	Normal	-0.2				CPT0064090003	Tumor	-0.4										CPT0174890008	Tumor	-0.6
						CPT0245680003	Tumor	-0.2			CPT0118830003	Normal	-0.2				CPT0010060003	Normal	-0.2				CPT0209640005	Tumor	-0.4										CPT0111880003	Tumor	-0.7
						CPT0223450003	Tumor	-0.2			CPT0021450003	Tumor	-0.2				CPT0186210003	Normal	-0.2				CPT0248410004	Tumor	-0.5										CPT0186560008	Tumor	-0.7
						CPT0127050003	Tumor	-0.2			CPT0146700003	Normal	-0.2				CPT0147180004	Tumor	-0.2				CPT0208690004	Tumor	-0.5										CPT0172460008	Tumor	-0.7
						CPT0087990003	Tumor	-0.2			CPT0098130003	Tumor	-0.2				CPT0202720003	Tumor	-0.2				CPT0108400003	Tumor	-0.5										NX019	Normal	-0.8
						CPT0163340003	Tumor	-0.2			CPT0090340003	Tumor	-0.2				CPT0183270003	Normal	-0.2				CPT0124500004	Tumor	-0.5										CPT0133400008	Tumor	-0.8
						CPT0278700002	Normal	-0.2			CPT0083140003	Normal	-0.2				CPT0219390003	Normal	-0.2				CPT0239140004	Normal	-0.5										CPT0181810004	Tumor	-0.9
						CPT0261520003	Tumor	-0.2			CPT0102450003	Tumor	-0.2				CPT0186140003	Normal	-0.2				CPT0089720003	Tumor	-0.5										CPT0186720008	Tumor	-0.9
						CPT0246590003	Tumor	-0.2			CPT0109710003	Normal	-0.2				CPT0197380003	Normal	-0.2				CPT0241500004	Tumor	-0.5										CPT0095190003	Tumor	-0.9
						CPT0013210004	Tumor	-0.3			CPT0083390004	Tumor	-0.2				CPT0191750003	Normal	-0.2				CPT0238920004	Tumor	-0.5										CPT0181540008	Tumor	-1
						CPT0226030003	Tumor	-0.3			CPT0104650003	Normal	-0.2				CPT0183250004	Tumor	-0.2				CPT0174700004	Tumor	-0.5										CPT0203250008	Tumor	-1
						CPT0235910003	Tumor	-0.3			CPT0011710004	Tumor	-0.2				CPT0218310003	Normal	-0.2				CPT0241510004	Normal	-0.5										CPT0182210004	Tumor	-1.1
						CPT0123260003	Tumor	-0.3			CPT0147500003	Normal	-0.2				CPT0123370003	Normal	-0.2				CPT0083270003	Tumor	-0.5										CPT0186010004	Tumor	-1.4
						CPT0236850004	Tumor	-0.3			CPT0083810003	Normal	-0.2				CPT0245790003	Normal	-0.2				CPT0162660004	Tumor	-0.5										CPT0079650003	Tumor	1.3
						CPT0162940003	Tumor	-0.3			CPT0115090003	Normal	-0.2				CPT0237570003	Normal	-0.2				CPT0209310004	Tumor	-0.6										CPT0000980012	Tumor	1
						CPT0223460003	Normal	-0.3			CPT0113990003	Tumor	-0.3				CPT0236430003	Normal	-0.2				CPT0248590004	Tumor	-0.6										CPT0064290004	Tumor	1
						CPT0229220002	Normal	-0.3			CPT0067470004	Normal	-0.3				CPT0079060003	Normal	-0.3				CPT0226680005	Tumor	-0.6										CPT0097710003	Tumor	0.8
						CPT0199830003	Normal	-0.3			CPT0111300003	Tumor	-0.3				CPT0233320003	Tumor	-0.3				CPT0246720003	Tumor	-0.6										CPT0116550004	Tumor	0.7
						CPT0244890004	Tumor	-0.3			CPT0086310003	Tumor	-0.3				CPT0237990003	Normal	-0.3				CPT0217700004	Tumor	-0.6										CPT0002010011	Tumor	0.7
						CPT0220610003	Tumor	-0.3			CPT0008410003	Tumor	-0.3				CPT0112660003	Normal	-0.3				CPT0064520004	Tumor	-0.6										CPT0000730011	Tumor	0.7
						CPT0013130003	Tumor	-0.4			CPT0125830003	Normal	-0.3				CPT0202040003	Normal	-0.3				CPT0109300004	Tumor	-0.6										CPT0016490003	Tumor	0.7
						CPT0094420004	Tumor	-0.4			CPT0069550003	Normal	-0.3				CPT0090440003	Tumor	-0.3				CPT0207780004	Tumor	-0.6										CPT0080300003	Tumor	0.7
						CPT0011130005	Tumor	-0.4			CPT0118180003	Normal	-0.3				CPT0225470003	Normal	-0.3				CPT0078000003	Tumor	-0.7										CPT0078360001	Normal	0.7
						CPT0196040003	Tumor	-0.5			CPT0118600003	Normal	-0.3				CPT0233160003	Normal	-0.3				CPT0094230004	Tumor	-0.7										CPT0063380003	Tumor	0.7
						CPT0163240003	Tumor	-0.5			CPT0086320003	Normal	-0.3				CPT0208780003	Normal	-0.3				CPT0224460004	Tumor	-0.7										CPT0113690003	Tumor	0.6
						CPT0281470002	Normal	-0.5			CPT0105550003	Normal	-0.3				CPT0223820003	Normal	-0.3				CPT0197420004	Tumor	-0.7										CPT0010820003	Tumor	0.6
						CPT0163490003	Normal	-0.6			CPT0013910003	Normal	-0.3				CPT0205000003	Normal	-0.3				CPT0187550004	Tumor	-0.7										CPT0070260003	Tumor	0.6
						CPT0177010003	Tumor	-0.6			CPT0148100003	Normal	-0.3				CPT0083990003	Normal	-0.3				CPT0094030003	Tumor	-0.7										CPT0002080011	Tumor	0.6
						CPT0169920003	Normal	-0.6			CPT0148000003	Normal	-0.3				CPT0237430003	Normal	-0.3				CPT0226570004	Tumor	-0.7										CPT0064930004	Tumor	0.5
						CPT0226440003	Tumor	-0.8			CPT0083420003	Normal	-0.3				CPT0091090003	Normal	-0.3				CPT0264150003	Tumor	-0.7										CPT0009980003	Tumor	0.5
						CPT0199890003	Normal	-1			CPT0062810003	Normal	-0.3				CPT0175410003	Normal	-0.3				CPT0008750003	Tumor	-0.8										CPT0080980003	Tumor	0.5
						CPT0196060003	Normal	-1			CPT0023320003	Normal	-0.3				CPT0126400003	Normal	-0.3				CPT0109010004	Tumor	-0.8										CPT0070380004	Tumor	0.5
						CPT0245020003	Normal	-1.2			CPT0109700003	Normal	-0.3				CPT0112550003	Normal	-0.4				CPT0161990005	Tumor	-0.9										CPT0064210003	Tumor	0.5
						CPT0226450003	Normal	-1.3			CPT0083100003	Tumor	-0.3				CPT0234950004	Normal	-0.4				CPT0088180004	Tumor	-0.9										CPT0026780001	Normal	0.5
											CPT0090600003	Normal	-0.3				CPT0104380003	Normal	-0.4				CPT0019410004	Tumor	-0.9										CPT0063790003	Tumor	0.5
											CPT0097600003	Normal	-0.4				CPT0232690003	Normal	-0.4				CPT0246990003	Tumor	-0.9										CPT0022830003	Tumor	0.5
											CPT0110980004	Tumor	-0.4				CPT0237080003	Normal	-0.4				CPT0094940004	Tumor	-1										CPT0026430003	Tumor	0.5
											CPT0090900004	Normal	-0.4				CPT0204660003	Normal	-0.4				CPT0183450005	Tumor	-1										CPT0080880003	Tumor	0.5
											CPT0146800003	Normal	-0.4				CPT0146400003	Normal	-0.4				CPT0197440004	Normal	-1										CPT0080030003	Tumor	0.5
											CPT0113220003	Normal	-0.4				CPT0112730003	Normal	-0.4				CPT0246260004	Tumor	-1										CPT0076500003	Tumor	0.5
											CPT0068650003	Normal	-0.4				CPT0217490003	Normal	-0.4				CPT0203850004	Tumor	-1.1										CPT0018960003	Tumor	0.4
											CPT0147580004	Tumor	-0.4				CPT0147200003	Normal	-0.4				CPT0011520003	Tumor	-1.3										CPT0064950001	Normal	0.4
											CPT0102480003	Normal	-0.4				CPT0236420003	Tumor	-0.4																CPT0022850001	Normal	0.4
											CPT0114660004	Tumor	-0.4				CPT0238130003	Normal	-0.4																CPT0027970003	Tumor	0.4
											CPT0082740004	Tumor	-0.4				CPT0126760003	Normal	-0.4																CPT0075900003	Tumor	0.4
											CPT0114690003	Normal	-0.4				CPT0237210003	Normal	-0.4																CPT0077770003	Tumor	0.4
											CPT0052940004	Tumor	-0.4				CPT0112580003	Tumor	-0.4																CPT0080400003	Tumor	0.4
											CPT0068830003	Normal	-0.4				CPT0117770003	Normal	-0.4																CPT0073730003	Tumor	0.4
											CPT0114010003	Normal	-0.5				CPT0209040003	Normal	-0.4																CPT0076680003	Tumor	0.4
											CPT0069720003	Normal	-0.5				CPT0237780003	Normal	-0.4																NX2	Normal	0.4
											CPT0148300003	Normal	-0.5				CPT0195520003	Normal	-0.5																CPT0001300009	Tumor	0.3
											CPT0021490003	Normal	-0.5				CPT0079110003	Normal	-0.5																CPT0026650003	Tumor	0.3
											CPT0011750003	Normal	-0.5				CPT0128900003	Normal	-0.5																CPT0001850012	Tumor	0.3
											CPT0118360003	Normal	-0.5				CPT0105430003	Normal	-0.5																CPT0002560003	Tumor	0.3
											CPT0111590003	Normal	-0.5				CPT0086270003	Normal	-0.5																CPT0001460012	Tumor	0.3
											CPT0090720003	Normal	-0.6				CPT0147700003	Normal	-0.5																CPT0070330004	Tumor	0.3
											CPT0110890003	Normal	-0.6				CPT0112600003	Normal	-0.5																CPT0002130003	Tumor	0.3
											CPT0067620003	Tumor	-0.6				CPT0234820003	Normal	-0.5																CPT0002500011	Tumor	0.3
											CPT0106100003	Normal	-0.6				CPT0063440003	Normal	-0.5																CPT0026030004	Tumor	0.3
											CPT0118010003	Normal	-0.7				CPT0197520003	Normal	-0.5																CPT0116630003	Tumor	0.2
											CPT0052170004	Tumor	-0.7				CPT0104950003	Normal	-0.5																CPT0017870003	Tumor	0.2
											CPT0069370003	Normal	-0.8				CPT0237710003	Normal	-0.6																CPT0023810003	Tumor	0.2
											CPT0051690004	Tumor	-0.9				CPT0001030003	Normal	-0.6																CPT0021650003	Tumor	0.2
											CPT0008420003	Normal	-1				CPT0207250003	Normal	-0.6																CPT0063890003	Tumor	0.2
											CPT0011930003	Normal	-1.3				CPT0197170003	Normal	-0.7																CPT0066620003	Tumor	0.2
											CPT0011910004	Tumor	-2				CPT0234580003	Normal	-0.8																CPT0078610003	Tumor	0.2
																	CPT0191930003	Normal	-0.8																CPT0024130003	Tumor	0.2
																																			CPT0001140003	Tumor	0.2
																																			CPT0002430011	Tumor	0.2
																																			CPT0022620003	Tumor	0.2
																																			CPT0027520003	Tumor	0.2
																																			CPT0075380003	Tumor	0.2
																																			NX1	Normal	0.1
																																			CPT0097010003	Tumor	0.1
																																			CPT0007600003	Tumor	0.1
																																			CPT0062940003	Tumor	0.1
																																			CPT0077650003	Tumor	0.1
																																			NX17	Normal	0.1
																																			CPT0080700003	Tumor	0.1
																																			NX15	Normal	0.1
																																			CPT0001910016	Tumor	0.1
																																			NX13	Normal	0.1
																																			CPT0078710004	Tumor	0.1
																																			CPT0023630003	Tumor	0
																																			NX7	Normal	-0.1
																																			NX14	Normal	-0.1
																																			CPT0015520003	Tumor	-0.1
																																			CPT0016940003	Tumor	-0.1
																																			CPT0027020001	Normal	-0.1
																																			CPT0064150004	Tumor	-0.1
																																			NX4	Normal	-0.1
																																			CPT0002210011	Tumor	-0.1
																																			CPT0073520003	Tumor	-0.1
																																			CPT0064320001	Normal	-0.1
																																			CPT0075940001	Normal	-0.1
																																			CPT0077780001	Normal	-0.1
																																			CPT0080890001	Normal	-0.1
																																			CPT0026270003	Tumor	-0.1
																																			CPT0020530003	Tumor	-0.1
																																			CPT0001420009	Tumor	-0.2
																																			CPT0093280003	Tumor	-0.2
																																			NX5	Normal	-0.2
																																			NX3	Normal	-0.2
																																			CPT0073530001	Normal	-0.2
																																			CPT0016830003	Tumor	-0.2
																																			CPT0080610003	Tumor	-0.3
																																			CPT0018570003	Tumor	-0.3
																																			NX6	Normal	-0.3
																																			CPT0026530003	Tumor	-0.3
																																			CPT0063260001	Normal	-0.3
																																			CPT0063090003	Tumor	-0.3
																																			CPT0026770003	Tumor	-0.3
																																			CPT0016260003	Tumor	-0.4
																																			CPT0077660001	Normal	-0.4
																																			CPT0019840003	Tumor	-0.4
																																			CPT0076160003	Tumor	-0.4
																																			CPT0093290000	Normal	-0.4
																																			CPT0007100003	Tumor	-0.4
																																			CPT0063900001	Normal	-0.4
																																			CPT0064240001	Normal	-0.4
																																			CPT0002450001	Normal	-0.4
																																			CPT0018790003	Tumor	-0.4
																																			CPT0027420003	Tumor	-0.5
																																			CPT0080990001	Normal	-0.5
																																			CPT0027650003	Tumor	-0.5
																																			CPT0080620001	Normal	-0.5
																																			CPT0007660001	Normal	-0.5
																																			CPT0027810003	Tumor	-0.5
																																			CPT0010610003	Tumor	-0.5
																																			CPT0023640001	Normal	-0.6
																																			CPT0027320003	Tumor	-0.6
																																			CPT0027120003	Tumor	-0.6
																																			CPT0017930001	Normal	-0.7
																																			CPT0026660001	Normal	-0.7
																																			NX9	Normal	-0.7
																																			CPT0027430001	Normal	-0.7
																																			CPT0016220003	Tumor	-0.8
																																			CPT0022530003	Tumor	-0.8
																																			CPT0073460001	Normal	-0.8
																																			CPT0078320004	Tumor	-0.8
																																			CPT0011000003	Tumor	-0.8
																																			CPT0027130001	Normal	-0.9
																																			CPT0010430003	Tumor	-1
																																			CPT0001470001	Normal	-1.4
																																			CPT0026540001	Normal	-1.4
																																			CPT0011020003	Normal	-1.9

## Sheet: CR mutation
Sample Id	Mutation	Expression	Mutations	Cohort_Name
TCGA-2F-A9KP-01	Missense	882.231	EIF2AK3: R633L	TCGA Bladder Cancer
TCGA-BT-A20U-01	Missense	443.921	EIF2AK3: S404L	TCGA Bladder Cancer
TCGA-E5-A2PC-01	Missense	619.347	EIF2AK3: T536A	TCGA Bladder Cancer
TCGA-FD-A3SN-01	Missense	421.146	EIF2AK3: V319A	TCGA Bladder Cancer
TCGA-KQ-A41R-01	Missense	1825.24	EIF2AK3: V192I	TCGA Bladder Cancer
TCGA-S5-A6DX-01	Missense	244.358	EIF2AK3: E84Q	TCGA Bladder Cancer
TCGA-ZF-AA51-01	Missense	740.015	EIF2AK3: F259L	TCGA Bladder Cancer
TCGA-AN-A046-01	Missense	1185.16	EIF2AK3: R114I	TCGA Breast Cancer
TCGA-AN-A0FJ-01	Missense	1190.88	EIF2AK3: E1050D	TCGA Breast Cancer
TCGA-LL-A73Z-01	Missense	1544.99	EIF2AK3: A304S	TCGA Breast Cancer
TCGA-2W-A8YY-01	Missense	778.97	EIF2AK3: P546S	TCGA Cervical Cancer
TCGA-EK-A2PG-01	Missense	1316.34	EIF2AK3: E1073Q	TCGA Cervical Cancer
TCGA-IR-A3LH-01	Missense	574.2	EIF2AK3: L1014V	TCGA Cervical Cancer
TCGA-5M-AAT6-01	Missense	637.861	EIF2AK3: S1098L	TCGA Colon Cancer
TCGA-A6-2684-01	Missense	574.987	EIF2AK3: T861N	TCGA Colon Cancer
TCGA-AA-3848-01	Missense	1365.64	EIF2AK3: I917M	TCGA Colon Cancer
TCGA-AA-3966-01	Missense	1027.13	EIF2AK3: D616V	TCGA Colon Cancer
TCGA-AA-A02R-01	Missense	530.465	EIF2AK3: H520R	TCGA Colon Cancer
TCGA-AA-A02Y-01	Missense	443.157	EIF2AK3: R487W	TCGA Colon Cancer
TCGA-CA-6717-01	Missense	878.883	EIF2AK3: N1074H	TCGA Colon Cancer
TCGA-CM-6162-01	Missense	841.155	EIF2AK3: R633W	TCGA Colon Cancer
TCGA-F4-6856-01	Missense	1069.29	EIF2AK3: H436Y	TCGA Colon Cancer
TCGA-F5-6814-01	Missense	665.128	EIF2AK3: E609K	TCGA Rectal Cancer
TCGA-G4-6302-01	Missense	511.446	EIF2AK3: D234G	TCGA Colon Cancer
TCGA-G4-6628-01	Missense	769.071	EIF2AK3: P515H	TCGA Colon Cancer
TCGA-06-5416-01	Missense	405.808	EIF2AK3: H436Y	TCGA Glioblastoma
TCGA-CN-6992-01	Missense	1150.9	EIF2AK3: G986V	TCGA Head and Neck Cancer
TCGA-CQ-A4CI-01	Missense	564.827	EIF2AK3: G83R	TCGA Head and Neck Cancer
TCGA-CV-A45P-01	Missense	438	EIF2AK3: S804Y	TCGA Head and Neck Cancer
TCGA-CV-A6JN-01	Missense	126.667	EIF2AK3: D357G	TCGA Head and Neck Cancer
TCGA-QK-A6VB-01	Missense	1242.96	EIF2AK3: P548H	TCGA Head and Neck Cancer
TCGA-DU-6392-01	Missense	574.722	EIF2AK3: V807L	TCGA Lower Grade Glioma
TCGA-HT-7688-01	Missense	464.513	EIF2AK3: K126R	TCGA Lower Grade Glioma
TCGA-CC-5258-01	Missense	773.917	EIF2AK3: H935Y	TCGA Liver Cancer
TCGA-DD-AACT-01	Missense	669.773	EIF2AK3: I471V	TCGA Liver Cancer
TCGA-50-5946-01	Missense	959.472	EIF2AK3: T987N	TCGA Lung Adenocarcinoma
TCGA-55-1592-01	Missense	913.982	EIF2AK3: D514H	TCGA Lung Adenocarcinoma
TCGA-55-8301-01	Missense	839.14	EIF2AK3: E735G	TCGA Lung Adenocarcinoma
TCGA-55-8615-01	Missense	1226.2	EIF2AK3: M991T	TCGA Lung Adenocarcinoma
TCGA-55-A4DG-01	Missense	698.84	EIF2AK3: W658C	TCGA Lung Adenocarcinoma
TCGA-L9-A444-01	Missense	782.081	EIF2AK3: S805L	TCGA Lung Adenocarcinoma
TCGA-MP-A4TH-01	Missense	982.472	EIF2AK3: Q1024H	TCGA Lung Adenocarcinoma
TCGA-18-3414-01	Missense	397.268	EIF2AK3: R1089G	TCGA Lung Squamous Cell Carcinoma
TCGA-22-5473-01	Missense	946.438	EIF2AK3: E809K, P352A	TCGA Lung Squamous Cell Carcinoma
TCGA-33-4566-01	Missense	1427.12	EIF2AK3: K622N	TCGA Lung Squamous Cell Carcinoma
TCGA-46-3765-01	Missense	1413.53	EIF2AK3: R541H	TCGA Lung Squamous Cell Carcinoma
TCGA-66-2782-01	Missense	557.133	EIF2AK3: E820K	TCGA Lung Squamous Cell Carcinoma
TCGA-85-7698-01	Missense	792.332	EIF2AK3: E894A	TCGA Lung Squamous Cell Carcinoma
TCGA-85-A4CL-01	Missense	1447.41	EIF2AK3: S739L	TCGA Lung Squamous Cell Carcinoma
TCGA-90-7769-01	Missense	1062.79	EIF2AK3: E821D	TCGA Lung Squamous Cell Carcinoma
TCGA-90-A4ED-01	Missense	712.66	EIF2AK3: A340T	TCGA Lung Squamous Cell Carcinoma
TCGA-90-A4EE-01	Missense	616.463	EIF2AK3: N1116I	TCGA Lung Squamous Cell Carcinoma
TCGA-92-7340-01	Missense	1920.52	EIF2AK3: P1062L	TCGA Lung Squamous Cell Carcinoma
TCGA-L3-A4E7-01	Missense	873.406	EIF2AK3: T680S	TCGA Lung Squamous Cell Carcinoma
TCGA-NC-A5HF-01	Missense	616.841	EIF2AK3: R936K	TCGA Lung Squamous Cell Carcinoma
TCGA-25-1323-01	Missense	1024.15	EIF2AK3: S185F	TCGA Ovarian Cancer
TCGA-29-1783-01	Missense	730.848	EIF2AK3: T767K	TCGA Ovarian Cancer
TCGA-61-1995-01	Missense	751.432	EIF2AK3: K311Q	TCGA Ovarian Cancer
TCGA-IB-7651-01	Missense	1276.68	EIF2AK3: A713S, G327E	TCGA Pancreatic Cancer
TCGA-CH-5762-01	Missense	1786.11	EIF2AK3: D965V	TCGA Prostate Cancer
TCGA-EJ-8469-01	Missense	1295.52	EIF2AK3: N122S	TCGA Prostate Cancer
TCGA-HC-7750-01	Missense	1051.73	EIF2AK3: D457G	TCGA Prostate Cancer
TCGA-HC-7820-01	Missense	1676.67	EIF2AK3: K939R	TCGA Prostate Cancer
TCGA-DX-A7EF-01	Missense	1882.64	EIF2AK3: T528M	TCGA Sarcoma
TCGA-BF-A5EQ-01	Missense	752.596	EIF2AK3: H436Y	TCGA Melanoma
TCGA-D3-A51J-06	Missense	707.957	EIF2AK3: S1098L	TCGA Melanoma
TCGA-D3-A8GM-06	Missense	535.681	EIF2AK3: P716L, Y361H	TCGA Melanoma
TCGA-D3-A8GQ-06	Missense	478.332	EIF2AK3: S784F	TCGA Melanoma
TCGA-D9-A6EA-06	Missense	677.372	EIF2AK3: S313L	TCGA Melanoma
TCGA-D9-A6EC-06	Missense	1022.4	EIF2AK3: H436Y	TCGA Melanoma
TCGA-EE-A183-06	Missense	302.769	EIF2AK3: G348E, G348R	TCGA Melanoma
TCGA-EE-A2A2-06	Missense	643.713	EIF2AK3: P794S	TCGA Melanoma
TCGA-EE-A2MJ-06	Missense	691.643	EIF2AK3: S784F	TCGA Melanoma
TCGA-ER-A194-01	Missense	72.431	EIF2AK3: S134F	TCGA Melanoma
TCGA-ER-A19P-06	Missense	769.435	EIF2AK3: P100Q	TCGA Melanoma
TCGA-GN-A4U7-06	Missense	1371.7	EIF2AK3: G467D	TCGA Melanoma
TCGA-GN-A8LK-06	Missense	1493.49	EIF2AK3: T775I	TCGA Melanoma
TCGA-YD-A9TA-06	Missense	896.558	EIF2AK3: P794L	TCGA Melanoma
TCGA-B7-5816-01	Missense	697.837	EIF2AK3: T970M	TCGA Stomach Cancer
TCGA-BR-4257-01	Missense	953.476	EIF2AK3: F356Y	TCGA Stomach Cancer
TCGA-BR-4362-01	Missense	813.181	EIF2AK3: P1060T	TCGA Stomach Cancer
TCGA-BR-6452-01	Missense	871.971	EIF2AK3: D514V	TCGA Stomach Cancer
TCGA-BR-8059-01	Missense	615.246	EIF2AK3: R625C	TCGA Stomach Cancer
TCGA-BR-A4PD-01	Missense	1505.1	EIF2AK3: K430N	TCGA Stomach Cancer
TCGA-D7-6528-01	Missense	517.509	EIF2AK3: T705K	TCGA Stomach Cancer
TCGA-D7-A74A-01	Missense	1500.52	EIF2AK3: L518V	TCGA Stomach Cancer
TCGA-F1-6177-01	Missense	1719.73	EIF2AK3: A644T	TCGA Stomach Cancer
TCGA-HU-8604-01	Missense	1845.13	EIF2AK3: M272T	TCGA Stomach Cancer
TCGA-IN-A6RJ-01	Missense	1664.11	EIF2AK3: S341C, I310R	TCGA Stomach Cancer
TCGA-RD-A8N6-01	Missense	992.64	EIF2AK3: I709T	TCGA Stomach Cancer
TCGA-VQ-A91D-01	Missense	744.157	EIF2AK3: D770N	TCGA Stomach Cancer
TCGA-VQ-AA6D-01	Missense	987.31	EIF2AK3: I339V	TCGA Stomach Cancer
TCGA-A5-A0G1-01	Missense	405.439	EIF2AK3: N509S	TCGA Endometrioid Cancer
TCGA-A5-A2K3-01	Missense	482.886	EIF2AK3: R633W	TCGA Endometrioid Cancer
TCGA-AJ-A2QN-01	Missense	772.786	EIF2AK3: T970M	TCGA Endometrioid Cancer
TCGA-AJ-A3EK-01	Missense	977.513	EIF2AK3: K881Q	TCGA Endometrioid Cancer
TCGA-AP-A051-01	Missense	770.243	EIF2AK3: D777Y	TCGA Endometrioid Cancer
TCGA-AP-A059-01	Missense	374.178	EIF2AK3: K581N	TCGA Endometrioid Cancer
TCGA-AP-A1DV-01	Missense	651.928	EIF2AK3: K187T	TCGA Endometrioid Cancer
TCGA-AX-A05Z-01	Missense	341.404	EIF2AK3: E228K, A792S, R826Q	TCGA Endometrioid Cancer
TCGA-AX-A06F-01	Missense	652.715	EIF2AK3: S992I	TCGA Endometrioid Cancer
TCGA-AX-A0J0-01	Missense	1170.51	EIF2AK3: R114I	TCGA Endometrioid Cancer
TCGA-AX-A0J1-01	Missense	719.59	EIF2AK3: T536I	TCGA Endometrioid Cancer
TCGA-AX-A1CE-01	Missense	759.708	EIF2AK3: G778D	TCGA Endometrioid Cancer
TCGA-AX-A2HC-01	Missense	867.898	EIF2AK3: A304V, F544C, D234Y, V106L, S1098L	TCGA Endometrioid Cancer
TCGA-AX-A3FT-01	Missense	269.856	EIF2AK3: R625C	TCGA Endometrioid Cancer
TCGA-AX-A3G1-01	Missense	731.91	EIF2AK3: S818R	TCGA Endometrioid Cancer
TCGA-B5-A0JN-01	Missense	765.332	EIF2AK3: G650R	TCGA Endometrioid Cancer
TCGA-B5-A0JY-01	Missense	1106.11	EIF2AK3: I886T	TCGA Endometrioid Cancer
TCGA-B5-A11N-01	Missense	588.585	EIF2AK3: D365Y	TCGA Endometrioid Cancer
TCGA-B5-A11Y-01	Missense	812.04	EIF2AK3: H436Y	TCGA Endometrioid Cancer
TCGA-B5-A1MX-01	Missense	339.716	EIF2AK3: R588Q	TCGA Endometrioid Cancer
TCGA-B5-A3FA-01	Missense	779.653	EIF2AK3: E228K, G135S	TCGA Endometrioid Cancer
TCGA-B5-A3FC-01	Missense	410.421	EIF2AK3: S341Y	TCGA Endometrioid Cancer
TCGA-BG-A2L7-01	Missense	685.263	EIF2AK3: T537M	TCGA Endometrioid Cancer
TCGA-BK-A6W3-01	Missense	667.209	EIF2AK3: S1009F	TCGA Endometrioid Cancer
TCGA-BS-A0UF-01	Missense	630.708	EIF2AK3: D780Y	TCGA Endometrioid Cancer
TCGA-BS-A0UV-01	Missense	638.047	EIF2AK3: K641E	TCGA Endometrioid Cancer
TCGA-D1-A103-01	Missense	851.373	EIF2AK3: Y990C	TCGA Endometrioid Cancer
TCGA-D1-A163-01	Missense	658.706	EIF2AK3: R541H	TCGA Endometrioid Cancer
TCGA-D1-A17Q-01	Missense	655.849	EIF2AK3: R114I	TCGA Endometrioid Cancer
TCGA-EO-A22U-01	Missense	1607.26	EIF2AK3: R826Q	TCGA Endometrioid Cancer
TCGA-EO-A22X-01	Missense	566.715	EIF2AK3: R1035I	TCGA Endometrioid Cancer
TCGA-EO-A3B0-01	Missense	593.59	EIF2AK3: R511H	TCGA Endometrioid Cancer
TCGA-EY-A1GD-01	Missense	646.75	EIF2AK3: E228K	TCGA Endometrioid Cancer
TCGA-EY-A1GI-01	Missense	1598.68	EIF2AK3: E228K, E302D	TCGA Endometrioid Cancer
TCGA-EY-A215-01	Missense	568.816	EIF2AK3: R903Q	TCGA Endometrioid Cancer
TCGA-FI-A2EY-01	Missense	188	EIF2AK3: D514N	TCGA Endometrioid Cancer
TCGA-PG-A6IB-01	Missense	211.847	EIF2AK3: A961V	TCGA Endometrioid Cancer
TCGA-SJ-A6ZI-01	Missense	614.739	EIF2AK3: L501P	TCGA Endometrioid Cancer
TCGA-B6-A0IN-01	Truncating	730.402	EIF2AK3: D1081Gfs*31	TCGA Breast Cancer
TCGA-EW-A2FV-01	Truncating	717.102	EIF2AK3: L368*, K126Sfs*27	TCGA Breast Cancer
TCGA-AA-3510-01	Truncating	416.587	EIF2AK3: E524*	TCGA Colon Cancer
TCGA-F4-6703-01	Truncating	539.077	EIF2AK3: F608Lfs*7	TCGA Colon Cancer
TCGA-G4-6320-01	Truncating	424.017	EIF2AK3: N150Ifs*3	TCGA Colon Cancer
TCGA-NH-A6GC-01	Truncating	815.542	EIF2AK3: K406*	TCGA Colon Cancer
TCGA-CN-A63W-01	Truncating	491.972	EIF2AK3: P1083Qfs*13	TCGA Head and Neck Cancer
TCGA-2Z-A9JK-01	Truncating	378.531	EIF2AK3: E97Rfs*25	TCGA Kidney Papillary Cell Carcinoma
TCGA-AB-2826-03	Truncating	720.01	EIF2AK3: L875Tfs*57	TCGA Acute Myeloid Leukemia
TCGA-L9-A743-01	Truncating	800.283	EIF2AK3: G327*	TCGA Lung Adenocarcinoma
TCGA-MN-A4N1-01	Truncating	583.775	EIF2AK3: E232Rfs*74	TCGA Lung Adenocarcinoma
TCGA-22-5492-01	Truncating	1036.23	EIF2AK3: E749Sfs*5	TCGA Lung Squamous Cell Carcinoma
TCGA-56-7731-01	Truncating	873.256	EIF2AK3: E821*	TCGA Lung Squamous Cell Carcinoma
TCGA-56-A4ZK-01	Truncating	639.337	EIF2AK3: W128*	TCGA Lung Squamous Cell Carcinoma
TCGA-85-A53L-01	Truncating	511.719	EIF2AK3: E462*	TCGA Lung Squamous Cell Carcinoma
TCGA-98-8021-01	Truncating	1231.81	EIF2AK3: S1097*	TCGA Lung Squamous Cell Carcinoma
TCGA-O2-A52Q-01	Truncating	420.006	EIF2AK3: L1113Cfs*10	TCGA Lung Squamous Cell Carcinoma
TCGA-3B-A9HT-01	Truncating	406.946	EIF2AK3: L519Yfs*7	TCGA Sarcoma
TCGA-D3-A2J7-06	Truncating	669.469	EIF2AK3: R588*	TCGA Melanoma
TCGA-QB-A6FS-06	Truncating	139.16	EIF2AK3: R826*	TCGA Melanoma
TCGA-CG-4474-01	Truncating	662.324	EIF2AK3: F283Lfs*23	TCGA Stomach Cancer
TCGA-FP-8631-01	Truncating	918.834	EIF2AK3: Q560*	TCGA Stomach Cancer
TCGA-ET-A39R-01	Truncating	712.739	EIF2AK3: G196*	TCGA Thyroid Cancer
TCGA-AP-A1DK-01	Truncating	424.025	EIF2AK3: Q984*	TCGA Endometrioid Cancer
TCGA-AP-A1E0-01	Truncating	448.803	EIF2AK3: E609*	TCGA Endometrioid Cancer
TCGA-AX-A3FS-01	Truncating	352.123	EIF2AK3: F608Lfs*7	TCGA Endometrioid Cancer
TCGA-BS-A0TA-01	Truncating	238.705	EIF2AK3: N582Kfs*11	TCGA Endometrioid Cancer
TCGA-DI-A1NO-01	Truncating	402.661	EIF2AK3: W522Cfs*5	TCGA Endometrioid Cancer
TCGA-EC-A1QX-01	Truncating	411.232	EIF2AK3: R911Efs*20	TCGA Endometrioid Cancer
TCGA-EO-A3AY-01	Truncating	86.7913	EIF2AK3: E524*	TCGA Endometrioid Cancer
TCGA-AA-3818-01	Splice	757.386	EIF2AK3: X588_splice	TCGA Colon Cancer
TCGA-86-A4JF-01	Splice	894.289	EIF2AK3: X1051_splice	TCGA Lung Adenocarcinoma
TCGA-BS-A0UA-01	Splice	932.75	EIF2AK3: X146_splice	TCGA Endometrioid Cancer
TCGA-E6-A1LX-01	Splice	646.58	EIF2AK3: X477_splice	TCGA Endometrioid Cancer
TCGA-EO-A22R-01	Splice	1751.04	EIF2AK3: X939_splice	TCGA Endometrioid Cancer
TCGA-DK-A6AW-01	Multiple	208.831	EIF2AK3: R826Q, E524*	TCGA Bladder Cancer
TCGA-GD-A76B-01	Multiple	985.558	EIF2AK3: P714T, S744*	TCGA Bladder Cancer
TCGA-AG-A002-01	Multiple	811.373	EIF2AK3: X588_splice, S104L	TCGA Rectal Cancer
TCGA-F4-6570-01	Multiple	444.524	EIF2AK3: R1093H, K126Sfs*27	TCGA Colon Cancer
TCGA-CG-5721-01	Multiple	374.239	EIF2AK3: N612Tfs*3, T536A	TCGA Stomach Cancer
TCGA-VQ-A8P2-01	Multiple	334.834	EIF2AK3: D74Y, F407Vfs*13	TCGA Stomach Cancer
TCGA-A5-A0G2-01	Multiple	353.639	EIF2AK3: D768Y, W128*	TCGA Endometrioid Cancer
TCGA-A5-A2K5-01	Multiple	83.612	EIF2AK3: S1097*, Y795*, T428P	TCGA Endometrioid Cancer
TCGA-OR-A5J1-01	No mutation	764.169	-	TCGA Adrenocortical Cancer
TCGA-OR-A5J2-01	No mutation	686.887	-	TCGA Adrenocortical Cancer
TCGA-OR-A5J3-01	No mutation	868.02	-	TCGA Adrenocortical Cancer
TCGA-OR-A5J5-01	No mutation	226.956	-	TCGA Adrenocortical Cancer
TCGA-OR-A5J6-01	No mutation	358.786	-	TCGA Adrenocortical Cancer
TCGA-OR-A5J7-01	No mutation	692.74	-	TCGA Adrenocortical Cancer
TCGA-OR-A5J8-01	No mutation	714.049	-	TCGA Adrenocortical Cancer
TCGA-OR-A5J9-01	No mutation	441.294	-	TCGA Adrenocortical Cancer
TCGA-OR-A5JA-01	No mutation	1016.38	-	TCGA Adrenocortical Cancer
TCGA-OR-A5JB-01	No mutation	372.507	-	TCGA Adrenocortical Cancer
TCGA-OR-A5JC-01	No mutation	332.061	-	TCGA Adrenocortical Cancer
TCGA-OR-A5JD-01	No mutation	415.655	-	TCGA Adrenocortical Cancer
TCGA-OR-A5JE-01	No mutation	325.792	-	TCGA Adrenocortical Cancer
TCGA-OR-A5JF-01	No mutation	742.929	-	TCGA Adrenocortical Cancer
TCGA-OR-A5JG-01	No mutation	537.955	-	TCGA Adrenocortical Cancer
TCGA-OR-A5JI-01	No mutation	627.197	-	TCGA Adrenocortical Cancer
TCGA-OR-A5JJ-01	No mutation	435.074	-	TCGA Adrenocortical Cancer
TCGA-OR-A5JK-01	No mutation	479.786	-	TCGA Adrenocortical Cancer
TCGA-OR-A5JL-01	No mutation	380.55	-	TCGA Adrenocortical Cancer
TCGA-OR-A5JM-01	No mutation	880.172	-	TCGA Adrenocortical Cancer
TCGA-OR-A5JO-01	No mutation	646.818	-	TCGA Adrenocortical Cancer
TCGA-OR-A5JP-01	No mutation	486.166	-	TCGA Adrenocortical Cancer
TCGA-OR-A5JQ-01	No mutation	1166.12	-	TCGA Adrenocortical Cancer
TCGA-OR-A5JR-01	No mutation	623.005	-	TCGA Adrenocortical Cancer
TCGA-OR-A5JS-01	No mutation	520.903	-	TCGA Adrenocortical Cancer
TCGA-OR-A5JT-01	No mutation	361.957	-	TCGA Adrenocortical Cancer
TCGA-OR-A5JV-01	No mutation	585.67	-	TCGA Adrenocortical Cancer
TCGA-OR-A5JW-01	No mutation	515.138	-	TCGA Adrenocortical Cancer
TCGA-OR-A5JX-01	No mutation	979.407	-	TCGA Adrenocortical Cancer
TCGA-OR-A5JY-01	No mutation	377.071	-	TCGA Adrenocortical Cancer
TCGA-OR-A5JZ-01	No mutation	566.919	-	TCGA Adrenocortical Cancer
TCGA-OR-A5K0-01	No mutation	601.48	-	TCGA Adrenocortical Cancer
TCGA-OR-A5K1-01	No mutation	267.475	-	TCGA Adrenocortical Cancer
TCGA-OR-A5K2-01	No mutation	340.315	-	TCGA Adrenocortical Cancer
TCGA-OR-A5K3-01	No mutation	574.385	-	TCGA Adrenocortical Cancer
TCGA-OR-A5K4-01	No mutation	412.918	-	TCGA Adrenocortical Cancer
TCGA-OR-A5K5-01	No mutation	405.604	-	TCGA Adrenocortical Cancer
TCGA-OR-A5K6-01	No mutation	460.373	-	TCGA Adrenocortical Cancer
TCGA-OR-A5K8-01	No mutation	338.171	-	TCGA Adrenocortical Cancer
TCGA-OR-A5K9-01	No mutation	527.265	-	TCGA Adrenocortical Cancer
TCGA-OR-A5KO-01	No mutation	683.693	-	TCGA Adrenocortical Cancer
TCGA-OR-A5KT-01	No mutation	434.489	-	TCGA Adrenocortical Cancer
TCGA-OR-A5KU-01	No mutation	810.316	-	TCGA Adrenocortical Cancer
TCGA-OR-A5KV-01	No mutation	320.478	-	TCGA Adrenocortical Cancer
TCGA-OR-A5KW-01	No mutation	662.616	-	TCGA Adrenocortical Cancer
TCGA-OR-A5KX-01	No mutation	222.275	-	TCGA Adrenocortical Cancer
TCGA-OR-A5KY-01	No mutation	620.255	-	TCGA Adrenocortical Cancer
TCGA-OR-A5KZ-01	No mutation	686.667	-	TCGA Adrenocortical Cancer
TCGA-OR-A5L3-01	No mutation	345.982	-	TCGA Adrenocortical Cancer
TCGA-OR-A5L4-01	No mutation	466.04	-	TCGA Adrenocortical Cancer
TCGA-OR-A5L5-01	No mutation	426.543	-	TCGA Adrenocortical Cancer
TCGA-OR-A5L6-01	No mutation	328.972	-	TCGA Adrenocortical Cancer
TCGA-OR-A5L8-01	No mutation	415.004	-	TCGA Adrenocortical Cancer
TCGA-OR-A5L9-01	No mutation	172.043	-	TCGA Adrenocortical Cancer
TCGA-OR-A5LA-01	No mutation	174.8	-	TCGA Adrenocortical Cancer
TCGA-OR-A5LB-01	No mutation	435.016	-	TCGA Adrenocortical Cancer
TCGA-OR-A5LC-01	No mutation	251.696	-	TCGA Adrenocortical Cancer
TCGA-OR-A5LD-01	No mutation	415.197	-	TCGA Adrenocortical Cancer
TCGA-OR-A5LE-01	No mutation	616.881	-	TCGA Adrenocortical Cancer
TCGA-OR-A5LG-01	No mutation	207.485	-	TCGA Adrenocortical Cancer
TCGA-OR-A5LH-01	No mutation	436.701	-	TCGA Adrenocortical Cancer
TCGA-OR-A5LJ-01	No mutation	396.174	-	TCGA Adrenocortical Cancer
TCGA-OR-A5LK-01	No mutation	562.712	-	TCGA Adrenocortical Cancer
TCGA-OR-A5LL-01	No mutation	1433.23	-	TCGA Adrenocortical Cancer
TCGA-OR-A5LM-01	No mutation	680.174	-	TCGA Adrenocortical Cancer
TCGA-OR-A5LN-01	No mutation	305.202	-	TCGA Adrenocortical Cancer
TCGA-OR-A5LO-01	No mutation	741.951	-	TCGA Adrenocortical Cancer
TCGA-OR-A5LP-01	No mutation	853.309	-	TCGA Adrenocortical Cancer
TCGA-OR-A5LR-01	No mutation	342.259	-	TCGA Adrenocortical Cancer
TCGA-OR-A5LS-01	No mutation	565.814	-	TCGA Adrenocortical Cancer
TCGA-OR-A5LT-01	No mutation	640.306	-	TCGA Adrenocortical Cancer
TCGA-OU-A5PI-01	No mutation	611.174	-	TCGA Adrenocortical Cancer
TCGA-P6-A5OF-01	No mutation	551.428	-	TCGA Adrenocortical Cancer
TCGA-PA-A5YG-01	No mutation	547.85	-	TCGA Adrenocortical Cancer
TCGA-PK-A5H8-01	No mutation	322.299	-	TCGA Adrenocortical Cancer
TCGA-PK-A5H9-01	No mutation	670.68	-	TCGA Adrenocortical Cancer
TCGA-PK-A5HA-01	No mutation	459.757	-	TCGA Adrenocortical Cancer
TCGA-PK-A5HB-01	No mutation	769.848	-	TCGA Adrenocortical Cancer
TCGA-2F-A9KO-01	No mutation	125.95	-	TCGA Bladder Cancer
TCGA-2F-A9KQ-01	No mutation	1181.27	-	TCGA Bladder Cancer
TCGA-2F-A9KR-01	No mutation	1088.39	-	TCGA Bladder Cancer
TCGA-2F-A9KT-01	No mutation	778.406	-	TCGA Bladder Cancer
TCGA-2F-A9KW-01	No mutation	766.572	-	TCGA Bladder Cancer
TCGA-4Z-AA7M-01	No mutation	524.51	-	TCGA Bladder Cancer
TCGA-4Z-AA7N-01	No mutation	1374.49	-	TCGA Bladder Cancer
TCGA-4Z-AA7O-01	No mutation	793.35	-	TCGA Bladder Cancer
TCGA-4Z-AA7Q-01	No mutation	998.013	-	TCGA Bladder Cancer
TCGA-4Z-AA7R-01	No mutation	593.235	-	TCGA Bladder Cancer
TCGA-4Z-AA7S-01	No mutation	799.436	-	TCGA Bladder Cancer
TCGA-4Z-AA7W-01	No mutation	240.537	-	TCGA Bladder Cancer
TCGA-4Z-AA7Y-01	No mutation	620.468	-	TCGA Bladder Cancer
TCGA-4Z-AA80-01	No mutation	1532.2	-	TCGA Bladder Cancer
TCGA-4Z-AA81-01	No mutation	491.46	-	TCGA Bladder Cancer
TCGA-4Z-AA82-01	No mutation	721.513	-	TCGA Bladder Cancer
TCGA-4Z-AA83-01	No mutation	513.531	-	TCGA Bladder Cancer
TCGA-4Z-AA84-01	No mutation	963.667	-	TCGA Bladder Cancer
TCGA-4Z-AA86-01	No mutation	506.528	-	TCGA Bladder Cancer
TCGA-4Z-AA87-01	No mutation	1079.1	-	TCGA Bladder Cancer
TCGA-4Z-AA89-01	No mutation	559.14	-	TCGA Bladder Cancer
TCGA-5N-A9KI-01	No mutation	1048.86	-	TCGA Bladder Cancer
TCGA-5N-A9KM-01	No mutation	1204.85	-	TCGA Bladder Cancer
TCGA-BL-A0C8-01	No mutation	1302.8	-	TCGA Bladder Cancer
TCGA-BL-A13I-01	No mutation	230.987	-	TCGA Bladder Cancer
TCGA-BL-A13J-01	No mutation	882.874	-	TCGA Bladder Cancer
TCGA-BL-A3JM-01	No mutation	502.361	-	TCGA Bladder Cancer
TCGA-BL-A5ZZ-01	No mutation	549.568	-	TCGA Bladder Cancer
TCGA-BT-A0S7-01	No mutation	449.695	-	TCGA Bladder Cancer
TCGA-BT-A0YX-01	No mutation	605.733	-	TCGA Bladder Cancer
TCGA-BT-A20J-01	No mutation	551.893	-	TCGA Bladder Cancer
TCGA-BT-A20N-01	No mutation	825.027	-	TCGA Bladder Cancer
TCGA-BT-A20O-01	No mutation	398.938	-	TCGA Bladder Cancer
TCGA-BT-A20P-01	No mutation	388.109	-	TCGA Bladder Cancer
TCGA-BT-A20Q-01	No mutation	640.169	-	TCGA Bladder Cancer
TCGA-BT-A20R-01	No mutation	3320.33	-	TCGA Bladder Cancer
TCGA-BT-A20T-01	No mutation	526.438	-	TCGA Bladder Cancer
TCGA-BT-A20V-01	No mutation	1167.39	-	TCGA Bladder Cancer
TCGA-BT-A20W-01	No mutation	1066.5	-	TCGA Bladder Cancer
TCGA-BT-A20X-01	No mutation	471.546	-	TCGA Bladder Cancer
TCGA-BT-A2LA-01	No mutation	523.362	-	TCGA Bladder Cancer
TCGA-BT-A2LB-01	No mutation	704.165	-	TCGA Bladder Cancer
TCGA-BT-A2LD-01	No mutation	1023.43	-	TCGA Bladder Cancer
TCGA-BT-A3PH-01	No mutation	1433.96	-	TCGA Bladder Cancer
TCGA-BT-A3PJ-01	No mutation	492.985	-	TCGA Bladder Cancer
TCGA-BT-A3PK-01	No mutation	529.714	-	TCGA Bladder Cancer
TCGA-BT-A42C-01	No mutation	875.395	-	TCGA Bladder Cancer
TCGA-BT-A42E-01	No mutation	382.497	-	TCGA Bladder Cancer
TCGA-BT-A42F-01	No mutation	298.621	-	TCGA Bladder Cancer
TCGA-C4-A0EZ-01	No mutation	702.708	-	TCGA Bladder Cancer
TCGA-C4-A0F0-01	No mutation	259.475	-	TCGA Bladder Cancer
TCGA-C4-A0F1-01	No mutation	261.021	-	TCGA Bladder Cancer
TCGA-C4-A0F6-01	No mutation	961.206	-	TCGA Bladder Cancer
TCGA-C4-A0F7-01	No mutation	366.675	-	TCGA Bladder Cancer
TCGA-CF-A1HR-01	No mutation	1753.79	-	TCGA Bladder Cancer
TCGA-CF-A1HS-01	No mutation	582.785	-	TCGA Bladder Cancer
TCGA-CF-A27C-01	No mutation	864.456	-	TCGA Bladder Cancer
TCGA-CF-A3MF-01	No mutation	230.993	-	TCGA Bladder Cancer
TCGA-CF-A3MG-01	No mutation	957.346	-	TCGA Bladder Cancer
TCGA-CF-A3MH-01	No mutation	510.245	-	TCGA Bladder Cancer
TCGA-CF-A3MI-01	No mutation	332.689	-	TCGA Bladder Cancer
TCGA-CF-A47S-01	No mutation	501.784	-	TCGA Bladder Cancer
TCGA-CF-A47T-01	No mutation	434.441	-	TCGA Bladder Cancer
TCGA-CF-A47V-01	No mutation	368.491	-	TCGA Bladder Cancer
TCGA-CF-A47W-01	No mutation	492.453	-	TCGA Bladder Cancer
TCGA-CF-A47X-01	No mutation	846.628	-	TCGA Bladder Cancer
TCGA-CF-A47Y-01	No mutation	463.569	-	TCGA Bladder Cancer
TCGA-CF-A5U8-01	No mutation	521.67	-	TCGA Bladder Cancer
TCGA-CF-A5UA-01	No mutation	285.288	-	TCGA Bladder Cancer
TCGA-CF-A7I0-01	No mutation	735.751	-	TCGA Bladder Cancer
TCGA-CF-A8HX-01	No mutation	405.372	-	TCGA Bladder Cancer
TCGA-CF-A8HY-01	No mutation	317.655	-	TCGA Bladder Cancer
TCGA-CF-A9FF-01	No mutation	510.646	-	TCGA Bladder Cancer
TCGA-CF-A9FH-01	No mutation	539.083	-	TCGA Bladder Cancer
TCGA-CF-A9FL-01	No mutation	605.402	-	TCGA Bladder Cancer
TCGA-CF-A9FM-01	No mutation	764.219	-	TCGA Bladder Cancer
TCGA-CU-A0YN-01	No mutation	463.539	-	TCGA Bladder Cancer
TCGA-CU-A0YO-01	No mutation	931.034	-	TCGA Bladder Cancer
TCGA-CU-A0YR-01	No mutation	1248.62	-	TCGA Bladder Cancer
TCGA-CU-A3KJ-01	No mutation	453.047	-	TCGA Bladder Cancer
TCGA-CU-A3QU-01	No mutation	1211.19	-	TCGA Bladder Cancer
TCGA-CU-A3YL-01	No mutation	727.442	-	TCGA Bladder Cancer
TCGA-CU-A5W6-01	No mutation	1088.18	-	TCGA Bladder Cancer
TCGA-CU-A72E-01	No mutation	361.282	-	TCGA Bladder Cancer
TCGA-DK-A1A3-01	No mutation	2371.75	-	TCGA Bladder Cancer
TCGA-DK-A1A5-01	No mutation	663.7	-	TCGA Bladder Cancer
TCGA-DK-A1A6-01	No mutation	1368.16	-	TCGA Bladder Cancer
TCGA-DK-A1A7-01	No mutation	722.103	-	TCGA Bladder Cancer
TCGA-DK-A1AA-01	No mutation	767.058	-	TCGA Bladder Cancer
TCGA-DK-A1AB-01	No mutation	915.775	-	TCGA Bladder Cancer
TCGA-DK-A1AC-01	No mutation	2117.96	-	TCGA Bladder Cancer
TCGA-DK-A1AD-01	No mutation	1396.81	-	TCGA Bladder Cancer
TCGA-DK-A1AE-01	No mutation	713.012	-	TCGA Bladder Cancer
TCGA-DK-A1AF-01	No mutation	988.792	-	TCGA Bladder Cancer
TCGA-DK-A1AG-01	No mutation	484.414	-	TCGA Bladder Cancer
TCGA-DK-A2HX-01	No mutation	1184.84	-	TCGA Bladder Cancer
TCGA-DK-A2I1-01	No mutation	1630.15	-	TCGA Bladder Cancer
TCGA-DK-A2I2-01	No mutation	350.773	-	TCGA Bladder Cancer
TCGA-DK-A2I4-01	No mutation	674.702	-	TCGA Bladder Cancer
TCGA-DK-A2I6-01	No mutation	499.747	-	TCGA Bladder Cancer
TCGA-DK-A3IK-01	No mutation	725.753	-	TCGA Bladder Cancer
TCGA-DK-A3IL-01	No mutation	638.572	-	TCGA Bladder Cancer
TCGA-DK-A3IM-01	No mutation	425.539	-	TCGA Bladder Cancer
TCGA-DK-A3IN-01	No mutation	614.579	-	TCGA Bladder Cancer
TCGA-DK-A3IQ-01	No mutation	575.385	-	TCGA Bladder Cancer
TCGA-DK-A3IS-01	No mutation	727.643	-	TCGA Bladder Cancer
TCGA-DK-A3IT-01	No mutation	761.435	-	TCGA Bladder Cancer
TCGA-DK-A3IU-01	No mutation	445.171	-	TCGA Bladder Cancer
TCGA-DK-A3IV-01	No mutation	588.854	-	TCGA Bladder Cancer
TCGA-DK-A3WW-01	No mutation	305.977	-	TCGA Bladder Cancer
TCGA-DK-A3WX-01	No mutation	337.093	-	TCGA Bladder Cancer
TCGA-DK-A3WY-01	No mutation	909.636	-	TCGA Bladder Cancer
TCGA-DK-A3X1-01	No mutation	614.564	-	TCGA Bladder Cancer
TCGA-DK-A3X2-01	No mutation	608.964	-	TCGA Bladder Cancer
TCGA-DK-A6AV-01	No mutation	1443.6	-	TCGA Bladder Cancer
TCGA-DK-A6B0-01	No mutation	420.697	-	TCGA Bladder Cancer
TCGA-DK-A6B1-01	No mutation	1774.56	-	TCGA Bladder Cancer
TCGA-DK-A6B2-01	No mutation	1732.41	-	TCGA Bladder Cancer
TCGA-DK-A6B5-01	No mutation	803.313	-	TCGA Bladder Cancer
TCGA-DK-A6B6-01	No mutation	1887.54	-	TCGA Bladder Cancer
TCGA-DK-AA6L-01	No mutation	512.767	-	TCGA Bladder Cancer
TCGA-DK-AA6M-01	No mutation	332.515	-	TCGA Bladder Cancer
TCGA-DK-AA6P-01	No mutation	1989.55	-	TCGA Bladder Cancer
TCGA-DK-AA6Q-01	No mutation	559.041	-	TCGA Bladder Cancer
TCGA-DK-AA6R-01	No mutation	313.819	-	TCGA Bladder Cancer
TCGA-DK-AA6S-01	No mutation	589.001	-	TCGA Bladder Cancer
TCGA-DK-AA6T-01	No mutation	1066.55	-	TCGA Bladder Cancer
TCGA-DK-AA6U-01	No mutation	903.461	-	TCGA Bladder Cancer
TCGA-DK-AA6W-01	No mutation	1023.59	-	TCGA Bladder Cancer
TCGA-DK-AA6X-01	No mutation	1316.33	-	TCGA Bladder Cancer
TCGA-DK-AA71-01	No mutation	402.485	-	TCGA Bladder Cancer
TCGA-DK-AA74-01	No mutation	231.188	-	TCGA Bladder Cancer
TCGA-DK-AA75-01	No mutation	751.598	-	TCGA Bladder Cancer
TCGA-DK-AA76-01	No mutation	1429.41	-	TCGA Bladder Cancer
TCGA-DK-AA77-01	No mutation	1274.08	-	TCGA Bladder Cancer
TCGA-E5-A4TZ-01	No mutation	483.092	-	TCGA Bladder Cancer
TCGA-E5-A4U1-01	No mutation	501.786	-	TCGA Bladder Cancer
TCGA-E7-A3X6-01	No mutation	726.427	-	TCGA Bladder Cancer
TCGA-E7-A3Y1-01	No mutation	396.612	-	TCGA Bladder Cancer
TCGA-E7-A4IJ-01	No mutation	1184.76	-	TCGA Bladder Cancer
TCGA-E7-A4XJ-01	No mutation	374.153	-	TCGA Bladder Cancer
TCGA-E7-A519-01	No mutation	160.966	-	TCGA Bladder Cancer
TCGA-E7-A541-01	No mutation	568.405	-	TCGA Bladder Cancer
TCGA-E7-A5KE-01	No mutation	653.165	-	TCGA Bladder Cancer
TCGA-E7-A5KF-01	No mutation	982.745	-	TCGA Bladder Cancer
TCGA-E7-A677-01	No mutation	663.617	-	TCGA Bladder Cancer
TCGA-E7-A678-01	No mutation	578.604	-	TCGA Bladder Cancer
TCGA-E7-A6MD-01	No mutation	796.482	-	TCGA Bladder Cancer
TCGA-E7-A6ME-01	No mutation	1364.45	-	TCGA Bladder Cancer
TCGA-E7-A6MF-01	No mutation	1491.34	-	TCGA Bladder Cancer
TCGA-E7-A7DU-01	No mutation	501.324	-	TCGA Bladder Cancer
TCGA-E7-A7DV-01	No mutation	398.942	-	TCGA Bladder Cancer
TCGA-E7-A7PW-01	No mutation	998.486	-	TCGA Bladder Cancer
TCGA-E7-A7XN-01	No mutation	366.774	-	TCGA Bladder Cancer
TCGA-E7-A85H-01	No mutation	1005.51	-	TCGA Bladder Cancer
TCGA-E7-A8O7-01	No mutation	968.78	-	TCGA Bladder Cancer
TCGA-E7-A97P-01	No mutation	542.087	-	TCGA Bladder Cancer
TCGA-E7-A97Q-01	No mutation	1876.71	-	TCGA Bladder Cancer
TCGA-FD-A3B3-01	No mutation	528.507	-	TCGA Bladder Cancer
TCGA-FD-A3B4-01	No mutation	450.446	-	TCGA Bladder Cancer
TCGA-FD-A3B5-01	No mutation	418.142	-	TCGA Bladder Cancer
TCGA-FD-A3B6-01	No mutation	410.819	-	TCGA Bladder Cancer
TCGA-FD-A3B7-01	No mutation	558.8	-	TCGA Bladder Cancer
TCGA-FD-A3B8-01	No mutation	656.806	-	TCGA Bladder Cancer
TCGA-FD-A3N5-01	No mutation	431.538	-	TCGA Bladder Cancer
TCGA-FD-A3N6-01	No mutation	255.49	-	TCGA Bladder Cancer
TCGA-FD-A3NA-01	No mutation	806.901	-	TCGA Bladder Cancer
TCGA-FD-A3SJ-01	No mutation	491.717	-	TCGA Bladder Cancer
TCGA-FD-A3SL-01	No mutation	1089.83	-	TCGA Bladder Cancer
TCGA-FD-A3SM-01	No mutation	539.479	-	TCGA Bladder Cancer
TCGA-FD-A3SO-01	No mutation	467.286	-	TCGA Bladder Cancer
TCGA-FD-A3SP-01	No mutation	643.063	-	TCGA Bladder Cancer
TCGA-FD-A3SQ-01	No mutation	812.642	-	TCGA Bladder Cancer
TCGA-FD-A3SR-01	No mutation	1565.35	-	TCGA Bladder Cancer
TCGA-FD-A3SS-01	No mutation	628.866	-	TCGA Bladder Cancer
TCGA-FD-A43N-01	No mutation	700.558	-	TCGA Bladder Cancer
TCGA-FD-A43P-01	No mutation	1353.69	-	TCGA Bladder Cancer
TCGA-FD-A43U-01	No mutation	472.106	-	TCGA Bladder Cancer
TCGA-FD-A43X-01	No mutation	420.949	-	TCGA Bladder Cancer
TCGA-FD-A43Y-01	No mutation	336.3	-	TCGA Bladder Cancer
TCGA-FD-A5BR-01	No mutation	1059.26	-	TCGA Bladder Cancer
TCGA-FD-A5BS-01	No mutation	565.097	-	TCGA Bladder Cancer
TCGA-FD-A5BT-01	No mutation	193.684	-	TCGA Bladder Cancer
TCGA-FD-A5BU-01	No mutation	366.542	-	TCGA Bladder Cancer
TCGA-FD-A5BV-01	No mutation	509.568	-	TCGA Bladder Cancer
TCGA-FD-A5BX-01	No mutation	198.684	-	TCGA Bladder Cancer
TCGA-FD-A5BY-01	No mutation	481.953	-	TCGA Bladder Cancer
TCGA-FD-A5BZ-01	No mutation	819.672	-	TCGA Bladder Cancer
TCGA-FD-A5C0-01	No mutation	1037.11	-	TCGA Bladder Cancer
TCGA-FD-A5C1-01	No mutation	245.891	-	TCGA Bladder Cancer
TCGA-FD-A62N-01	No mutation	217.785	-	TCGA Bladder Cancer
TCGA-FD-A62O-01	No mutation	963.868	-	TCGA Bladder Cancer
TCGA-FD-A62P-01	No mutation	984.573	-	TCGA Bladder Cancer
TCGA-FD-A62S-01	No mutation	526.086	-	TCGA Bladder Cancer
TCGA-FD-A6TA-01	No mutation	1074.05	-	TCGA Bladder Cancer
TCGA-FD-A6TB-01	No mutation	572.953	-	TCGA Bladder Cancer
TCGA-FD-A6TC-01	No mutation	800.441	-	TCGA Bladder Cancer
TCGA-FD-A6TD-01	No mutation	382.903	-	TCGA Bladder Cancer
TCGA-FD-A6TE-01	No mutation	665.615	-	TCGA Bladder Cancer
TCGA-FD-A6TF-01	No mutation	486.408	-	TCGA Bladder Cancer
TCGA-FD-A6TG-01	No mutation	1669.23	-	TCGA Bladder Cancer
TCGA-FD-A6TH-01	No mutation	692.42	-	TCGA Bladder Cancer
TCGA-FD-A6TI-01	No mutation	1152.64	-	TCGA Bladder Cancer
TCGA-FD-A6TK-01	No mutation	648.997	-	TCGA Bladder Cancer
TCGA-FJ-A3Z7-01	No mutation	1577.82	-	TCGA Bladder Cancer
TCGA-FJ-A3Z9-01	No mutation	661.692	-	TCGA Bladder Cancer
TCGA-FJ-A3ZE-01	No mutation	932.593	-	TCGA Bladder Cancer
TCGA-FJ-A3ZF-01	No mutation	2144.11	-	TCGA Bladder Cancer
TCGA-FJ-A871-01	No mutation	207.001	-	TCGA Bladder Cancer
TCGA-FT-A3EE-01	No mutation	917.774	-	TCGA Bladder Cancer
TCGA-FT-A61P-01	No mutation	408.777	-	TCGA Bladder Cancer
TCGA-G2-A2EC-01	No mutation	1036.16	-	TCGA Bladder Cancer
TCGA-G2-A2EF-01	No mutation	264.4	-	TCGA Bladder Cancer
TCGA-G2-A2EJ-01	No mutation	394.391	-	TCGA Bladder Cancer
TCGA-G2-A2EK-01	No mutation	1317.72	-	TCGA Bladder Cancer
TCGA-G2-A2EL-01	No mutation	480.746	-	TCGA Bladder Cancer
TCGA-G2-A2EO-01	No mutation	370.967	-	TCGA Bladder Cancer
TCGA-G2-A2ES-01	No mutation	484.666	-	TCGA Bladder Cancer
TCGA-G2-A3IB-01	No mutation	407.716	-	TCGA Bladder Cancer
TCGA-G2-A3IE-01	No mutation	1313.79	-	TCGA Bladder Cancer
TCGA-G2-A3VY-01	No mutation	2943.17	-	TCGA Bladder Cancer
TCGA-G2-AA3B-01	No mutation	1285.38	-	TCGA Bladder Cancer
TCGA-G2-AA3C-01	No mutation	283.43	-	TCGA Bladder Cancer
TCGA-G2-AA3D-01	No mutation	1233.79	-	TCGA Bladder Cancer
TCGA-G2-AA3F-01	No mutation	1624.82	-	TCGA Bladder Cancer
TCGA-GC-A3BM-01	No mutation	645.082	-	TCGA Bladder Cancer
TCGA-GC-A3I6-01	No mutation	521.702	-	TCGA Bladder Cancer
TCGA-GC-A3OO-01	No mutation	552.722	-	TCGA Bladder Cancer
TCGA-GC-A3RB-01	No mutation	921.315	-	TCGA Bladder Cancer
TCGA-GC-A3RC-01	No mutation	457.826	-	TCGA Bladder Cancer
TCGA-GC-A3RD-01	No mutation	1277.24	-	TCGA Bladder Cancer
TCGA-GC-A3WC-01	No mutation	692.031	-	TCGA Bladder Cancer
TCGA-GC-A3YS-01	No mutation	461.142	-	TCGA Bladder Cancer
TCGA-GC-A4ZW-01	No mutation	597.481	-	TCGA Bladder Cancer
TCGA-GC-A6I1-01	No mutation	365.163	-	TCGA Bladder Cancer
TCGA-GC-A6I3-01	No mutation	343.638	-	TCGA Bladder Cancer
TCGA-GD-A2C5-01	No mutation	1068.48	-	TCGA Bladder Cancer
TCGA-GD-A3OP-01	No mutation	1437.51	-	TCGA Bladder Cancer
TCGA-GD-A3OQ-01	No mutation	569.237	-	TCGA Bladder Cancer
TCGA-GD-A3OS-01	No mutation	958.654	-	TCGA Bladder Cancer
TCGA-GD-A6C6-01	No mutation	112.107	-	TCGA Bladder Cancer
TCGA-GU-A42P-01	No mutation	620.646	-	TCGA Bladder Cancer
TCGA-GU-A42Q-01	No mutation	492.168	-	TCGA Bladder Cancer
TCGA-GU-A42R-01	No mutation	582.857	-	TCGA Bladder Cancer
TCGA-GU-A762-01	No mutation	397.072	-	TCGA Bladder Cancer
TCGA-GU-A763-01	No mutation	486.908	-	TCGA Bladder Cancer
TCGA-GU-A764-01	No mutation	699.646	-	TCGA Bladder Cancer
TCGA-GU-A766-01	No mutation	256.907	-	TCGA Bladder Cancer
TCGA-GU-A767-01	No mutation	608.059	-	TCGA Bladder Cancer
TCGA-GU-AATO-01	No mutation	303.523	-	TCGA Bladder Cancer
TCGA-GU-AATP-01	No mutation	852.123	-	TCGA Bladder Cancer
TCGA-GU-AATQ-01	No mutation	484.277	-	TCGA Bladder Cancer
TCGA-GV-A3JV-01	No mutation	655.207	-	TCGA Bladder Cancer
TCGA-GV-A3JW-01	No mutation	1785.25	-	TCGA Bladder Cancer
TCGA-GV-A3JX-01	No mutation	577.494	-	TCGA Bladder Cancer
TCGA-GV-A3JZ-01	No mutation	700.086	-	TCGA Bladder Cancer
TCGA-GV-A3QF-01	No mutation	1497.8	-	TCGA Bladder Cancer
TCGA-GV-A3QG-01	No mutation	673.423	-	TCGA Bladder Cancer
TCGA-GV-A3QH-01	No mutation	1077.64	-	TCGA Bladder Cancer
TCGA-GV-A3QI-01	No mutation	1298.88	-	TCGA Bladder Cancer
TCGA-GV-A3QK-01	No mutation	1315.95	-	TCGA Bladder Cancer
TCGA-GV-A40E-01	No mutation	683.436	-	TCGA Bladder Cancer
TCGA-GV-A40G-01	No mutation	654.135	-	TCGA Bladder Cancer
TCGA-GV-A6ZA-01	No mutation	665.531	-	TCGA Bladder Cancer
TCGA-H4-A2HO-01	No mutation	949.428	-	TCGA Bladder Cancer
TCGA-H4-A2HQ-01	No mutation	682.626	-	TCGA Bladder Cancer
TCGA-HQ-A2OE-01	No mutation	1400.55	-	TCGA Bladder Cancer
TCGA-HQ-A2OF-01	No mutation	513.889	-	TCGA Bladder Cancer
TCGA-HQ-A5ND-01	No mutation	440.899	-	TCGA Bladder Cancer
TCGA-HQ-A5NE-01	No mutation	460.81	-	TCGA Bladder Cancer
TCGA-K4-A3WS-01	No mutation	1039.87	-	TCGA Bladder Cancer
TCGA-K4-A3WU-01	No mutation	1431.48	-	TCGA Bladder Cancer
TCGA-K4-A3WV-01	No mutation	1128.25	-	TCGA Bladder Cancer
TCGA-K4-A4AB-01	No mutation	988.269	-	TCGA Bladder Cancer
TCGA-K4-A4AC-01	No mutation	180.448	-	TCGA Bladder Cancer
TCGA-K4-A54R-01	No mutation	925.888	-	TCGA Bladder Cancer
TCGA-K4-A5RH-01	No mutation	676.355	-	TCGA Bladder Cancer
TCGA-K4-A5RI-01	No mutation	458.034	-	TCGA Bladder Cancer
TCGA-K4-A5RJ-01	No mutation	264.023	-	TCGA Bladder Cancer
TCGA-K4-A6FZ-01	No mutation	650.619	-	TCGA Bladder Cancer
TCGA-K4-A6MB-01	No mutation	1308.14	-	TCGA Bladder Cancer
TCGA-K4-A83P-01	No mutation	1045.05	-	TCGA Bladder Cancer
TCGA-K4-AAQO-01	No mutation	704.045	-	TCGA Bladder Cancer
TCGA-KQ-A41N-01	No mutation	582.474	-	TCGA Bladder Cancer
TCGA-KQ-A41O-01	No mutation	883.084	-	TCGA Bladder Cancer
TCGA-KQ-A41P-01	No mutation	797.316	-	TCGA Bladder Cancer
TCGA-KQ-A41Q-01	No mutation	1363.67	-	TCGA Bladder Cancer
TCGA-KQ-A41S-01	No mutation	2170.72	-	TCGA Bladder Cancer
TCGA-LC-A66R-01	No mutation	581.277	-	TCGA Bladder Cancer
TCGA-LT-A5Z6-01	No mutation	1152.73	-	TCGA Bladder Cancer
TCGA-LT-A8JT-01	No mutation	848.658	-	TCGA Bladder Cancer
TCGA-MV-A51V-01	No mutation	930.504	-	TCGA Bladder Cancer
TCGA-PQ-A6FI-01	No mutation	379.088	-	TCGA Bladder Cancer
TCGA-PQ-A6FN-01	No mutation	171.237	-	TCGA Bladder Cancer
TCGA-R3-A69X-01	No mutation	1151.23	-	TCGA Bladder Cancer
TCGA-S5-AA26-01	No mutation	497.466	-	TCGA Bladder Cancer
TCGA-SY-A9G0-01	No mutation	782.695	-	TCGA Bladder Cancer
TCGA-SY-A9G5-01	No mutation	501.847	-	TCGA Bladder Cancer
TCGA-UY-A78K-01	No mutation	717.516	-	TCGA Bladder Cancer
TCGA-UY-A78L-01	No mutation	550.773	-	TCGA Bladder Cancer
TCGA-UY-A78M-01	No mutation	639.828	-	TCGA Bladder Cancer
TCGA-UY-A78N-01	No mutation	524.293	-	TCGA Bladder Cancer
TCGA-UY-A78O-01	No mutation	1000	-	TCGA Bladder Cancer
TCGA-UY-A78P-01	No mutation	556.44	-	TCGA Bladder Cancer
TCGA-UY-A8OB-01	No mutation	432.181	-	TCGA Bladder Cancer
TCGA-UY-A8OC-01	No mutation	328.027	-	TCGA Bladder Cancer
TCGA-UY-A8OD-01	No mutation	455.274	-	TCGA Bladder Cancer
TCGA-UY-A9PA-01	No mutation	908.867	-	TCGA Bladder Cancer
TCGA-UY-A9PB-01	No mutation	423.75	-	TCGA Bladder Cancer
TCGA-UY-A9PD-01	No mutation	830.949	-	TCGA Bladder Cancer
TCGA-UY-A9PE-01	No mutation	900.632	-	TCGA Bladder Cancer
TCGA-UY-A9PF-01	No mutation	1370.91	-	TCGA Bladder Cancer
TCGA-UY-A9PH-01	No mutation	865.936	-	TCGA Bladder Cancer
TCGA-XF-A8HB-01	No mutation	603.417	-	TCGA Bladder Cancer
TCGA-XF-A8HC-01	No mutation	1081.57	-	TCGA Bladder Cancer
TCGA-XF-A8HD-01	No mutation	530.999	-	TCGA Bladder Cancer
TCGA-XF-A8HE-01	No mutation	296.171	-	TCGA Bladder Cancer
TCGA-XF-A8HF-01	No mutation	823.596	-	TCGA Bladder Cancer
TCGA-XF-A8HG-01	No mutation	1424.85	-	TCGA Bladder Cancer
TCGA-XF-A8HH-01	No mutation	2372.43	-	TCGA Bladder Cancer
TCGA-XF-A8HI-01	No mutation	545.278	-	TCGA Bladder Cancer
TCGA-XF-A9SH-01	No mutation	922.723	-	TCGA Bladder Cancer
TCGA-XF-A9SI-01	No mutation	595.9	-	TCGA Bladder Cancer
TCGA-XF-A9SJ-01	No mutation	602.789	-	TCGA Bladder Cancer
TCGA-XF-A9SK-01	No mutation	724.194	-	TCGA Bladder Cancer
TCGA-XF-A9SL-01	No mutation	362.573	-	TCGA Bladder Cancer
TCGA-XF-A9SM-01	No mutation	376.218	-	TCGA Bladder Cancer
TCGA-XF-A9SP-01	No mutation	667.139	-	TCGA Bladder Cancer
TCGA-XF-A9ST-01	No mutation	704.335	-	TCGA Bladder Cancer
TCGA-XF-A9SU-01	No mutation	369.314	-	TCGA Bladder Cancer
TCGA-XF-A9SV-01	No mutation	908.832	-	TCGA Bladder Cancer
TCGA-XF-A9SW-01	No mutation	496.365	-	TCGA Bladder Cancer
TCGA-XF-A9SX-01	No mutation	274.691	-	TCGA Bladder Cancer
TCGA-XF-A9SY-01	No mutation	642.644	-	TCGA Bladder Cancer
TCGA-XF-A9SZ-01	No mutation	644.116	-	TCGA Bladder Cancer
TCGA-XF-A9T0-01	No mutation	898.512	-	TCGA Bladder Cancer
TCGA-XF-A9T2-01	No mutation	302.545	-	TCGA Bladder Cancer
TCGA-XF-A9T3-01	No mutation	431.601	-	TCGA Bladder Cancer
TCGA-XF-A9T4-01	No mutation	564.806	-	TCGA Bladder Cancer
TCGA-XF-A9T5-01	No mutation	540.085	-	TCGA Bladder Cancer
TCGA-XF-A9T6-01	No mutation	215.881	-	TCGA Bladder Cancer
TCGA-XF-A9T8-01	No mutation	579.169	-	TCGA Bladder Cancer
TCGA-XF-AAME-01	No mutation	807.165	-	TCGA Bladder Cancer
TCGA-XF-AAMG-01	No mutation	1199.09	-	TCGA Bladder Cancer
TCGA-XF-AAMH-01	No mutation	249.477	-	TCGA Bladder Cancer
TCGA-XF-AAMJ-01	No mutation	946.416	-	TCGA Bladder Cancer
TCGA-XF-AAML-01	No mutation	1217.96	-	TCGA Bladder Cancer
TCGA-XF-AAMQ-01	No mutation	1001.5	-	TCGA Bladder Cancer
TCGA-XF-AAMR-01	No mutation	573.846	-	TCGA Bladder Cancer
TCGA-XF-AAMT-01	No mutation	457.755	-	TCGA Bladder Cancer
TCGA-XF-AAMW-01	No mutation	481.663	-	TCGA Bladder Cancer
TCGA-XF-AAMX-01	No mutation	1773.55	-	TCGA Bladder Cancer
TCGA-XF-AAMY-01	No mutation	881.208	-	TCGA Bladder Cancer
TCGA-XF-AAMZ-01	No mutation	967.769	-	TCGA Bladder Cancer
TCGA-XF-AAN0-01	No mutation	771.46	-	TCGA Bladder Cancer
TCGA-XF-AAN1-01	No mutation	497.23	-	TCGA Bladder Cancer
TCGA-XF-AAN2-01	No mutation	522.644	-	TCGA Bladder Cancer
TCGA-XF-AAN3-01	No mutation	584.457	-	TCGA Bladder Cancer
TCGA-XF-AAN4-01	No mutation	428.369	-	TCGA Bladder Cancer
TCGA-XF-AAN5-01	No mutation	687.796	-	TCGA Bladder Cancer
TCGA-XF-AAN7-01	No mutation	560.44	-	TCGA Bladder Cancer
TCGA-XF-AAN8-01	No mutation	801.519	-	TCGA Bladder Cancer
TCGA-YC-A89H-01	No mutation	493.354	-	TCGA Bladder Cancer
TCGA-YC-A8S6-01	No mutation	636.713	-	TCGA Bladder Cancer
TCGA-YC-A9TC-01	No mutation	216.475	-	TCGA Bladder Cancer
TCGA-YF-AA3L-01	No mutation	458.506	-	TCGA Bladder Cancer
TCGA-YF-AA3M-01	No mutation	363.638	-	TCGA Bladder Cancer
TCGA-ZF-A9R0-01	No mutation	1240.35	-	TCGA Bladder Cancer
TCGA-ZF-A9R1-01	No mutation	678.96	-	TCGA Bladder Cancer
TCGA-ZF-A9R2-01	No mutation	950.587	-	TCGA Bladder Cancer
TCGA-ZF-A9R3-01	No mutation	1857.26	-	TCGA Bladder Cancer
TCGA-ZF-A9R4-01	No mutation	1043.68	-	TCGA Bladder Cancer
TCGA-ZF-A9R5-01	No mutation	573.733	-	TCGA Bladder Cancer
TCGA-ZF-A9R7-01	No mutation	929.603	-	TCGA Bladder Cancer
TCGA-ZF-A9R9-01	No mutation	796.67	-	TCGA Bladder Cancer
TCGA-ZF-A9RC-01	No mutation	489.426	-	TCGA Bladder Cancer
TCGA-ZF-A9RD-01	No mutation	358.356	-	TCGA Bladder Cancer
TCGA-ZF-A9RE-01	No mutation	789.558	-	TCGA Bladder Cancer
TCGA-ZF-A9RF-01	No mutation	427.395	-	TCGA Bladder Cancer
TCGA-ZF-A9RL-01	No mutation	1303.15	-	TCGA Bladder Cancer
TCGA-ZF-A9RM-01	No mutation	1814.97	-	TCGA Bladder Cancer
TCGA-ZF-A9RN-01	No mutation	784.446	-	TCGA Bladder Cancer
TCGA-ZF-AA4N-01	No mutation	506.753	-	TCGA Bladder Cancer
TCGA-ZF-AA4R-01	No mutation	733.566	-	TCGA Bladder Cancer
TCGA-ZF-AA4T-01	No mutation	858.115	-	TCGA Bladder Cancer
TCGA-ZF-AA4U-01	No mutation	508.716	-	TCGA Bladder Cancer
TCGA-ZF-AA4V-01	No mutation	1014.3	-	TCGA Bladder Cancer
TCGA-ZF-AA4W-01	No mutation	271.412	-	TCGA Bladder Cancer
TCGA-ZF-AA4X-01	No mutation	1104.55	-	TCGA Bladder Cancer
TCGA-ZF-AA52-01	No mutation	684.335	-	TCGA Bladder Cancer
TCGA-ZF-AA53-01	No mutation	245.868	-	TCGA Bladder Cancer
TCGA-ZF-AA54-01	No mutation	810.729	-	TCGA Bladder Cancer
TCGA-ZF-AA56-01	No mutation	837.23	-	TCGA Bladder Cancer
TCGA-ZF-AA58-01	No mutation	397.555	-	TCGA Bladder Cancer
TCGA-ZF-AA5H-01	No mutation	365.886	-	TCGA Bladder Cancer
TCGA-ZF-AA5N-01	No mutation	532.515	-	TCGA Bladder Cancer
TCGA-ZF-AA5P-01	No mutation	823.791	-	TCGA Bladder Cancer
TCGA-3C-AAAU-01	No mutation	952.982	-	TCGA Breast Cancer
TCGA-3C-AALI-01	No mutation	1038.61	-	TCGA Breast Cancer
TCGA-3C-AALJ-01	No mutation	732.548	-	TCGA Breast Cancer
TCGA-3C-AALK-01	No mutation	633.844	-	TCGA Breast Cancer
TCGA-4H-AAAK-01	No mutation	540.851	-	TCGA Breast Cancer
TCGA-5L-AAT0-01	No mutation	783.106	-	TCGA Breast Cancer
TCGA-5T-A9QA-01	No mutation	1252.09	-	TCGA Breast Cancer
TCGA-A1-A0SB-01	No mutation	1143.37	-	TCGA Breast Cancer
TCGA-A1-A0SD-01	No mutation	1376.23	-	TCGA Breast Cancer
TCGA-A1-A0SE-01	No mutation	1124.15	-	TCGA Breast Cancer
TCGA-A1-A0SF-01	No mutation	656.314	-	TCGA Breast Cancer
TCGA-A1-A0SG-01	No mutation	582.126	-	TCGA Breast Cancer
TCGA-A1-A0SH-01	No mutation	1302.32	-	TCGA Breast Cancer
TCGA-A1-A0SI-01	No mutation	1161.57	-	TCGA Breast Cancer
TCGA-A1-A0SJ-01	No mutation	978.509	-	TCGA Breast Cancer
TCGA-A1-A0SK-01	No mutation	754.806	-	TCGA Breast Cancer
TCGA-A1-A0SM-01	No mutation	1519.89	-	TCGA Breast Cancer
TCGA-A1-A0SN-01	No mutation	1435.86	-	TCGA Breast Cancer
TCGA-A1-A0SO-01	No mutation	1485.32	-	TCGA Breast Cancer
TCGA-A1-A0SP-01	No mutation	600.876	-	TCGA Breast Cancer
TCGA-A1-A0SQ-01	No mutation	1656.48	-	TCGA Breast Cancer
TCGA-A2-A04N-01	No mutation	613.312	-	TCGA Breast Cancer
TCGA-A2-A04P-01	No mutation	578.838	-	TCGA Breast Cancer
TCGA-A2-A04Q-01	No mutation	661.782	-	TCGA Breast Cancer
TCGA-A2-A04R-01	No mutation	852.305	-	TCGA Breast Cancer
TCGA-A2-A04T-01	No mutation	845.692	-	TCGA Breast Cancer
TCGA-A2-A04U-01	No mutation	311.209	-	TCGA Breast Cancer
TCGA-A2-A04V-01	No mutation	539.825	-	TCGA Breast Cancer
TCGA-A2-A04W-01	No mutation	3272.19	-	TCGA Breast Cancer
TCGA-A2-A04X-01	No mutation	1223.39	-	TCGA Breast Cancer
TCGA-A2-A04Y-01	No mutation	650.05	-	TCGA Breast Cancer
TCGA-A2-A0CK-01	No mutation	621.818	-	TCGA Breast Cancer
TCGA-A2-A0CL-01	No mutation	932.913	-	TCGA Breast Cancer
TCGA-A2-A0CM-01	No mutation	517.826	-	TCGA Breast Cancer
TCGA-A2-A0CO-01	No mutation	792.898	-	TCGA Breast Cancer
TCGA-A2-A0CP-01	No mutation	467.158	-	TCGA Breast Cancer
TCGA-A2-A0CQ-01	No mutation	577.043	-	TCGA Breast Cancer
TCGA-A2-A0CR-01	No mutation	432.505	-	TCGA Breast Cancer
TCGA-A2-A0CS-01	No mutation	670.051	-	TCGA Breast Cancer
TCGA-A2-A0CT-01	No mutation	877.09	-	TCGA Breast Cancer
TCGA-A2-A0CU-01	No mutation	681.558	-	TCGA Breast Cancer
TCGA-A2-A0CV-01	No mutation	905.427	-	TCGA Breast Cancer
TCGA-A2-A0CW-01	No mutation	1238.11	-	TCGA Breast Cancer
TCGA-A2-A0CX-01	No mutation	1240.24	-	TCGA Breast Cancer
TCGA-A2-A0CZ-01	No mutation	874.286	-	TCGA Breast Cancer
TCGA-A2-A0D0-01	No mutation	605.437	-	TCGA Breast Cancer
TCGA-A2-A0D1-01	No mutation	1268.98	-	TCGA Breast Cancer
TCGA-A2-A0D2-01	No mutation	779.893	-	TCGA Breast Cancer
TCGA-A2-A0D3-01	No mutation	874.738	-	TCGA Breast Cancer
TCGA-A2-A0D4-01	No mutation	787.026	-	TCGA Breast Cancer
TCGA-A2-A0EM-01	No mutation	865.767	-	TCGA Breast Cancer
TCGA-A2-A0EN-01	No mutation	1079.23	-	TCGA Breast Cancer
TCGA-A2-A0EO-01	No mutation	745.337	-	TCGA Breast Cancer
TCGA-A2-A0EP-01	No mutation	662.127	-	TCGA Breast Cancer
TCGA-A2-A0EQ-01	No mutation	1070.26	-	TCGA Breast Cancer
TCGA-A2-A0ER-01	No mutation	1747.27	-	TCGA Breast Cancer
TCGA-A2-A0ES-01	No mutation	1155.75	-	TCGA Breast Cancer
TCGA-A2-A0ET-01	No mutation	1267.33	-	TCGA Breast Cancer
TCGA-A2-A0EU-01	No mutation	703.278	-	TCGA Breast Cancer
TCGA-A2-A0EV-01	No mutation	917.895	-	TCGA Breast Cancer
TCGA-A2-A0EW-01	No mutation	1057.03	-	TCGA Breast Cancer
TCGA-A2-A0EX-01	No mutation	680.385	-	TCGA Breast Cancer
TCGA-A2-A0EY-01	No mutation	1650.93	-	TCGA Breast Cancer
TCGA-A2-A0ST-01	No mutation	958.614	-	TCGA Breast Cancer
TCGA-A2-A0SU-01	No mutation	983.211	-	TCGA Breast Cancer
TCGA-A2-A0SV-01	No mutation	557.836	-	TCGA Breast Cancer
TCGA-A2-A0SW-01	No mutation	1274.06	-	TCGA Breast Cancer
TCGA-A2-A0SX-01	No mutation	1133.59	-	TCGA Breast Cancer
TCGA-A2-A0SY-01	No mutation	893.38	-	TCGA Breast Cancer
TCGA-A2-A0T0-01	No mutation	423.321	-	TCGA Breast Cancer
TCGA-A2-A0T1-01	No mutation	1192.15	-	TCGA Breast Cancer
TCGA-A2-A0T2-01	No mutation	727.597	-	TCGA Breast Cancer
TCGA-A2-A0T3-01	No mutation	1279.16	-	TCGA Breast Cancer
TCGA-A2-A0T4-01	No mutation	1097.61	-	TCGA Breast Cancer
TCGA-A2-A0T5-01	No mutation	904.532	-	TCGA Breast Cancer
TCGA-A2-A0T6-01	No mutation	1067.41	-	TCGA Breast Cancer
TCGA-A2-A0T7-01	No mutation	955.008	-	TCGA Breast Cancer
TCGA-A2-A0YC-01	No mutation	802.107	-	TCGA Breast Cancer
TCGA-A2-A0YD-01	No mutation	885.095	-	TCGA Breast Cancer
TCGA-A2-A0YE-01	No mutation	1924.9	-	TCGA Breast Cancer
TCGA-A2-A0YF-01	No mutation	2517	-	TCGA Breast Cancer
TCGA-A2-A0YG-01	No mutation	877.441	-	TCGA Breast Cancer
TCGA-A2-A0YH-01	No mutation	585.721	-	TCGA Breast Cancer
TCGA-A2-A0YI-01	No mutation	2034.29	-	TCGA Breast Cancer
TCGA-A2-A0YJ-01	No mutation	1338.49	-	TCGA Breast Cancer
TCGA-A2-A0YK-01	No mutation	1417.76	-	TCGA Breast Cancer
TCGA-A2-A0YL-01	No mutation	857.532	-	TCGA Breast Cancer
TCGA-A2-A0YM-01	No mutation	682.646	-	TCGA Breast Cancer
TCGA-A2-A0YT-01	No mutation	1213.4	-	TCGA Breast Cancer
TCGA-A2-A1FV-01	No mutation	1309.59	-	TCGA Breast Cancer
TCGA-A2-A1FW-01	No mutation	1120.09	-	TCGA Breast Cancer
TCGA-A2-A1FX-01	No mutation	785.323	-	TCGA Breast Cancer
TCGA-A2-A1FZ-01	No mutation	1027.31	-	TCGA Breast Cancer
TCGA-A2-A1G0-01	No mutation	805.391	-	TCGA Breast Cancer
TCGA-A2-A1G1-01	No mutation	1073.74	-	TCGA Breast Cancer
TCGA-A2-A1G4-01	No mutation	1334.7	-	TCGA Breast Cancer
TCGA-A2-A1G6-01	No mutation	1120.08	-	TCGA Breast Cancer
TCGA-A2-A259-01	No mutation	1296.77	-	TCGA Breast Cancer
TCGA-A2-A25A-01	No mutation	910.779	-	TCGA Breast Cancer
TCGA-A2-A25B-01	No mutation	1064.3	-	TCGA Breast Cancer
TCGA-A2-A25C-01	No mutation	1880.68	-	TCGA Breast Cancer
TCGA-A2-A25D-01	No mutation	508.759	-	TCGA Breast Cancer
TCGA-A2-A25E-01	No mutation	1048.11	-	TCGA Breast Cancer
TCGA-A2-A25F-01	No mutation	966.263	-	TCGA Breast Cancer
TCGA-A2-A3KC-01	No mutation	951.181	-	TCGA Breast Cancer
TCGA-A2-A3KD-01	No mutation	2298.28	-	TCGA Breast Cancer
TCGA-A2-A3XS-01	No mutation	1210.11	-	TCGA Breast Cancer
TCGA-A2-A3XT-01	No mutation	574.734	-	TCGA Breast Cancer
TCGA-A2-A3XU-01	No mutation	315.423	-	TCGA Breast Cancer
TCGA-A2-A3XV-01	No mutation	346.667	-	TCGA Breast Cancer
TCGA-A2-A3XW-01	No mutation	417.434	-	TCGA Breast Cancer
TCGA-A2-A3XX-01	No mutation	549.396	-	TCGA Breast Cancer
TCGA-A2-A3XY-01	No mutation	748.746	-	TCGA Breast Cancer
TCGA-A2-A3XZ-01	No mutation	894.211	-	TCGA Breast Cancer
TCGA-A2-A3Y0-01	No mutation	400.591	-	TCGA Breast Cancer
TCGA-A2-A4RW-01	No mutation	922.518	-	TCGA Breast Cancer
TCGA-A2-A4RY-01	No mutation	597.441	-	TCGA Breast Cancer
TCGA-A2-A4S1-01	No mutation	555.603	-	TCGA Breast Cancer
TCGA-A2-A4S2-01	No mutation	982.888	-	TCGA Breast Cancer
TCGA-A2-A4S3-01	No mutation	410.974	-	TCGA Breast Cancer
TCGA-A7-A0CD-01	No mutation	911.577	-	TCGA Breast Cancer
TCGA-A7-A0CE-01	No mutation	1262.14	-	TCGA Breast Cancer
TCGA-A7-A0CG-01	No mutation	1576.92	-	TCGA Breast Cancer
TCGA-A7-A0CH-01	No mutation	1025.34	-	TCGA Breast Cancer
TCGA-A7-A0CJ-01	No mutation	1054.06	-	TCGA Breast Cancer
TCGA-A7-A0D9-01	No mutation	1139.15	-	TCGA Breast Cancer
TCGA-A7-A0DA-01	No mutation	1318.27	-	TCGA Breast Cancer
TCGA-A7-A0DB-01	No mutation	1277.52	-	TCGA Formalin Fixed Paraffin-Embedded Pilot Phase II
TCGA-A7-A0DC-01	No mutation	694.213	-	TCGA Breast Cancer
TCGA-A7-A13D-01	No mutation	1209.71	-	TCGA Formalin Fixed Paraffin-Embedded Pilot Phase II
TCGA-A7-A13E-01	No mutation	1521.08	-	TCGA Formalin Fixed Paraffin-Embedded Pilot Phase II
TCGA-A7-A13F-01	No mutation	837.349	-	TCGA Breast Cancer
TCGA-A7-A13G-01	No mutation	1701.49	-	TCGA Breast Cancer
TCGA-A7-A26E-01	No mutation	1395.81	-	TCGA Formalin Fixed Paraffin-Embedded Pilot Phase II
TCGA-A7-A26F-01	No mutation	1444.01	-	TCGA Breast Cancer
TCGA-A7-A26G-01	No mutation	1503.13	-	TCGA Breast Cancer
TCGA-A7-A26H-01	No mutation	1302.61	-	TCGA Breast Cancer
TCGA-A7-A26I-01	No mutation	1196.96	-	TCGA Breast Cancer
TCGA-A7-A26J-01	No mutation	1017.24	-	TCGA Formalin Fixed Paraffin-Embedded Pilot Phase II
TCGA-A7-A2KD-01	No mutation	697.404	-	TCGA Breast Cancer
TCGA-A7-A3IZ-01	No mutation	1223.01	-	TCGA Breast Cancer
TCGA-A7-A3J0-01	No mutation	1510.97	-	TCGA Breast Cancer
TCGA-A7-A3J1-01	No mutation	824.835	-	TCGA Breast Cancer
TCGA-A7-A3RF-01	No mutation	975.253	-	TCGA Breast Cancer
TCGA-A7-A425-01	No mutation	494.438	-	TCGA Breast Cancer
TCGA-A7-A426-01	No mutation	632.834	-	TCGA Breast Cancer
TCGA-A7-A4SA-01	No mutation	783.892	-	TCGA Breast Cancer
TCGA-A7-A4SB-01	No mutation	745.802	-	TCGA Breast Cancer
TCGA-A7-A4SC-01	No mutation	1754.8	-	TCGA Breast Cancer
TCGA-A7-A4SD-01	No mutation	995.522	-	TCGA Breast Cancer
TCGA-A7-A4SE-01	No mutation	506.797	-	TCGA Breast Cancer
TCGA-A7-A4SF-01	No mutation	893.73	-	TCGA Breast Cancer
TCGA-A7-A56D-01	No mutation	238.318	-	TCGA Breast Cancer
TCGA-A7-A5ZV-01	No mutation	1634.35	-	TCGA Breast Cancer
TCGA-A7-A5ZW-01	No mutation	873.255	-	TCGA Breast Cancer
TCGA-A7-A5ZX-01	No mutation	716.931	-	TCGA Breast Cancer
TCGA-A7-A6VV-01	No mutation	652.04	-	TCGA Breast Cancer
TCGA-A7-A6VW-01	No mutation	450.666	-	TCGA Breast Cancer
TCGA-A7-A6VX-01	No mutation	861.009	-	TCGA Breast Cancer
TCGA-A7-A6VY-01	No mutation	806.987	-	TCGA Breast Cancer
TCGA-A8-A06N-01	No mutation	875.861	-	TCGA Breast Cancer
TCGA-A8-A06O-01	No mutation	671.709	-	TCGA Breast Cancer
TCGA-A8-A06P-01	No mutation	1246.2	-	TCGA Breast Cancer
TCGA-A8-A06Q-01	No mutation	2498.48	-	TCGA Breast Cancer
TCGA-A8-A06R-01	No mutation	1190.21	-	TCGA Breast Cancer
TCGA-A8-A06T-01	No mutation	741.515	-	TCGA Breast Cancer
TCGA-A8-A06U-01	No mutation	2382.73	-	TCGA Breast Cancer
TCGA-A8-A06X-01	No mutation	1257.82	-	TCGA Breast Cancer
TCGA-A8-A06Y-01	No mutation	1555.03	-	TCGA Breast Cancer
TCGA-A8-A06Z-01	No mutation	1292.38	-	TCGA Breast Cancer
TCGA-A8-A075-01	No mutation	1451.77	-	TCGA Breast Cancer
TCGA-A8-A076-01	No mutation	1970.39	-	TCGA Breast Cancer
TCGA-A8-A079-01	No mutation	950.445	-	TCGA Breast Cancer
TCGA-A8-A07B-01	No mutation	1431.11	-	TCGA Breast Cancer
TCGA-A8-A07C-01	No mutation	1543.09	-	TCGA Breast Cancer
TCGA-A8-A07E-01	No mutation	1413.75	-	TCGA Breast Cancer
TCGA-A8-A07F-01	No mutation	881.285	-	TCGA Breast Cancer
TCGA-A8-A07G-01	No mutation	1083.1	-	TCGA Breast Cancer
TCGA-A8-A07I-01	No mutation	1520.01	-	TCGA Breast Cancer
TCGA-A8-A07J-01	No mutation	1250.83	-	TCGA Breast Cancer
TCGA-A8-A07L-01	No mutation	941.056	-	TCGA Breast Cancer
TCGA-A8-A07O-01	No mutation	552.332	-	TCGA Breast Cancer
TCGA-A8-A07P-01	No mutation	658.604	-	TCGA Breast Cancer
TCGA-A8-A07R-01	No mutation	478.391	-	TCGA Breast Cancer
TCGA-A8-A07U-01	No mutation	1033.81	-	TCGA Breast Cancer
TCGA-A8-A07W-01	No mutation	1220.94	-	TCGA Breast Cancer
TCGA-A8-A07Z-01	No mutation	625.44	-	TCGA Breast Cancer
TCGA-A8-A081-01	No mutation	2697.27	-	TCGA Breast Cancer
TCGA-A8-A082-01	No mutation	860	-	TCGA Breast Cancer
TCGA-A8-A083-01	No mutation	771.169	-	TCGA Breast Cancer
TCGA-A8-A085-01	No mutation	919.357	-	TCGA Breast Cancer
TCGA-A8-A086-01	No mutation	782.249	-	TCGA Breast Cancer
TCGA-A8-A08A-01	No mutation	777.538	-	TCGA Breast Cancer
TCGA-A8-A08B-01	No mutation	1308.3	-	TCGA Breast Cancer
TCGA-A8-A08G-01	No mutation	827.566	-	TCGA Breast Cancer
TCGA-A8-A08H-01	No mutation	705.201	-	TCGA Breast Cancer
TCGA-A8-A08I-01	No mutation	1703.41	-	TCGA Breast Cancer
TCGA-A8-A08J-01	No mutation	896.208	-	TCGA Breast Cancer
TCGA-A8-A08L-01	No mutation	1341.69	-	TCGA Breast Cancer
TCGA-A8-A08O-01	No mutation	734.354	-	TCGA Breast Cancer
TCGA-A8-A08P-01	No mutation	1347.41	-	TCGA Breast Cancer
TCGA-A8-A08R-01	No mutation	1376.07	-	TCGA Breast Cancer
TCGA-A8-A08T-01	No mutation	788.353	-	TCGA Breast Cancer
TCGA-A8-A08X-01	No mutation	1367.48	-	TCGA Breast Cancer
TCGA-A8-A08Z-01	No mutation	875	-	TCGA Breast Cancer
TCGA-A8-A090-01	No mutation	1017.41	-	TCGA Breast Cancer
TCGA-A8-A091-01	No mutation	1183.6	-	TCGA Breast Cancer
TCGA-A8-A092-01	No mutation	598.807	-	TCGA Breast Cancer
TCGA-A8-A093-01	No mutation	767.67	-	TCGA Breast Cancer
TCGA-A8-A094-01	No mutation	2567.77	-	TCGA Breast Cancer
TCGA-A8-A095-01	No mutation	1389.55	-	TCGA Breast Cancer
TCGA-A8-A096-01	No mutation	1310.34	-	TCGA Breast Cancer
TCGA-A8-A097-01	No mutation	1440.52	-	TCGA Breast Cancer
TCGA-A8-A099-01	No mutation	2521.43	-	TCGA Breast Cancer
TCGA-A8-A09A-01	No mutation	1743.54	-	TCGA Breast Cancer
TCGA-A8-A09B-01	No mutation	785.074	-	TCGA Breast Cancer
TCGA-A8-A09C-01	No mutation	868.743	-	TCGA Breast Cancer
TCGA-A8-A09D-01	No mutation	1254.21	-	TCGA Breast Cancer
TCGA-A8-A09G-01	No mutation	3258.03	-	TCGA Breast Cancer
TCGA-A8-A09I-01	No mutation	1242.29	-	TCGA Breast Cancer
TCGA-A8-A09M-01	No mutation	1157.29	-	TCGA Breast Cancer
TCGA-A8-A09N-01	No mutation	1176.09	-	TCGA Breast Cancer
TCGA-A8-A09Q-01	No mutation	1017.01	-	TCGA Breast Cancer
TCGA-A8-A09R-01	No mutation	1156.96	-	TCGA Breast Cancer
TCGA-A8-A09T-01	No mutation	558.962	-	TCGA Breast Cancer
TCGA-A8-A09V-01	No mutation	963.156	-	TCGA Breast Cancer
TCGA-A8-A09W-01	No mutation	1366.18	-	TCGA Breast Cancer
TCGA-A8-A09X-01	No mutation	813.826	-	TCGA Breast Cancer
TCGA-A8-A09Z-01	No mutation	2986.8	-	TCGA Breast Cancer
TCGA-A8-A0A1-01	No mutation	1051.71	-	TCGA Breast Cancer
TCGA-A8-A0A2-01	No mutation	1029.5	-	TCGA Breast Cancer
TCGA-A8-A0A4-01	No mutation	1774.06	-	TCGA Breast Cancer
TCGA-A8-A0A6-01	No mutation	1668.31	-	TCGA Breast Cancer
TCGA-A8-A0A7-01	No mutation	930.114	-	TCGA Breast Cancer
TCGA-A8-A0A9-01	No mutation	843.292	-	TCGA Breast Cancer
TCGA-A8-A0AB-01	No mutation	927.717	-	TCGA Breast Cancer
TCGA-A8-A0AD-01	No mutation	1461	-	TCGA Breast Cancer
TCGA-AC-A23C-01	No mutation	1793.95	-	TCGA Breast Cancer
TCGA-AC-A23E-01	No mutation	1003.67	-	TCGA Breast Cancer
TCGA-AC-A23H-01	No mutation	1299.11	-	TCGA Breast Cancer
TCGA-AC-A2B8-01	No mutation	994.709	-	TCGA Breast Cancer
TCGA-AC-A2BK-01	No mutation	1315	-	TCGA Breast Cancer
TCGA-AC-A2BM-01	No mutation	1208.56	-	TCGA Breast Cancer
TCGA-AC-A2FB-01	No mutation	996.191	-	TCGA Breast Cancer
TCGA-AC-A2FE-01	No mutation	1063.82	-	TCGA Breast Cancer
TCGA-AC-A2FF-01	No mutation	926.892	-	TCGA Breast Cancer
TCGA-AC-A2FG-01	No mutation	1520.34	-	TCGA Breast Cancer
TCGA-AC-A2FK-01	No mutation	1002.22	-	TCGA Breast Cancer
TCGA-AC-A2FM-01	No mutation	849.649	-	TCGA Breast Cancer
TCGA-AC-A2FO-01	No mutation	1047.32	-	TCGA Breast Cancer
TCGA-AC-A2QH-01	No mutation	910.965	-	TCGA Breast Cancer
TCGA-AC-A2QJ-01	No mutation	129.771	-	TCGA Breast Cancer
TCGA-AC-A3EH-01	No mutation	712.163	-	TCGA Breast Cancer
TCGA-AC-A3HN-01	No mutation	1048.66	-	TCGA Breast Cancer
TCGA-AC-A3OD-01	No mutation	1500.5	-	TCGA Breast Cancer
TCGA-AC-A3QP-01	No mutation	575.086	-	TCGA Breast Cancer
TCGA-AC-A3QQ-01	No mutation	433.915	-	TCGA Breast Cancer
TCGA-AC-A3TM-01	No mutation	244.25	-	TCGA Breast Cancer
TCGA-AC-A3TN-01	No mutation	503.187	-	TCGA Breast Cancer
TCGA-AC-A3W5-01	No mutation	1075.28	-	TCGA Breast Cancer
TCGA-AC-A3W7-01	No mutation	1302.37	-	TCGA Breast Cancer
TCGA-AC-A3YI-01	No mutation	1054.8	-	TCGA Breast Cancer
TCGA-AC-A3YJ-01	No mutation	733.165	-	TCGA Breast Cancer
TCGA-AC-A4ZE-01	No mutation	1011.52	-	TCGA Breast Cancer
TCGA-AC-A5EH-01	No mutation	478.351	-	TCGA Breast Cancer
TCGA-AC-A5XS-01	No mutation	1032.69	-	TCGA Breast Cancer
TCGA-AC-A5XU-01	No mutation	1040.05	-	TCGA Breast Cancer
TCGA-AC-A62V-01	No mutation	460.114	-	TCGA Breast Cancer
TCGA-AC-A62X-01	No mutation	755.699	-	TCGA Breast Cancer
TCGA-AC-A62Y-01	No mutation	2175.53	-	TCGA Breast Cancer
TCGA-AC-A6IV-01	No mutation	714.685	-	TCGA Breast Cancer
TCGA-AC-A6IW-01	No mutation	467.153	-	TCGA Breast Cancer
TCGA-AC-A6IX-01	No mutation	1134.99	-	TCGA Breast Cancer
TCGA-AC-A6NO-01	No mutation	565.836	-	TCGA Breast Cancer
TCGA-AC-A7VB-01	No mutation	908.692	-	TCGA Breast Cancer
TCGA-AC-A7VC-01	No mutation	263.49	-	TCGA Breast Cancer
TCGA-AC-A8OP-01	No mutation	971.668	-	TCGA Breast Cancer
TCGA-AC-A8OQ-01	No mutation	702.21	-	TCGA Breast Cancer
TCGA-AC-A8OR-01	No mutation	1278.16	-	TCGA Breast Cancer
TCGA-AC-A8OS-01	No mutation	1303.34	-	TCGA Breast Cancer
TCGA-AN-A03X-01	No mutation	675.49	-	TCGA Breast Cancer
TCGA-AN-A03Y-01	No mutation	794.927	-	TCGA Breast Cancer
TCGA-AN-A041-01	No mutation	1351.59	-	TCGA Breast Cancer
TCGA-AN-A049-01	No mutation	1130.4	-	TCGA Breast Cancer
TCGA-AN-A04A-01	No mutation	922.269	-	TCGA Breast Cancer
TCGA-AN-A04C-01	No mutation	843.767	-	TCGA Breast Cancer
TCGA-AN-A04D-01	No mutation	652.75	-	TCGA Breast Cancer
TCGA-AN-A0AJ-01	No mutation	756.935	-	TCGA Breast Cancer
TCGA-AN-A0AK-01	No mutation	1712.43	-	TCGA Breast Cancer
TCGA-AN-A0AL-01	No mutation	1029.79	-	TCGA Breast Cancer
TCGA-AN-A0AM-01	No mutation	1650.99	-	TCGA Breast Cancer
TCGA-AN-A0AR-01	No mutation	401.046	-	TCGA Breast Cancer
TCGA-AN-A0AS-01	No mutation	1239.92	-	TCGA Breast Cancer
TCGA-AN-A0AT-01	No mutation	802.537	-	TCGA Breast Cancer
TCGA-AN-A0FD-01	No mutation	574.788	-	TCGA Breast Cancer
TCGA-AN-A0FF-01	No mutation	931.996	-	TCGA Breast Cancer
TCGA-AN-A0FK-01	No mutation	781.241	-	TCGA Breast Cancer
TCGA-AN-A0FL-01	No mutation	930.447	-	TCGA Breast Cancer
TCGA-AN-A0FN-01	No mutation	835.797	-	TCGA Breast Cancer
TCGA-AN-A0FS-01	No mutation	919.249	-	TCGA Breast Cancer
TCGA-AN-A0FT-01	No mutation	718.229	-	TCGA Breast Cancer
TCGA-AN-A0FV-01	No mutation	1269.32	-	TCGA Breast Cancer
TCGA-AN-A0FW-01	No mutation	1376.17	-	TCGA Breast Cancer
TCGA-AN-A0FX-01	No mutation	586.922	-	TCGA Breast Cancer
TCGA-AN-A0FY-01	No mutation	726.902	-	TCGA Breast Cancer
TCGA-AN-A0FZ-01	No mutation	1007.17	-	TCGA Breast Cancer
TCGA-AN-A0G0-01	No mutation	1428.01	-	TCGA Breast Cancer
TCGA-AN-A0XL-01	No mutation	1331.27	-	TCGA Breast Cancer
TCGA-AN-A0XN-01	No mutation	825.405	-	TCGA Breast Cancer
TCGA-AN-A0XO-01	No mutation	835.193	-	TCGA Breast Cancer
TCGA-AN-A0XP-01	No mutation	1235.69	-	TCGA Breast Cancer
TCGA-AN-A0XR-01	No mutation	666.804	-	TCGA Breast Cancer
TCGA-AN-A0XS-01	No mutation	748.676	-	TCGA Breast Cancer
TCGA-AN-A0XT-01	No mutation	1105.26	-	TCGA Breast Cancer
TCGA-AN-A0XU-01	No mutation	1887.66	-	TCGA Breast Cancer
TCGA-AN-A0XV-01	No mutation	1493.03	-	TCGA Breast Cancer
TCGA-AN-A0XW-01	No mutation	1001.75	-	TCGA Breast Cancer
TCGA-AO-A03L-01	No mutation	1720.72	-	TCGA Breast Cancer
TCGA-AO-A03M-01	No mutation	753.174	-	TCGA Breast Cancer
TCGA-AO-A03N-01	No mutation	746.119	-	TCGA Breast Cancer
TCGA-AO-A03O-01	No mutation	1086.46	-	TCGA Breast Cancer
TCGA-AO-A03P-01	No mutation	852.492	-	TCGA Breast Cancer
TCGA-AO-A03R-01	No mutation	323.151	-	TCGA Breast Cancer
TCGA-AO-A03T-01	No mutation	658.182	-	TCGA Breast Cancer
TCGA-AO-A03U-01	No mutation	1457.43	-	TCGA Breast Cancer
TCGA-AO-A03V-01	No mutation	1196.47	-	TCGA Breast Cancer
TCGA-AO-A0J2-01	No mutation	1006.13	-	TCGA Breast Cancer
TCGA-AO-A0J3-01	No mutation	847.755	-	TCGA Breast Cancer
TCGA-AO-A0J4-01	No mutation	993.181	-	TCGA Breast Cancer
TCGA-AO-A0J5-01	No mutation	1998.6	-	TCGA Breast Cancer
TCGA-AO-A0J6-01	No mutation	923.214	-	TCGA Breast Cancer
TCGA-AO-A0J7-01	No mutation	1233.44	-	TCGA Breast Cancer
TCGA-AO-A0J8-01	No mutation	1252.33	-	TCGA Breast Cancer
TCGA-AO-A0J9-01	No mutation	303.215	-	TCGA Breast Cancer
TCGA-AO-A0JA-01	No mutation	1084.2	-	TCGA Breast Cancer
TCGA-AO-A0JB-01	No mutation	383.037	-	TCGA Breast Cancer
TCGA-AO-A0JC-01	No mutation	851.576	-	TCGA Breast Cancer
TCGA-AO-A0JD-01	No mutation	2064.9	-	TCGA Breast Cancer
TCGA-AO-A0JE-01	No mutation	1465.31	-	TCGA Breast Cancer
TCGA-AO-A0JF-01	No mutation	1089.16	-	TCGA Breast Cancer
TCGA-AO-A0JG-01	No mutation	1858.63	-	TCGA Breast Cancer
TCGA-AO-A0JI-01	No mutation	1287.01	-	TCGA Breast Cancer
TCGA-AO-A0JJ-01	No mutation	1566.8	-	TCGA Breast Cancer
TCGA-AO-A0JL-01	No mutation	382.689	-	TCGA Breast Cancer
TCGA-AO-A0JM-01	No mutation	1198.26	-	TCGA Breast Cancer
TCGA-AO-A124-01	No mutation	1035.29	-	TCGA Breast Cancer
TCGA-AO-A125-01	No mutation	857.933	-	TCGA Breast Cancer
TCGA-AO-A126-01	No mutation	474.837	-	TCGA Breast Cancer
TCGA-AO-A128-01	No mutation	1213.03	-	TCGA Breast Cancer
TCGA-AO-A129-01	No mutation	850.965	-	TCGA Breast Cancer
TCGA-AO-A12A-01	No mutation	753.668	-	TCGA Breast Cancer
TCGA-AO-A12B-01	No mutation	1383.23	-	TCGA Breast Cancer
TCGA-AO-A12D-01	No mutation	1512.44	-	TCGA Breast Cancer
TCGA-AO-A12E-01	No mutation	1020.76	-	TCGA Breast Cancer
TCGA-AO-A12F-01	No mutation	665.589	-	TCGA Breast Cancer
TCGA-AO-A12G-01	No mutation	1174	-	TCGA Breast Cancer
TCGA-AO-A12H-01	No mutation	1005.1	-	TCGA Breast Cancer
TCGA-AO-A1KO-01	No mutation	1319.84	-	TCGA Breast Cancer
TCGA-AO-A1KP-01	No mutation	775.211	-	TCGA Breast Cancer
TCGA-AO-A1KQ-01	No mutation	623.491	-	TCGA Breast Cancer
TCGA-AO-A1KR-01	No mutation	599.331	-	TCGA Breast Cancer
TCGA-AO-A1KS-01	No mutation	2223.58	-	TCGA Breast Cancer
TCGA-AO-A1KT-01	No mutation	1126.88	-	TCGA Breast Cancer
TCGA-AQ-A04H-01	No mutation	967.382	-	TCGA Breast Cancer
TCGA-AQ-A04J-01	No mutation	938.115	-	TCGA Breast Cancer
TCGA-AQ-A04L-01	No mutation	966.615	-	TCGA Breast Cancer
TCGA-AQ-A0Y5-01	No mutation	1389.82	-	TCGA Breast Cancer
TCGA-AQ-A1H2-01	No mutation	1548.92	-	TCGA Breast Cancer
TCGA-AQ-A1H3-01	No mutation	1074.09	-	TCGA Breast Cancer
TCGA-AQ-A54N-01	No mutation	473.722	-	TCGA Breast Cancer
TCGA-AQ-A54O-01	No mutation	269.551	-	TCGA Breast Cancer
TCGA-AQ-A7U7-01	No mutation	1085.33	-	TCGA Breast Cancer
TCGA-AR-A0TP-01	No mutation	1251.27	-	TCGA Breast Cancer
TCGA-AR-A0TQ-01	No mutation	1282.43	-	TCGA Breast Cancer
TCGA-AR-A0TR-01	No mutation	1646.83	-	TCGA Breast Cancer
TCGA-AR-A0TS-01	No mutation	1307.79	-	TCGA Breast Cancer
TCGA-AR-A0TT-01	No mutation	940.865	-	TCGA Breast Cancer
TCGA-AR-A0TU-01	No mutation	349.663	-	TCGA Breast Cancer
TCGA-AR-A0TV-01	No mutation	1692.36	-	TCGA Breast Cancer
TCGA-AR-A0TW-01	No mutation	676.574	-	TCGA Breast Cancer
TCGA-AR-A0TX-01	No mutation	3503.21	-	TCGA Breast Cancer
TCGA-AR-A0TY-01	No mutation	2302.48	-	TCGA Breast Cancer
TCGA-AR-A0TZ-01	No mutation	701.125	-	TCGA Breast Cancer
TCGA-AR-A0U0-01	No mutation	809.002	-	TCGA Breast Cancer
TCGA-AR-A0U1-01	No mutation	735.982	-	TCGA Breast Cancer
TCGA-AR-A0U2-01	No mutation	1843.86	-	TCGA Breast Cancer
TCGA-AR-A0U3-01	No mutation	1793.5	-	TCGA Breast Cancer
TCGA-AR-A0U4-01	No mutation	1036.07	-	TCGA Breast Cancer
TCGA-AR-A1AH-01	No mutation	1653.41	-	TCGA Breast Cancer
TCGA-AR-A1AI-01	No mutation	1045.61	-	TCGA Breast Cancer
TCGA-AR-A1AJ-01	No mutation	831.159	-	TCGA Breast Cancer
TCGA-AR-A1AK-01	No mutation	798.339	-	TCGA Breast Cancer
TCGA-AR-A1AL-01	No mutation	1337.16	-	TCGA Breast Cancer
TCGA-AR-A1AN-01	No mutation	1244.12	-	TCGA Breast Cancer
TCGA-AR-A1AO-01	No mutation	930.431	-	TCGA Breast Cancer
TCGA-AR-A1AP-01	No mutation	1667.57	-	TCGA Breast Cancer
TCGA-AR-A1AQ-01	No mutation	1096.07	-	TCGA Breast Cancer
TCGA-AR-A1AR-01	No mutation	966.387	-	TCGA Breast Cancer
TCGA-AR-A1AS-01	No mutation	600.18	-	TCGA Breast Cancer
TCGA-AR-A1AT-01	No mutation	1211.51	-	TCGA Breast Cancer
TCGA-AR-A1AU-01	No mutation	1129.67	-	TCGA Breast Cancer
TCGA-AR-A1AV-01	No mutation	1259.64	-	TCGA Breast Cancer
TCGA-AR-A1AW-01	No mutation	1411.65	-	TCGA Breast Cancer
TCGA-AR-A1AX-01	No mutation	912.665	-	TCGA Breast Cancer
TCGA-AR-A1AY-01	No mutation	555.525	-	TCGA Breast Cancer
TCGA-AR-A24H-01	No mutation	1255.72	-	TCGA Breast Cancer
TCGA-AR-A24K-01	No mutation	1185.48	-	TCGA Breast Cancer
TCGA-AR-A24L-01	No mutation	1576.91	-	TCGA Breast Cancer
TCGA-AR-A24M-01	No mutation	1815.87	-	TCGA Breast Cancer
TCGA-AR-A24N-01	No mutation	1401.52	-	TCGA Breast Cancer
TCGA-AR-A24O-01	No mutation	1141.21	-	TCGA Breast Cancer
TCGA-AR-A24P-01	No mutation	1178.65	-	TCGA Breast Cancer
TCGA-AR-A24Q-01	No mutation	1308.88	-	TCGA Breast Cancer
TCGA-AR-A24R-01	No mutation	1237.29	-	TCGA Breast Cancer
TCGA-AR-A24S-01	No mutation	1520.7	-	TCGA Breast Cancer
TCGA-AR-A24T-01	No mutation	1697.4	-	TCGA Breast Cancer
TCGA-AR-A24U-01	No mutation	928.52	-	TCGA Breast Cancer
TCGA-AR-A24V-01	No mutation	854.88	-	TCGA Breast Cancer
TCGA-AR-A24W-01	No mutation	1280.94	-	TCGA Breast Cancer
TCGA-AR-A24X-01	No mutation	1101.22	-	TCGA Breast Cancer
TCGA-AR-A24Z-01	No mutation	2041.66	-	TCGA Breast Cancer
TCGA-AR-A250-01	No mutation	1314.29	-	TCGA Breast Cancer
TCGA-AR-A251-01	No mutation	2541.21	-	TCGA Breast Cancer
TCGA-AR-A252-01	No mutation	1783.41	-	TCGA Breast Cancer
TCGA-AR-A254-01	No mutation	1249.44	-	TCGA Breast Cancer
TCGA-AR-A255-01	No mutation	1430.48	-	TCGA Breast Cancer
TCGA-AR-A256-01	No mutation	1038.83	-	TCGA Breast Cancer
TCGA-AR-A2LE-01	No mutation	1481.04	-	TCGA Breast Cancer
TCGA-AR-A2LH-01	No mutation	1184.54	-	TCGA Breast Cancer
TCGA-AR-A2LJ-01	No mutation	528.27	-	TCGA Breast Cancer
TCGA-AR-A2LK-01	No mutation	750.54	-	TCGA Breast Cancer
TCGA-AR-A2LM-01	No mutation	996.728	-	TCGA Breast Cancer
TCGA-AR-A2LN-01	No mutation	1063	-	TCGA Breast Cancer
TCGA-AR-A2LO-01	No mutation	728.3	-	TCGA Breast Cancer
TCGA-AR-A2LQ-01	No mutation	1665.22	-	TCGA Breast Cancer
TCGA-AR-A5QM-01	No mutation	1143.67	-	TCGA Breast Cancer
TCGA-AR-A5QN-01	No mutation	1078.76	-	TCGA Breast Cancer
TCGA-AR-A5QP-01	No mutation	930.634	-	TCGA Breast Cancer
TCGA-AR-A5QQ-01	No mutation	349.727	-	TCGA Breast Cancer
TCGA-B6-A0I1-01	No mutation	472.034	-	TCGA Breast Cancer
TCGA-B6-A0I2-01	No mutation	806.764	-	TCGA Breast Cancer
TCGA-B6-A0I5-01	No mutation	470.352	-	TCGA Breast Cancer
TCGA-B6-A0I6-01	No mutation	1198.85	-	TCGA Breast Cancer
TCGA-B6-A0I8-01	No mutation	1383.69	-	TCGA Breast Cancer
TCGA-B6-A0I9-01	No mutation	1654.56	-	TCGA Breast Cancer
TCGA-B6-A0IA-01	No mutation	553.257	-	TCGA Breast Cancer
TCGA-B6-A0IB-01	No mutation	1113.77	-	TCGA Breast Cancer
TCGA-B6-A0IC-01	No mutation	987.989	-	TCGA Breast Cancer
TCGA-B6-A0IE-01	No mutation	912.517	-	TCGA Breast Cancer
TCGA-B6-A0IG-01	No mutation	1167.18	-	TCGA Breast Cancer
TCGA-B6-A0IH-01	No mutation	970.314	-	TCGA Breast Cancer
TCGA-B6-A0IJ-01	No mutation	742.485	-	TCGA Breast Cancer
TCGA-B6-A0IK-01	No mutation	1509.83	-	TCGA Breast Cancer
TCGA-B6-A0IM-01	No mutation	755.595	-	TCGA Breast Cancer
TCGA-B6-A0IO-01	No mutation	1231.35	-	TCGA Breast Cancer
TCGA-B6-A0IP-01	No mutation	1014.83	-	TCGA Breast Cancer
TCGA-B6-A0IQ-01	No mutation	782.556	-	TCGA Breast Cancer
TCGA-B6-A0RE-01	No mutation	714.961	-	TCGA Breast Cancer
TCGA-B6-A0RG-01	No mutation	635.685	-	TCGA Breast Cancer
TCGA-B6-A0RH-01	No mutation	804.333	-	TCGA Breast Cancer
TCGA-B6-A0RI-01	No mutation	836.182	-	TCGA Breast Cancer
TCGA-B6-A0RL-01	No mutation	785.846	-	TCGA Breast Cancer
TCGA-B6-A0RM-01	No mutation	680.066	-	TCGA Breast Cancer
TCGA-B6-A0RN-01	No mutation	736.936	-	TCGA Breast Cancer
TCGA-B6-A0RO-01	No mutation	1796.49	-	TCGA Breast Cancer
TCGA-B6-A0RP-01	No mutation	1756.27	-	TCGA Breast Cancer
TCGA-B6-A0RQ-01	No mutation	882.63	-	TCGA Breast Cancer
TCGA-B6-A0RS-01	No mutation	1147.41	-	TCGA Breast Cancer
TCGA-B6-A0RT-01	No mutation	859.005	-	TCGA Breast Cancer
TCGA-B6-A0RU-01	No mutation	584.039	-	TCGA Breast Cancer
TCGA-B6-A0RV-01	No mutation	1230.24	-	TCGA Breast Cancer
TCGA-B6-A0WS-01	No mutation	1190.82	-	TCGA Breast Cancer
TCGA-B6-A0WT-01	No mutation	1302.67	-	TCGA Breast Cancer
TCGA-B6-A0WV-01	No mutation	1179.94	-	TCGA Breast Cancer
TCGA-B6-A0WW-01	No mutation	1065.3	-	TCGA Breast Cancer
TCGA-B6-A0WX-01	No mutation	937.836	-	TCGA Breast Cancer
TCGA-B6-A0WY-01	No mutation	741.677	-	TCGA Breast Cancer
TCGA-B6-A0WZ-01	No mutation	988.87	-	TCGA Breast Cancer
TCGA-B6-A0X0-01	No mutation	800.725	-	TCGA Breast Cancer
TCGA-B6-A0X1-01	No mutation	1403.45	-	TCGA Breast Cancer
TCGA-B6-A0X4-01	No mutation	1017.71	-	TCGA Breast Cancer
TCGA-B6-A0X5-01	No mutation	1375.56	-	TCGA Breast Cancer
TCGA-B6-A0X7-01	No mutation	771.026	-	TCGA Breast Cancer
TCGA-B6-A1KC-01	No mutation	1267.89	-	TCGA Breast Cancer
TCGA-B6-A1KF-01	No mutation	907.304	-	TCGA Breast Cancer
TCGA-B6-A1KI-01	No mutation	1285.21	-	TCGA Breast Cancer
TCGA-B6-A1KN-01	No mutation	1423.2	-	TCGA Breast Cancer
TCGA-B6-A2IU-01	No mutation	778.577	-	TCGA Breast Cancer
TCGA-B6-A3ZX-01	No mutation	1077.29	-	TCGA Breast Cancer
TCGA-B6-A400-01	No mutation	662.275	-	TCGA Breast Cancer
TCGA-B6-A401-01	No mutation	516.592	-	TCGA Breast Cancer
TCGA-B6-A402-01	No mutation	685.819	-	TCGA Breast Cancer
TCGA-B6-A408-01	No mutation	643.985	-	TCGA Breast Cancer
TCGA-B6-A409-01	No mutation	716.375	-	TCGA Breast Cancer
TCGA-B6-A40B-01	No mutation	789.001	-	TCGA Breast Cancer
TCGA-B6-A40C-01	No mutation	721.361	-	TCGA Breast Cancer
TCGA-BH-A0AU-01	No mutation	1592.51	-	TCGA Breast Cancer
TCGA-BH-A0AV-01	No mutation	908.999	-	TCGA Breast Cancer
TCGA-BH-A0AW-01	No mutation	953.594	-	TCGA Breast Cancer
TCGA-BH-A0AY-01	No mutation	563.668	-	TCGA Breast Cancer
TCGA-BH-A0AZ-01	No mutation	820.316	-	TCGA Breast Cancer
TCGA-BH-A0B0-01	No mutation	1292.44	-	TCGA Breast Cancer
TCGA-BH-A0B1-01	No mutation	1366.62	-	TCGA Breast Cancer
TCGA-BH-A0B2-01	No mutation	522.817	-	TCGA Breast Cancer
TCGA-BH-A0B3-01	No mutation	839.62	-	TCGA Breast Cancer
TCGA-BH-A0B4-01	No mutation	565.091	-	TCGA Breast Cancer
TCGA-BH-A0B5-01	No mutation	1056.7	-	TCGA Breast Cancer
TCGA-BH-A0B7-01	No mutation	1403.86	-	TCGA Breast Cancer
TCGA-BH-A0B8-01	No mutation	1684.24	-	TCGA Breast Cancer
TCGA-BH-A0B9-01	No mutation	1378.64	-	TCGA Breast Cancer
TCGA-BH-A0BA-01	No mutation	1585.13	-	TCGA Breast Cancer
TCGA-BH-A0BC-01	No mutation	806.766	-	TCGA Breast Cancer
TCGA-BH-A0BD-01	No mutation	1029.76	-	TCGA Breast Cancer
TCGA-BH-A0BF-01	No mutation	1028.6	-	TCGA Breast Cancer
TCGA-BH-A0BG-01	No mutation	762.426	-	TCGA Breast Cancer
TCGA-BH-A0BJ-01	No mutation	1516	-	TCGA Breast Cancer
TCGA-BH-A0BL-01	No mutation	1124.34	-	TCGA Breast Cancer
TCGA-BH-A0BM-01	No mutation	963.057	-	TCGA Breast Cancer
TCGA-BH-A0BO-01	No mutation	1335.93	-	TCGA Breast Cancer
TCGA-BH-A0BP-01	No mutation	1630.89	-	TCGA Breast Cancer
TCGA-BH-A0BQ-01	No mutation	866.111	-	TCGA Breast Cancer
TCGA-BH-A0BR-01	No mutation	1552.79	-	TCGA Breast Cancer
TCGA-BH-A0BS-01	No mutation	1752.07	-	TCGA Breast Cancer
TCGA-BH-A0BT-01	No mutation	585.567	-	TCGA Breast Cancer
TCGA-BH-A0BV-01	No mutation	1547.2	-	TCGA Breast Cancer
TCGA-BH-A0BW-01	No mutation	1182.76	-	TCGA Breast Cancer
TCGA-BH-A0BZ-01	No mutation	722.47	-	TCGA Breast Cancer
TCGA-BH-A0C0-01	No mutation	887.163	-	TCGA Breast Cancer
TCGA-BH-A0C1-01	No mutation	1479.85	-	TCGA Breast Cancer
TCGA-BH-A0C3-01	No mutation	1093.06	-	TCGA Breast Cancer
TCGA-BH-A0C7-01	No mutation	640.834	-	TCGA Breast Cancer
TCGA-BH-A0DD-01	No mutation	880.252	-	TCGA Breast Cancer
TCGA-BH-A0DE-01	No mutation	962.172	-	TCGA Breast Cancer
TCGA-BH-A0DG-01	No mutation	1211.94	-	TCGA Breast Cancer
TCGA-BH-A0DH-01	No mutation	1639.07	-	TCGA Breast Cancer
TCGA-BH-A0DI-01	No mutation	814.982	-	TCGA Breast Cancer
TCGA-BH-A0DK-01	No mutation	1014.85	-	TCGA Breast Cancer
TCGA-BH-A0DL-01	No mutation	571.032	-	TCGA Breast Cancer
TCGA-BH-A0DO-01	No mutation	1791.82	-	TCGA Breast Cancer
TCGA-BH-A0DP-01	No mutation	954.994	-	TCGA Breast Cancer
TCGA-BH-A0DQ-01	No mutation	747.446	-	TCGA Breast Cancer
TCGA-BH-A0DS-01	No mutation	858.377	-	TCGA Breast Cancer
TCGA-BH-A0DT-01	No mutation	795.599	-	TCGA Breast Cancer
TCGA-BH-A0DV-01	No mutation	915.111	-	TCGA Breast Cancer
TCGA-BH-A0DX-01	No mutation	899.516	-	TCGA Breast Cancer
TCGA-BH-A0DZ-01	No mutation	1087.29	-	TCGA Breast Cancer
TCGA-BH-A0E0-01	No mutation	620.353	-	TCGA Breast Cancer
TCGA-BH-A0E1-01	No mutation	1226.59	-	TCGA Breast Cancer
TCGA-BH-A0E2-01	No mutation	1137.76	-	TCGA Breast Cancer
TCGA-BH-A0E6-01	No mutation	467.757	-	TCGA Breast Cancer
TCGA-BH-A0E7-01	No mutation	662.071	-	TCGA Breast Cancer
TCGA-BH-A0E9-01	No mutation	1878.44	-	TCGA Breast Cancer
TCGA-BH-A0EA-01	No mutation	915.42	-	TCGA Breast Cancer
TCGA-BH-A0EB-01	No mutation	973	-	TCGA Breast Cancer
TCGA-BH-A0EE-01	No mutation	1145.1	-	TCGA Breast Cancer
TCGA-BH-A0EI-01	No mutation	926.613	-	TCGA Breast Cancer
TCGA-BH-A0GY-01	No mutation	752.931	-	TCGA Breast Cancer
TCGA-BH-A0GZ-01	No mutation	726.572	-	TCGA Breast Cancer
TCGA-BH-A0H0-01	No mutation	1009.22	-	TCGA Breast Cancer
TCGA-BH-A0H3-01	No mutation	1284.93	-	TCGA Breast Cancer
TCGA-BH-A0H5-01	No mutation	1061.59	-	TCGA Breast Cancer
TCGA-BH-A0H6-01	No mutation	771.289	-	TCGA Breast Cancer
TCGA-BH-A0H7-01	No mutation	608.995	-	TCGA Breast Cancer
TCGA-BH-A0H9-01	No mutation	1119.73	-	TCGA Breast Cancer
TCGA-BH-A0HA-01	No mutation	712.049	-	TCGA Breast Cancer
TCGA-BH-A0HB-01	No mutation	562.889	-	TCGA Breast Cancer
TCGA-BH-A0HF-01	No mutation	763.026	-	TCGA Breast Cancer
TCGA-BH-A0HI-01	No mutation	1419.25	-	TCGA Breast Cancer
TCGA-BH-A0HK-01	No mutation	1041.1	-	TCGA Breast Cancer
TCGA-BH-A0HL-01	No mutation	1854.1	-	TCGA Breast Cancer
TCGA-BH-A0HN-01	No mutation	570.24	-	TCGA Breast Cancer
TCGA-BH-A0HO-01	No mutation	1217.48	-	TCGA Breast Cancer
TCGA-BH-A0HP-01	No mutation	1279.37	-	TCGA Breast Cancer
TCGA-BH-A0HQ-01	No mutation	848.911	-	TCGA Breast Cancer
TCGA-BH-A0HU-01	No mutation	501.052	-	TCGA Breast Cancer
TCGA-BH-A0HW-01	No mutation	588.194	-	TCGA Breast Cancer
TCGA-BH-A0HX-01	No mutation	1075.59	-	TCGA Breast Cancer
TCGA-BH-A0HY-01	No mutation	1355.88	-	TCGA Breast Cancer
TCGA-BH-A0RX-01	No mutation	614.025	-	TCGA Breast Cancer
TCGA-BH-A0W3-01	No mutation	1247.69	-	TCGA Breast Cancer
TCGA-BH-A0W4-01	No mutation	844.141	-	TCGA Breast Cancer
TCGA-BH-A0W5-01	No mutation	904.97	-	TCGA Breast Cancer
TCGA-BH-A0W7-01	No mutation	840.249	-	TCGA Breast Cancer
TCGA-BH-A0WA-01	No mutation	1079.95	-	TCGA Breast Cancer
TCGA-BH-A18F-01	No mutation	937.23	-	TCGA Breast Cancer
TCGA-BH-A18G-01	No mutation	574.375	-	TCGA Breast Cancer
TCGA-BH-A18H-01	No mutation	1169.77	-	TCGA Breast Cancer
TCGA-BH-A18I-01	No mutation	951.783	-	TCGA Breast Cancer
TCGA-BH-A18J-01	No mutation	1438.74	-	TCGA Breast Cancer
TCGA-BH-A18K-01	No mutation	854.891	-	TCGA Breast Cancer
TCGA-BH-A18L-01	No mutation	591.908	-	TCGA Breast Cancer
TCGA-BH-A18M-01	No mutation	810.658	-	TCGA Breast Cancer
TCGA-BH-A18N-01	No mutation	765.957	-	TCGA Breast Cancer
TCGA-BH-A18P-01	No mutation	1264.85	-	TCGA Breast Cancer
TCGA-BH-A18Q-01	No mutation	1044.16	-	TCGA Breast Cancer
TCGA-BH-A18R-01	No mutation	1036.26	-	TCGA Breast Cancer
TCGA-BH-A18S-01	No mutation	1891.61	-	TCGA Breast Cancer
TCGA-BH-A18T-01	No mutation	1166.63	-	TCGA Breast Cancer
TCGA-BH-A18U-01	No mutation	791.418	-	TCGA Breast Cancer
TCGA-BH-A18V-01	No mutation	1736.35	-	TCGA Breast Cancer
TCGA-BH-A1EN-01	No mutation	2150.38	-	TCGA Breast Cancer
TCGA-BH-A1EO-01	No mutation	1175.92	-	TCGA Breast Cancer
TCGA-BH-A1ES-01	No mutation	764.754	-	TCGA Breast Cancer
TCGA-BH-A1ET-01	No mutation	2020.56	-	TCGA Breast Cancer
TCGA-BH-A1EU-01	No mutation	1339.53	-	TCGA Breast Cancer
TCGA-BH-A1EV-01	No mutation	2100.32	-	TCGA Breast Cancer
TCGA-BH-A1EW-01	No mutation	1969.09	-	TCGA Breast Cancer
TCGA-BH-A1EX-01	No mutation	1391.49	-	TCGA Breast Cancer
TCGA-BH-A1EY-01	No mutation	1573.49	-	TCGA Breast Cancer
TCGA-BH-A1F0-01	No mutation	1093.88	-	TCGA Breast Cancer
TCGA-BH-A1F2-01	No mutation	1021.41	-	TCGA Breast Cancer
TCGA-BH-A1F5-01	No mutation	1110.91	-	TCGA Breast Cancer
TCGA-BH-A1F6-01	No mutation	1225.84	-	TCGA Breast Cancer
TCGA-BH-A1F8-01	No mutation	2392.94	-	TCGA Breast Cancer
TCGA-BH-A1FB-01	No mutation	1098.62	-	TCGA Breast Cancer
TCGA-BH-A1FC-01	No mutation	1223.39	-	TCGA Breast Cancer
TCGA-BH-A1FD-01	No mutation	2468.39	-	TCGA Breast Cancer
TCGA-BH-A1FE-01	No mutation	1089.49	-	TCGA Breast Cancer
TCGA-BH-A1FG-01	No mutation	888.201	-	TCGA Breast Cancer
TCGA-BH-A1FH-01	No mutation	1675.36	-	TCGA Breast Cancer
TCGA-BH-A1FJ-01	No mutation	1801.62	-	TCGA Breast Cancer
TCGA-BH-A1FL-01	No mutation	745.922	-	TCGA Breast Cancer
TCGA-BH-A1FM-01	No mutation	1056.64	-	TCGA Breast Cancer
TCGA-BH-A1FN-01	No mutation	1298.24	-	TCGA Breast Cancer
TCGA-BH-A1FR-01	No mutation	1439.55	-	TCGA Breast Cancer
TCGA-BH-A1FU-01	No mutation	1073.19	-	TCGA Breast Cancer
TCGA-BH-A201-01	No mutation	1503.03	-	TCGA Breast Cancer
TCGA-BH-A202-01	No mutation	1816.13	-	TCGA Breast Cancer
TCGA-BH-A203-01	No mutation	1650.83	-	TCGA Breast Cancer
TCGA-BH-A204-01	No mutation	1653.61	-	TCGA Breast Cancer
TCGA-BH-A208-01	No mutation	1057.2	-	TCGA Breast Cancer
TCGA-BH-A209-01	No mutation	913.288	-	TCGA Breast Cancer
TCGA-BH-A28Q-01	No mutation	1526.06	-	TCGA Breast Cancer
TCGA-BH-A2L8-01	No mutation	577.901	-	TCGA Breast Cancer
TCGA-BH-A42U-01	No mutation	518.22	-	TCGA Breast Cancer
TCGA-BH-A42V-01	No mutation	594.673	-	TCGA Breast Cancer
TCGA-BH-A5IZ-01	No mutation	854.706	-	TCGA Breast Cancer
TCGA-BH-A5J0-01	No mutation	494.903	-	TCGA Breast Cancer
TCGA-BH-A6R8-01	No mutation	467.788	-	TCGA Breast Cancer
TCGA-BH-A6R9-01	No mutation	649.43	-	TCGA Breast Cancer
TCGA-BH-A8FY-01	No mutation	637.36	-	TCGA Breast Cancer
TCGA-BH-A8FZ-01	No mutation	2179.99	-	TCGA Breast Cancer
TCGA-BH-A8G0-01	No mutation	751.628	-	TCGA Breast Cancer
TCGA-BH-AB28-01	No mutation	1008.77	-	TCGA Breast Cancer
TCGA-C8-A12K-01	No mutation	1198.95	-	TCGA Breast Cancer
TCGA-C8-A12L-01	No mutation	1918.48	-	TCGA Breast Cancer
TCGA-C8-A12M-01	No mutation	749.929	-	TCGA Breast Cancer
TCGA-C8-A12N-01	No mutation	625.214	-	TCGA Breast Cancer
TCGA-C8-A12O-01	No mutation	1560.1	-	TCGA Breast Cancer
TCGA-C8-A12P-01	No mutation	1414.98	-	TCGA Breast Cancer
TCGA-C8-A12Q-01	No mutation	1495.63	-	TCGA Breast Cancer
TCGA-C8-A12T-01	No mutation	704.016	-	TCGA Breast Cancer
TCGA-C8-A12U-01	No mutation	801.471	-	TCGA Breast Cancer
TCGA-C8-A12V-01	No mutation	1267.64	-	TCGA Breast Cancer
TCGA-C8-A12W-01	No mutation	920.587	-	TCGA Breast Cancer
TCGA-C8-A12X-01	No mutation	890.648	-	TCGA Breast Cancer
TCGA-C8-A12Y-01	No mutation	349.351	-	TCGA Breast Cancer
TCGA-C8-A12Z-01	No mutation	1765.21	-	TCGA Breast Cancer
TCGA-C8-A130-01	No mutation	637.571	-	TCGA Breast Cancer
TCGA-C8-A131-01	No mutation	1586.62	-	TCGA Breast Cancer
TCGA-C8-A132-01	No mutation	1106.56	-	TCGA Breast Cancer
TCGA-C8-A133-01	No mutation	1167.04	-	TCGA Breast Cancer
TCGA-C8-A134-01	No mutation	509.53	-	TCGA Breast Cancer
TCGA-C8-A135-01	No mutation	935.023	-	TCGA Breast Cancer
TCGA-C8-A137-01	No mutation	702.602	-	TCGA Breast Cancer
TCGA-C8-A138-01	No mutation	564.531	-	TCGA Breast Cancer
TCGA-C8-A1HE-01	No mutation	2189.83	-	TCGA Breast Cancer
TCGA-C8-A1HF-01	No mutation	1065.64	-	TCGA Breast Cancer
TCGA-C8-A1HG-01	No mutation	758.064	-	TCGA Breast Cancer
TCGA-C8-A1HI-01	No mutation	890.528	-	TCGA Breast Cancer
TCGA-C8-A1HJ-01	No mutation	758.053	-	TCGA Breast Cancer
TCGA-C8-A1HK-01	No mutation	2021.01	-	TCGA Breast Cancer
TCGA-C8-A1HL-01	No mutation	918.431	-	TCGA Breast Cancer
TCGA-C8-A1HM-01	No mutation	1180.87	-	TCGA Breast Cancer
TCGA-C8-A1HN-01	No mutation	941.89	-	TCGA Breast Cancer
TCGA-C8-A1HO-01	No mutation	1263.42	-	TCGA Breast Cancer
TCGA-C8-A26V-01	No mutation	1389.08	-	TCGA Breast Cancer
TCGA-C8-A26W-01	No mutation	997.217	-	TCGA Breast Cancer
TCGA-C8-A26X-01	No mutation	1350.94	-	TCGA Breast Cancer
TCGA-C8-A26Y-01	No mutation	1245.53	-	TCGA Breast Cancer
TCGA-C8-A26Z-01	No mutation	983.229	-	TCGA Breast Cancer
TCGA-C8-A273-01	No mutation	1141.81	-	TCGA Breast Cancer
TCGA-C8-A274-01	No mutation	2145.21	-	TCGA Breast Cancer
TCGA-C8-A275-01	No mutation	816.417	-	TCGA Breast Cancer
TCGA-C8-A278-01	No mutation	1539.32	-	TCGA Breast Cancer
TCGA-C8-A27A-01	No mutation	1347.08	-	TCGA Breast Cancer
TCGA-C8-A27B-01	No mutation	2198.64	-	TCGA Breast Cancer
TCGA-C8-A3M7-01	No mutation	1303.48	-	TCGA Breast Cancer
TCGA-C8-A3M8-01	No mutation	1184.53	-	TCGA Breast Cancer
TCGA-C8-A8HP-01	No mutation	1434	-	TCGA Breast Cancer
TCGA-C8-A8HQ-01	No mutation	921.724	-	TCGA Breast Cancer
TCGA-C8-A8HR-01	No mutation	651.752	-	TCGA Breast Cancer
TCGA-D8-A13Y-01	No mutation	1051.35	-	TCGA Breast Cancer
TCGA-D8-A13Z-01	No mutation	2347.91	-	TCGA Breast Cancer
TCGA-D8-A140-01	No mutation	1544.74	-	TCGA Breast Cancer
TCGA-D8-A141-01	No mutation	856.365	-	TCGA Breast Cancer
TCGA-D8-A142-01	No mutation	1308.63	-	TCGA Breast Cancer
TCGA-D8-A143-01	No mutation	1781.75	-	TCGA Breast Cancer
TCGA-D8-A145-01	No mutation	1622.68	-	TCGA Breast Cancer
TCGA-D8-A147-01	No mutation	507.837	-	TCGA Breast Cancer
TCGA-D8-A1J8-01	No mutation	2731.31	-	TCGA Breast Cancer
TCGA-D8-A1J9-01	No mutation	1839.35	-	TCGA Breast Cancer
TCGA-D8-A1JA-01	No mutation	2671.18	-	TCGA Breast Cancer
TCGA-D8-A1JB-01	No mutation	1108.34	-	TCGA Breast Cancer
TCGA-D8-A1JC-01	No mutation	1084.9	-	TCGA Breast Cancer
TCGA-D8-A1JD-01	No mutation	1065.05	-	TCGA Breast Cancer
TCGA-D8-A1JE-01	No mutation	1919.8	-	TCGA Breast Cancer
TCGA-D8-A1JF-01	No mutation	2091.17	-	TCGA Breast Cancer
TCGA-D8-A1JG-01	No mutation	2768	-	TCGA Breast Cancer
TCGA-D8-A1JH-01	No mutation	1031.54	-	TCGA Breast Cancer
TCGA-D8-A1JI-01	No mutation	1121.12	-	TCGA Breast Cancer
TCGA-D8-A1JJ-01	No mutation	1520.41	-	TCGA Breast Cancer
TCGA-D8-A1JK-01	No mutation	1063.01	-	TCGA Breast Cancer
TCGA-D8-A1JL-01	No mutation	1547.15	-	TCGA Breast Cancer
TCGA-D8-A1JM-01	No mutation	706.316	-	TCGA Breast Cancer
TCGA-D8-A1JN-01	No mutation	4495.09	-	TCGA Breast Cancer
TCGA-D8-A1JP-01	No mutation	973.583	-	TCGA Breast Cancer
TCGA-D8-A1JS-01	No mutation	1775.77	-	TCGA Breast Cancer
TCGA-D8-A1JT-01	No mutation	1014.89	-	TCGA Breast Cancer
TCGA-D8-A1JU-01	No mutation	1190.88	-	TCGA Breast Cancer
TCGA-D8-A1X5-01	No mutation	1468.75	-	TCGA Breast Cancer
TCGA-D8-A1X6-01	No mutation	534.732	-	TCGA Breast Cancer
TCGA-D8-A1X7-01	No mutation	1739.37	-	TCGA Breast Cancer
TCGA-D8-A1X8-01	No mutation	2326.41	-	TCGA Breast Cancer
TCGA-D8-A1X9-01	No mutation	1353.99	-	TCGA Breast Cancer
TCGA-D8-A1XA-01	No mutation	1339.55	-	TCGA Breast Cancer
TCGA-D8-A1XB-01	No mutation	935.985	-	TCGA Breast Cancer
TCGA-D8-A1XC-01	No mutation	2756.86	-	TCGA Breast Cancer
TCGA-D8-A1XD-01	No mutation	1105.06	-	TCGA Breast Cancer
TCGA-D8-A1XF-01	No mutation	1643.75	-	TCGA Breast Cancer
TCGA-D8-A1XG-01	No mutation	2107.15	-	TCGA Breast Cancer
TCGA-D8-A1XJ-01	No mutation	1686.73	-	TCGA Breast Cancer
TCGA-D8-A1XK-01	No mutation	1255.31	-	TCGA Breast Cancer
TCGA-D8-A1XL-01	No mutation	615.599	-	TCGA Breast Cancer
TCGA-D8-A1XM-01	No mutation	1059.6	-	TCGA Breast Cancer
TCGA-D8-A1XO-01	No mutation	1400.99	-	TCGA Breast Cancer
TCGA-D8-A1XQ-01	No mutation	1942.33	-	TCGA Breast Cancer
TCGA-D8-A1XR-01	No mutation	2210.64	-	TCGA Breast Cancer
TCGA-D8-A1XS-01	No mutation	931.759	-	TCGA Breast Cancer
TCGA-D8-A1XT-01	No mutation	1582.12	-	TCGA Breast Cancer
TCGA-D8-A1XU-01	No mutation	2713.38	-	TCGA Breast Cancer
TCGA-D8-A1XV-01	No mutation	2154.56	-	TCGA Breast Cancer
TCGA-D8-A1XW-01	No mutation	2062.45	-	TCGA Breast Cancer
TCGA-D8-A1XY-01	No mutation	1267.02	-	TCGA Breast Cancer
TCGA-D8-A1XZ-01	No mutation	1160.64	-	TCGA Breast Cancer
TCGA-D8-A1Y0-01	No mutation	890.622	-	TCGA Breast Cancer
TCGA-D8-A1Y1-01	No mutation	669.592	-	TCGA Breast Cancer
TCGA-D8-A1Y2-01	No mutation	826.334	-	TCGA Breast Cancer
TCGA-D8-A1Y3-01	No mutation	237.002	-	TCGA Breast Cancer
TCGA-D8-A27E-01	No mutation	1715.07	-	TCGA Breast Cancer
TCGA-D8-A27F-01	No mutation	1779.39	-	TCGA Breast Cancer
TCGA-D8-A27G-01	No mutation	1152.48	-	TCGA Breast Cancer
TCGA-D8-A27H-01	No mutation	1098.69	-	TCGA Breast Cancer
TCGA-D8-A27I-01	No mutation	994.462	-	TCGA Breast Cancer
TCGA-D8-A27K-01	No mutation	1600.46	-	TCGA Breast Cancer
TCGA-D8-A27L-01	No mutation	975.359	-	TCGA Breast Cancer
TCGA-D8-A27M-01	No mutation	1119.15	-	TCGA Breast Cancer
TCGA-D8-A27N-01	No mutation	1207.98	-	TCGA Breast Cancer
TCGA-D8-A27P-01	No mutation	1195.82	-	TCGA Breast Cancer
TCGA-D8-A27R-01	No mutation	833.79	-	TCGA Breast Cancer
TCGA-D8-A27T-01	No mutation	971.729	-	TCGA Breast Cancer
TCGA-D8-A27V-01	No mutation	1089.35	-	TCGA Breast Cancer
TCGA-D8-A27W-01	No mutation	1181.6	-	TCGA Breast Cancer
TCGA-D8-A3Z5-01	No mutation	786.88	-	TCGA Breast Cancer
TCGA-D8-A3Z6-01	No mutation	819.79	-	TCGA Breast Cancer
TCGA-D8-A4Z1-01	No mutation	868.969	-	TCGA Breast Cancer
TCGA-D8-A73U-01	No mutation	1400.56	-	TCGA Breast Cancer
TCGA-D8-A73W-01	No mutation	2395.9	-	TCGA Breast Cancer
TCGA-D8-A73X-01	No mutation	659.747	-	TCGA Breast Cancer
TCGA-E2-A105-01	No mutation	737.821	-	TCGA Breast Cancer
TCGA-E2-A107-01	No mutation	705.455	-	TCGA Breast Cancer
TCGA-E2-A108-01	No mutation	871.553	-	TCGA Breast Cancer
TCGA-E2-A109-01	No mutation	997.075	-	TCGA Breast Cancer
TCGA-E2-A10A-01	No mutation	1185.49	-	TCGA Breast Cancer
TCGA-E2-A10B-01	No mutation	905.832	-	TCGA Breast Cancer
TCGA-E2-A10C-01	No mutation	533.302	-	TCGA Breast Cancer
TCGA-E2-A10E-01	No mutation	1498.28	-	TCGA Breast Cancer
TCGA-E2-A10F-01	No mutation	781.764	-	TCGA Breast Cancer
TCGA-E2-A14N-01	No mutation	524.458	-	TCGA Breast Cancer
TCGA-E2-A14O-01	No mutation	534.669	-	TCGA Breast Cancer
TCGA-E2-A14P-01	No mutation	1325.99	-	TCGA Breast Cancer
TCGA-E2-A14Q-01	No mutation	1044.81	-	TCGA Breast Cancer
TCGA-E2-A14R-01	No mutation	574.573	-	TCGA Breast Cancer
TCGA-E2-A14S-01	No mutation	637.677	-	TCGA Breast Cancer
TCGA-E2-A14T-01	No mutation	694.883	-	TCGA Breast Cancer
TCGA-E2-A14V-01	No mutation	924.598	-	TCGA Breast Cancer
TCGA-E2-A14W-01	No mutation	1040.73	-	TCGA Breast Cancer
TCGA-E2-A14X-01	No mutation	850.028	-	TCGA Breast Cancer
TCGA-E2-A14Y-01	No mutation	371.625	-	TCGA Breast Cancer
TCGA-E2-A14Z-01	No mutation	653.363	-	TCGA Breast Cancer
TCGA-E2-A150-01	No mutation	1127.07	-	TCGA Breast Cancer
TCGA-E2-A152-01	No mutation	1237.16	-	TCGA Breast Cancer
TCGA-E2-A153-01	No mutation	699.11	-	TCGA Breast Cancer
TCGA-E2-A154-01	No mutation	1022.37	-	TCGA Breast Cancer
TCGA-E2-A155-01	No mutation	1712.2	-	TCGA Breast Cancer
TCGA-E2-A156-01	No mutation	1249.82	-	TCGA Breast Cancer
TCGA-E2-A158-01	No mutation	1188.93	-	TCGA Breast Cancer
TCGA-E2-A159-01	No mutation	1153.67	-	TCGA Breast Cancer
TCGA-E2-A15A-01	No mutation	1272.01	-	TCGA Breast Cancer
TCGA-E2-A15C-01	No mutation	896	-	TCGA Breast Cancer
TCGA-E2-A15D-01	No mutation	895.271	-	TCGA Breast Cancer
TCGA-E2-A15E-01	No mutation	874.494	-	TCGA Breast Cancer
TCGA-E2-A15F-01	No mutation	1438.26	-	TCGA Breast Cancer
TCGA-E2-A15G-01	No mutation	891.393	-	TCGA Breast Cancer
TCGA-E2-A15H-01	No mutation	824.95	-	TCGA Breast Cancer
TCGA-E2-A15I-01	No mutation	1343.04	-	TCGA Breast Cancer
TCGA-E2-A15J-01	No mutation	831.449	-	TCGA Breast Cancer
TCGA-E2-A15K-01	No mutation	1095.01	-	TCGA Breast Cancer
TCGA-E2-A15L-01	No mutation	1256.88	-	TCGA Breast Cancer
TCGA-E2-A15M-01	No mutation	1378.92	-	TCGA Breast Cancer
TCGA-E2-A15O-01	No mutation	824.56	-	TCGA Breast Cancer
TCGA-E2-A15P-01	No mutation	1725.56	-	TCGA Breast Cancer
TCGA-E2-A15R-01	No mutation	1132.38	-	TCGA Breast Cancer
TCGA-E2-A15S-01	No mutation	703.666	-	TCGA Breast Cancer
TCGA-E2-A15T-01	No mutation	1041.49	-	TCGA Breast Cancer
TCGA-E2-A1AZ-01	No mutation	852.963	-	TCGA Breast Cancer
TCGA-E2-A1B0-01	No mutation	1205.16	-	TCGA Breast Cancer
TCGA-E2-A1B1-01	No mutation	1945.91	-	TCGA Breast Cancer
TCGA-E2-A1B4-01	No mutation	508.889	-	TCGA Breast Cancer
TCGA-E2-A1B5-01	No mutation	1249.68	-	TCGA Breast Cancer
TCGA-E2-A1B6-01	No mutation	454.931	-	TCGA Breast Cancer
TCGA-E2-A1BC-01	No mutation	1241.85	-	TCGA Breast Cancer
TCGA-E2-A1BD-01	No mutation	490.69	-	TCGA Breast Cancer
TCGA-E2-A1IE-01	No mutation	995.827	-	TCGA Breast Cancer
TCGA-E2-A1IF-01	No mutation	844.705	-	TCGA Breast Cancer
TCGA-E2-A1IG-01	No mutation	833.536	-	TCGA Breast Cancer
TCGA-E2-A1IH-01	No mutation	795.013	-	TCGA Breast Cancer
TCGA-E2-A1II-01	No mutation	845.151	-	TCGA Breast Cancer
TCGA-E2-A1IJ-01	No mutation	946.692	-	TCGA Breast Cancer
TCGA-E2-A1IK-01	No mutation	1590	-	TCGA Breast Cancer
TCGA-E2-A1IL-01	No mutation	1485.27	-	TCGA Breast Cancer
TCGA-E2-A1IN-01	No mutation	525.886	-	TCGA Breast Cancer
TCGA-E2-A1IO-01	No mutation	1474.23	-	TCGA Breast Cancer
TCGA-E2-A1IU-01	No mutation	1419.94	-	TCGA Breast Cancer
TCGA-E2-A1L6-01	No mutation	1094.51	-	TCGA Breast Cancer
TCGA-E2-A1L7-01	No mutation	1070.48	-	TCGA Breast Cancer
TCGA-E2-A1L8-01	No mutation	1013.89	-	TCGA Breast Cancer
TCGA-E2-A1L9-01	No mutation	835.624	-	TCGA Breast Cancer
TCGA-E2-A1LA-01	No mutation	725.412	-	TCGA Breast Cancer
TCGA-E2-A1LB-01	No mutation	1235.54	-	TCGA Breast Cancer
TCGA-E2-A1LE-01	No mutation	857.416	-	TCGA Breast Cancer
TCGA-E2-A1LG-01	No mutation	1224.51	-	TCGA Breast Cancer
TCGA-E2-A1LH-01	No mutation	398.997	-	TCGA Breast Cancer
TCGA-E2-A1LI-01	No mutation	488.582	-	TCGA Breast Cancer
TCGA-E2-A1LK-01	No mutation	460.725	-	TCGA Breast Cancer
TCGA-E2-A1LL-01	No mutation	564.848	-	TCGA Breast Cancer
TCGA-E2-A1LS-01	No mutation	1504.5	-	TCGA Breast Cancer
TCGA-E2-A2P5-01	No mutation	325.909	-	TCGA Breast Cancer
TCGA-E2-A2P6-01	No mutation	600.035	-	TCGA Breast Cancer
TCGA-E2-A3DX-01	No mutation	1129.69	-	TCGA Breast Cancer
TCGA-E2-A56Z-01	No mutation	1003.61	-	TCGA Breast Cancer
TCGA-E2-A570-01	No mutation	500.267	-	TCGA Breast Cancer
TCGA-E2-A573-01	No mutation	782.82	-	TCGA Breast Cancer
TCGA-E2-A574-01	No mutation	586.981	-	TCGA Breast Cancer
TCGA-E2-A576-01	No mutation	348.304	-	TCGA Breast Cancer
TCGA-E2-A9RU-01	No mutation	644.313	-	TCGA Breast Cancer
TCGA-E9-A1N3-01	No mutation	1422.93	-	TCGA Breast Cancer
TCGA-E9-A1N4-01	No mutation	942.482	-	TCGA Breast Cancer
TCGA-E9-A1N5-01	No mutation	973.067	-	TCGA Breast Cancer
TCGA-E9-A1N6-01	No mutation	869.834	-	TCGA Breast Cancer
TCGA-E9-A1N8-01	No mutation	1675.9	-	TCGA Breast Cancer
TCGA-E9-A1N9-01	No mutation	1448.58	-	TCGA Breast Cancer
TCGA-E9-A1NA-01	No mutation	1291.9	-	TCGA Breast Cancer
TCGA-E9-A1NC-01	No mutation	673.037	-	TCGA Breast Cancer
TCGA-E9-A1ND-01	No mutation	704.144	-	TCGA Breast Cancer
TCGA-E9-A1NE-01	No mutation	1120.01	-	TCGA Breast Cancer
TCGA-E9-A1NF-01	No mutation	1105.19	-	TCGA Breast Cancer
TCGA-E9-A1NG-01	No mutation	913.216	-	TCGA Breast Cancer
TCGA-E9-A1NH-01	No mutation	1217.8	-	TCGA Breast Cancer
TCGA-E9-A1NI-01	No mutation	701.773	-	TCGA Breast Cancer
TCGA-E9-A1QZ-01	No mutation	803.59	-	TCGA Breast Cancer
TCGA-E9-A1R0-01	No mutation	722.382	-	TCGA Breast Cancer
TCGA-E9-A1R2-01	No mutation	1031.74	-	TCGA Breast Cancer
TCGA-E9-A1R3-01	No mutation	995.24	-	TCGA Breast Cancer
TCGA-E9-A1R4-01	No mutation	1225.23	-	TCGA Breast Cancer
TCGA-E9-A1R5-01	No mutation	887.249	-	TCGA Breast Cancer
TCGA-E9-A1R6-01	No mutation	800.892	-	TCGA Breast Cancer
TCGA-E9-A1R7-01	No mutation	1894.79	-	TCGA Breast Cancer
TCGA-E9-A1RA-01	No mutation	864.407	-	TCGA Breast Cancer
TCGA-E9-A1RB-01	No mutation	1345.99	-	TCGA Breast Cancer
TCGA-E9-A1RC-01	No mutation	1027.03	-	TCGA Breast Cancer
TCGA-E9-A1RD-01	No mutation	1282.82	-	TCGA Breast Cancer
TCGA-E9-A1RE-01	No mutation	663.069	-	TCGA Breast Cancer
TCGA-E9-A1RF-01	No mutation	986.764	-	TCGA Breast Cancer
TCGA-E9-A1RG-01	No mutation	559.612	-	TCGA Breast Cancer
TCGA-E9-A1RH-01	No mutation	1720.72	-	TCGA Breast Cancer
TCGA-E9-A1RI-01	No mutation	808.552	-	TCGA Breast Cancer
TCGA-E9-A226-01	No mutation	1515.73	-	TCGA Breast Cancer
TCGA-E9-A227-01	No mutation	1004.08	-	TCGA Breast Cancer
TCGA-E9-A228-01	No mutation	1552.11	-	TCGA Breast Cancer
TCGA-E9-A229-01	No mutation	1245.19	-	TCGA Breast Cancer
TCGA-E9-A22A-01	No mutation	728.614	-	TCGA Breast Cancer
TCGA-E9-A22B-01	No mutation	1308.24	-	TCGA Breast Cancer
TCGA-E9-A22D-01	No mutation	1489.3	-	TCGA Breast Cancer
TCGA-E9-A22E-01	No mutation	1095.1	-	TCGA Breast Cancer
TCGA-E9-A22G-01	No mutation	656.768	-	TCGA Breast Cancer
TCGA-E9-A22H-01	No mutation	1444.37	-	TCGA Breast Cancer
TCGA-E9-A243-01	No mutation	2125.55	-	TCGA Breast Cancer
TCGA-E9-A244-01	No mutation	859.85	-	TCGA Breast Cancer
TCGA-E9-A245-01	No mutation	1364.15	-	TCGA Breast Cancer
TCGA-E9-A247-01	No mutation	953.675	-	TCGA Breast Cancer
TCGA-E9-A248-01	No mutation	1822.92	-	TCGA Breast Cancer
TCGA-E9-A249-01	No mutation	809.125	-	TCGA Breast Cancer
TCGA-E9-A24A-01	No mutation	1547.39	-	TCGA Breast Cancer
TCGA-E9-A295-01	No mutation	820.959	-	TCGA Breast Cancer
TCGA-E9-A2JS-01	No mutation	715.615	-	TCGA Breast Cancer
TCGA-E9-A2JT-01	No mutation	1133.85	-	TCGA Breast Cancer
TCGA-E9-A3HO-01	No mutation	452.751	-	TCGA Breast Cancer
TCGA-E9-A3Q9-01	No mutation	1551.43	-	TCGA Breast Cancer
TCGA-E9-A3QA-01	No mutation	809.227	-	TCGA Breast Cancer
TCGA-E9-A3X8-01	No mutation	243.895	-	TCGA Breast Cancer
TCGA-E9-A54X-01	No mutation	977.656	-	TCGA Breast Cancer
TCGA-E9-A54Y-01	No mutation	98.3412	-	TCGA Breast Cancer
TCGA-E9-A5FK-01	No mutation	573.831	-	TCGA Breast Cancer
TCGA-E9-A5FL-01	No mutation	589.793	-	TCGA Breast Cancer
TCGA-E9-A5UO-01	No mutation	1873.61	-	TCGA Breast Cancer
TCGA-E9-A5UP-01	No mutation	811.901	-	TCGA Breast Cancer
TCGA-E9-A6HE-01	No mutation	680.598	-	TCGA Breast Cancer
TCGA-EW-A1IW-01	No mutation	1065.05	-	TCGA Breast Cancer
TCGA-EW-A1IX-01	No mutation	822.537	-	TCGA Breast Cancer
TCGA-EW-A1IY-01	No mutation	2187.2	-	TCGA Breast Cancer
TCGA-EW-A1IZ-01	No mutation	991.983	-	TCGA Breast Cancer
TCGA-EW-A1J1-01	No mutation	1154.64	-	TCGA Breast Cancer
TCGA-EW-A1J2-01	No mutation	1218	-	TCGA Breast Cancer
TCGA-EW-A1J3-01	No mutation	1040.51	-	TCGA Breast Cancer
TCGA-EW-A1J5-01	No mutation	832.105	-	TCGA Breast Cancer
TCGA-EW-A1J6-01	No mutation	702.331	-	TCGA Breast Cancer
TCGA-EW-A1OV-01	No mutation	1055.91	-	TCGA Breast Cancer
TCGA-EW-A1OW-01	No mutation	641.632	-	TCGA Breast Cancer
TCGA-EW-A1OX-01	No mutation	1977.86	-	TCGA Breast Cancer
TCGA-EW-A1OY-01	No mutation	640.31	-	TCGA Breast Cancer
TCGA-EW-A1OZ-01	No mutation	519.7	-	TCGA Breast Cancer
TCGA-EW-A1P0-01	No mutation	1313.67	-	TCGA Breast Cancer
TCGA-EW-A1P1-01	No mutation	1079.11	-	TCGA Breast Cancer
TCGA-EW-A1P3-01	No mutation	659.978	-	TCGA Breast Cancer
TCGA-EW-A1P4-01	No mutation	556.188	-	TCGA Breast Cancer
TCGA-EW-A1P5-01	No mutation	754.925	-	TCGA Breast Cancer
TCGA-EW-A1P6-01	No mutation	776.293	-	TCGA Breast Cancer
TCGA-EW-A1P7-01	No mutation	1102.24	-	TCGA Breast Cancer
TCGA-EW-A1P8-01	No mutation	1046.6	-	TCGA Breast Cancer
TCGA-EW-A1PA-01	No mutation	1065.07	-	TCGA Breast Cancer
TCGA-EW-A1PB-01	No mutation	462.458	-	TCGA Breast Cancer
TCGA-EW-A1PC-01	No mutation	973.424	-	TCGA Breast Cancer
TCGA-EW-A1PD-01	No mutation	1174.46	-	TCGA Breast Cancer
TCGA-EW-A1PE-01	No mutation	1401.26	-	TCGA Breast Cancer
TCGA-EW-A1PF-01	No mutation	1205.47	-	TCGA Breast Cancer
TCGA-EW-A1PG-01	No mutation	1039.23	-	TCGA Breast Cancer
TCGA-EW-A1PH-01	No mutation	1159.58	-	TCGA Breast Cancer
TCGA-EW-A2FR-01	No mutation	955.609	-	TCGA Breast Cancer
TCGA-EW-A2FS-01	No mutation	780.126	-	TCGA Breast Cancer
TCGA-EW-A2FW-01	No mutation	904.354	-	TCGA Breast Cancer
TCGA-EW-A3E8-01	No mutation	706.83	-	TCGA Breast Cancer
TCGA-EW-A3U0-01	No mutation	680.01	-	TCGA Breast Cancer
TCGA-EW-A423-01	No mutation	396.023	-	TCGA Breast Cancer
TCGA-EW-A424-01	No mutation	756.8	-	TCGA Breast Cancer
TCGA-EW-A6S9-01	No mutation	744.551	-	TCGA Breast Cancer
TCGA-EW-A6SA-01	No mutation	611.159	-	TCGA Breast Cancer
TCGA-EW-A6SB-01	No mutation	671.679	-	TCGA Breast Cancer
TCGA-EW-A6SC-01	No mutation	818.22	-	TCGA Breast Cancer
TCGA-EW-A6SD-01	No mutation	1073.85	-	TCGA Breast Cancer
TCGA-GI-A2C8-01	No mutation	2606.76	-	TCGA Breast Cancer
TCGA-GI-A2C9-01	No mutation	1085.66	-	TCGA Breast Cancer
TCGA-GM-A2D9-01	No mutation	715.112	-	TCGA Breast Cancer
TCGA-GM-A2DA-01	No mutation	527.687	-	TCGA Breast Cancer
TCGA-GM-A2DB-01	No mutation	620.433	-	TCGA Breast Cancer
TCGA-GM-A2DC-01	No mutation	322.254	-	TCGA Breast Cancer
TCGA-GM-A2DD-01	No mutation	759.07	-	TCGA Breast Cancer
TCGA-GM-A2DF-01	No mutation	454.317	-	TCGA Breast Cancer
TCGA-GM-A2DH-01	No mutation	1163.49	-	TCGA Breast Cancer
TCGA-GM-A2DI-01	No mutation	1046.68	-	TCGA Breast Cancer
TCGA-GM-A2DK-01	No mutation	638.952	-	TCGA Breast Cancer
TCGA-GM-A2DL-01	No mutation	900.018	-	TCGA Breast Cancer
TCGA-GM-A2DM-01	No mutation	1085.06	-	TCGA Breast Cancer
TCGA-GM-A2DN-01	No mutation	848.824	-	TCGA Breast Cancer
TCGA-GM-A2DO-01	No mutation	444.882	-	TCGA Breast Cancer
TCGA-GM-A3NW-01	No mutation	928.308	-	TCGA Breast Cancer
TCGA-GM-A3NY-01	No mutation	808.319	-	TCGA Breast Cancer
TCGA-GM-A3XL-01	No mutation	629.284	-	TCGA Breast Cancer
TCGA-GM-A4E0-01	No mutation	472.157	-	TCGA Breast Cancer
TCGA-GM-A5PV-01	No mutation	509.314	-	TCGA Breast Cancer
TCGA-GM-A5PX-01	No mutation	998.828	-	TCGA Breast Cancer
TCGA-HN-A2NL-01	No mutation	885.293	-	TCGA Breast Cancer
TCGA-HN-A2OB-01	No mutation	770.234	-	TCGA Breast Cancer
TCGA-JL-A3YW-01	No mutation	963.977	-	TCGA Breast Cancer
TCGA-JL-A3YX-01	No mutation	688.448	-	TCGA Breast Cancer
TCGA-LD-A66U-01	No mutation	407.116	-	TCGA Breast Cancer
TCGA-LD-A74U-01	No mutation	997.344	-	TCGA Breast Cancer
TCGA-LD-A7W5-01	No mutation	697.659	-	TCGA Breast Cancer
TCGA-LD-A7W6-01	No mutation	927.843	-	TCGA Breast Cancer
TCGA-LD-A9QF-01	No mutation	807.636	-	TCGA Breast Cancer
TCGA-LL-A440-01	No mutation	770.398	-	TCGA Breast Cancer
TCGA-LL-A441-01	No mutation	626.938	-	TCGA Breast Cancer
TCGA-LL-A50Y-01	No mutation	447.092	-	TCGA Breast Cancer
TCGA-LL-A5YL-01	No mutation	1131.51	-	TCGA Breast Cancer
TCGA-LL-A5YM-01	No mutation	460.069	-	TCGA Breast Cancer
TCGA-LL-A5YN-01	No mutation	570.533	-	TCGA Breast Cancer
TCGA-LL-A5YO-01	No mutation	720.914	-	TCGA Breast Cancer
TCGA-LL-A5YP-01	No mutation	900.543	-	TCGA Breast Cancer
TCGA-LL-A6FP-01	No mutation	1066.87	-	TCGA Breast Cancer
TCGA-LL-A6FQ-01	No mutation	314.178	-	TCGA Breast Cancer
TCGA-LL-A6FR-01	No mutation	334.423	-	TCGA Breast Cancer
TCGA-LL-A73Y-01	No mutation	1280.38	-	TCGA Breast Cancer
TCGA-LL-A740-01	No mutation	893.823	-	TCGA Breast Cancer
TCGA-LL-A7SZ-01	No mutation	391.638	-	TCGA Breast Cancer
TCGA-LL-A7T0-01	No mutation	619.115	-	TCGA Breast Cancer
TCGA-LL-A8F5-01	No mutation	688.353	-	TCGA Breast Cancer
TCGA-LL-A9Q3-01	No mutation	637.445	-	TCGA Breast Cancer
TCGA-MS-A51U-01	No mutation	673.448	-	TCGA Breast Cancer
TCGA-OK-A5Q2-01	No mutation	991.251	-	TCGA Breast Cancer
TCGA-OL-A5D6-01	No mutation	829.318	-	TCGA Breast Cancer
TCGA-OL-A5D7-01	No mutation	284.315	-	TCGA Breast Cancer
TCGA-OL-A5D8-01	No mutation	710.091	-	TCGA Breast Cancer
TCGA-OL-A5DA-01	No mutation	674.017	-	TCGA Breast Cancer
TCGA-OL-A5RU-01	No mutation	1068.68	-	TCGA Breast Cancer
TCGA-OL-A5RV-01	No mutation	844.824	-	TCGA Breast Cancer
TCGA-OL-A5RW-01	No mutation	339.026	-	TCGA Breast Cancer
TCGA-OL-A5RX-01	No mutation	884.564	-	TCGA Breast Cancer
TCGA-OL-A5RY-01	No mutation	882.263	-	TCGA Breast Cancer
TCGA-OL-A5RZ-01	No mutation	621.995	-	TCGA Breast Cancer
TCGA-OL-A5S0-01	No mutation	346.217	-	TCGA Breast Cancer
TCGA-OL-A66H-01	No mutation	1170.56	-	TCGA Breast Cancer
TCGA-OL-A66I-01	No mutation	618.466	-	TCGA Breast Cancer
TCGA-OL-A66J-01	No mutation	642.181	-	TCGA Breast Cancer
TCGA-OL-A66K-01	No mutation	1113.25	-	TCGA Breast Cancer
TCGA-OL-A66L-01	No mutation	329.574	-	TCGA Breast Cancer
TCGA-OL-A66N-01	No mutation	969.971	-	TCGA Breast Cancer
TCGA-OL-A66O-01	No mutation	449.406	-	TCGA Breast Cancer
TCGA-OL-A66P-01	No mutation	795.683	-	TCGA Breast Cancer
TCGA-OL-A6VO-01	No mutation	627.267	-	TCGA Breast Cancer
TCGA-OL-A6VQ-01	No mutation	1014.21	-	TCGA Breast Cancer
TCGA-OL-A6VR-01	No mutation	776.696	-	TCGA Breast Cancer
TCGA-OL-A97C-01	No mutation	980.419	-	TCGA Breast Cancer
TCGA-PE-A5DC-01	No mutation	688.057	-	TCGA Breast Cancer
TCGA-PE-A5DD-01	No mutation	724.652	-	TCGA Breast Cancer
TCGA-PE-A5DE-01	No mutation	1080.61	-	TCGA Breast Cancer
TCGA-PL-A8LV-01	No mutation	624.6	-	TCGA Breast Cancer
TCGA-PL-A8LX-01	No mutation	909.313	-	TCGA Breast Cancer
TCGA-PL-A8LY-01	No mutation	592.228	-	TCGA Breast Cancer
TCGA-PL-A8LZ-01	No mutation	1144.02	-	TCGA Breast Cancer
TCGA-S3-A6ZF-01	No mutation	749.343	-	TCGA Breast Cancer
TCGA-S3-A6ZG-01	No mutation	1236.77	-	TCGA Breast Cancer
TCGA-S3-A6ZH-01	No mutation	1087.79	-	TCGA Breast Cancer
TCGA-S3-AA0Z-01	No mutation	1159.64	-	TCGA Breast Cancer
TCGA-S3-AA10-01	No mutation	565.717	-	TCGA Breast Cancer
TCGA-S3-AA11-01	No mutation	844.514	-	TCGA Breast Cancer
TCGA-S3-AA12-01	No mutation	739.838	-	TCGA Breast Cancer
TCGA-S3-AA14-01	No mutation	611.412	-	TCGA Breast Cancer
TCGA-S3-AA15-01	No mutation	1393.68	-	TCGA Breast Cancer
TCGA-S3-AA17-01	No mutation	1433.37	-	TCGA Breast Cancer
TCGA-UL-AAZ6-01	No mutation	633.168	-	TCGA Breast Cancer
TCGA-UU-A93S-01	No mutation	954.414	-	TCGA Breast Cancer
TCGA-V7-A7HQ-01	No mutation	163.813	-	TCGA Breast Cancer
TCGA-W8-A86G-01	No mutation	543.901	-	TCGA Breast Cancer
TCGA-WT-AB41-01	No mutation	275.237	-	TCGA Breast Cancer
TCGA-WT-AB44-01	No mutation	553.044	-	TCGA Breast Cancer
TCGA-XX-A899-01	No mutation	916.142	-	TCGA Breast Cancer
TCGA-XX-A89A-01	No mutation	788.38	-	TCGA Breast Cancer
TCGA-Z7-A8R5-01	No mutation	464.116	-	TCGA Breast Cancer
TCGA-Z7-A8R6-01	No mutation	441.583	-	TCGA Breast Cancer
TCGA-4J-AA1J-01	No mutation	749.253	-	TCGA Cervical Cancer
TCGA-BI-A0VR-01	No mutation	820.12	-	TCGA Cervical Cancer
TCGA-BI-A0VS-01	No mutation	594.953	-	TCGA Cervical Cancer
TCGA-BI-A20A-01	No mutation	953.09	-	TCGA Cervical Cancer
TCGA-C5-A0TN-01	No mutation	530.82	-	TCGA Cervical Cancer
TCGA-C5-A1BE-01	No mutation	887.278	-	TCGA Cervical Cancer
TCGA-C5-A1BF-01	No mutation	505.886	-	TCGA Cervical Cancer
TCGA-C5-A1BI-01	No mutation	656.81	-	TCGA Cervical Cancer
TCGA-C5-A1BJ-01	No mutation	648.323	-	TCGA Cervical Cancer
TCGA-C5-A1BK-01	No mutation	316.229	-	TCGA Cervical Cancer
TCGA-C5-A1BL-01	No mutation	563.825	-	TCGA Cervical Cancer
TCGA-C5-A1BM-01	No mutation	563.369	-	TCGA Cervical Cancer
TCGA-C5-A1BN-01	No mutation	458.681	-	TCGA Cervical Cancer
TCGA-C5-A1M5-01	No mutation	1160.28	-	TCGA Cervical Cancer
TCGA-C5-A1M6-01	No mutation	1288.74	-	TCGA Cervical Cancer
TCGA-C5-A1M7-01	No mutation	490.894	-	TCGA Cervical Cancer
TCGA-C5-A1M8-01	No mutation	370.558	-	TCGA Cervical Cancer
TCGA-C5-A1M9-01	No mutation	486.125	-	TCGA Cervical Cancer
TCGA-C5-A1ME-01	No mutation	332.594	-	TCGA Cervical Cancer
TCGA-C5-A1MF-01	No mutation	173.637	-	TCGA Cervical Cancer
TCGA-C5-A1MH-01	No mutation	443.114	-	TCGA Cervical Cancer
TCGA-C5-A1MI-01	No mutation	1161.64	-	TCGA Cervical Cancer
TCGA-C5-A1MJ-01	No mutation	638.818	-	TCGA Cervical Cancer
TCGA-C5-A1MK-01	No mutation	522.422	-	TCGA Cervical Cancer
TCGA-C5-A1ML-01	No mutation	948.581	-	TCGA Cervical Cancer
TCGA-C5-A1MN-01	No mutation	519.223	-	TCGA Cervical Cancer
TCGA-C5-A1MP-01	No mutation	380.857	-	TCGA Cervical Cancer
TCGA-C5-A1MQ-01	No mutation	388.314	-	TCGA Cervical Cancer
TCGA-C5-A2LS-01	No mutation	800.508	-	TCGA Cervical Cancer
TCGA-C5-A2LT-01	No mutation	823.578	-	TCGA Cervical Cancer
TCGA-C5-A2LV-01	No mutation	467.523	-	TCGA Cervical Cancer
TCGA-C5-A2LX-01	No mutation	284.019	-	TCGA Cervical Cancer
TCGA-C5-A2LY-01	No mutation	192.751	-	TCGA Cervical Cancer
TCGA-C5-A2LZ-01	No mutation	506.588	-	TCGA Cervical Cancer
TCGA-C5-A2M1-01	No mutation	1075.33	-	TCGA Cervical Cancer
TCGA-C5-A2M2-01	No mutation	860.215	-	TCGA Cervical Cancer
TCGA-C5-A3HD-01	No mutation	470.939	-	TCGA Cervical Cancer
TCGA-C5-A3HE-01	No mutation	547.95	-	TCGA Cervical Cancer
TCGA-C5-A3HF-01	No mutation	701.164	-	TCGA Cervical Cancer
TCGA-C5-A7CG-01	No mutation	500.367	-	TCGA Cervical Cancer
TCGA-C5-A7CH-01	No mutation	588.878	-	TCGA Cervical Cancer
TCGA-C5-A7CJ-01	No mutation	739.677	-	TCGA Cervical Cancer
TCGA-C5-A7CK-01	No mutation	747.956	-	TCGA Cervical Cancer
TCGA-C5-A7CL-01	No mutation	546.532	-	TCGA Cervical Cancer
TCGA-C5-A7CM-01	No mutation	1378.52	-	TCGA Cervical Cancer
TCGA-C5-A7CO-01	No mutation	466.982	-	TCGA Cervical Cancer
TCGA-C5-A7UC-01	No mutation	423.806	-	TCGA Cervical Cancer
TCGA-C5-A7UE-01	No mutation	397.116	-	TCGA Cervical Cancer
TCGA-C5-A7UH-01	No mutation	655.888	-	TCGA Cervical Cancer
TCGA-C5-A7UI-01	No mutation	158.059	-	TCGA Cervical Cancer
TCGA-C5-A7X3-01	No mutation	616.036	-	TCGA Cervical Cancer
TCGA-C5-A7X5-01	No mutation	685.629	-	TCGA Cervical Cancer
TCGA-C5-A7X8-01	No mutation	567.01	-	TCGA Cervical Cancer
TCGA-C5-A7XC-01	No mutation	977.683	-	TCGA Cervical Cancer
TCGA-C5-A8XH-01	No mutation	269.134	-	TCGA Cervical Cancer
TCGA-C5-A8XI-01	No mutation	842.718	-	TCGA Cervical Cancer
TCGA-C5-A8XJ-01	No mutation	850.521	-	TCGA Cervical Cancer
TCGA-C5-A8XK-01	No mutation	479.91	-	TCGA Cervical Cancer
TCGA-C5-A8YQ-01	No mutation	620.976	-	TCGA Cervical Cancer
TCGA-C5-A8YR-01	No mutation	384.455	-	TCGA Cervical Cancer
TCGA-C5-A8YT-01	No mutation	824.559	-	TCGA Cervical Cancer
TCGA-C5-A8ZZ-01	No mutation	631.639	-	TCGA Cervical Cancer
TCGA-C5-A907-01	No mutation	356.543	-	TCGA Cervical Cancer
TCGA-DG-A2KH-01	No mutation	693.448	-	TCGA Cervical Cancer
TCGA-DG-A2KJ-01	No mutation	97.561	-	TCGA Cervical Cancer
TCGA-DG-A2KK-01	No mutation	722.275	-	TCGA Cervical Cancer
TCGA-DG-A2KL-01	No mutation	649.239	-	TCGA Cervical Cancer
TCGA-DG-A2KM-01	No mutation	980.762	-	TCGA Cervical Cancer
TCGA-DR-A0ZL-01	No mutation	747.049	-	TCGA Cervical Cancer
TCGA-DR-A0ZM-01	No mutation	598.649	-	TCGA Cervical Cancer
TCGA-DS-A0VK-01	No mutation	1437.11	-	TCGA Cervical Cancer
TCGA-DS-A0VL-01	No mutation	844.798	-	TCGA Cervical Cancer
TCGA-DS-A0VM-01	No mutation	340.055	-	TCGA Cervical Cancer
TCGA-DS-A0VN-01	No mutation	259.78	-	TCGA Cervical Cancer
TCGA-DS-A1OA-01	No mutation	361.207	-	TCGA Cervical Cancer
TCGA-DS-A3LQ-01	No mutation	699.573	-	TCGA Cervical Cancer
TCGA-DS-A5RQ-01	No mutation	508.871	-	TCGA Cervical Cancer
TCGA-DS-A7WF-01	No mutation	645.285	-	TCGA Cervical Cancer
TCGA-DS-A7WH-01	No mutation	699.715	-	TCGA Cervical Cancer
TCGA-DS-A7WI-01	No mutation	193.282	-	TCGA Cervical Cancer
TCGA-EA-A1QS-01	No mutation	852.155	-	TCGA Cervical Cancer
TCGA-EA-A1QT-01	No mutation	655.448	-	TCGA Cervical Cancer
TCGA-EA-A3HQ-01	No mutation	583.982	-	TCGA Cervical Cancer
TCGA-EA-A3HR-01	No mutation	1193.21	-	TCGA Cervical Cancer
TCGA-EA-A3HS-01	No mutation	470.591	-	TCGA Cervical Cancer
TCGA-EA-A3HT-01	No mutation	708.553	-	TCGA Cervical Cancer
TCGA-EA-A3HU-01	No mutation	942.419	-	TCGA Cervical Cancer
TCGA-EA-A3QD-01	No mutation	456.218	-	TCGA Cervical Cancer
TCGA-EA-A3QE-01	No mutation	956.912	-	TCGA Cervical Cancer
TCGA-EA-A3Y4-01	No mutation	172.4	-	TCGA Cervical Cancer
TCGA-EA-A410-01	No mutation	606.656	-	TCGA Cervical Cancer
TCGA-EA-A411-01	No mutation	1107.15	-	TCGA Cervical Cancer
TCGA-EA-A439-01	No mutation	1107.75	-	TCGA Cervical Cancer
TCGA-EA-A43B-01	No mutation	550.102	-	TCGA Cervical Cancer
TCGA-EA-A44S-01	No mutation	600.535	-	TCGA Cervical Cancer
TCGA-EA-A50E-01	No mutation	490.641	-	TCGA Cervical Cancer
TCGA-EA-A556-01	No mutation	758.804	-	TCGA Cervical Cancer
TCGA-EA-A5FO-01	No mutation	1025.72	-	TCGA Cervical Cancer
TCGA-EA-A5O9-01	No mutation	291.5	-	TCGA Cervical Cancer
TCGA-EA-A5ZD-01	No mutation	819.036	-	TCGA Cervical Cancer
TCGA-EA-A5ZE-01	No mutation	519.9	-	TCGA Cervical Cancer
TCGA-EA-A5ZF-01	No mutation	1425.64	-	TCGA Cervical Cancer
TCGA-EA-A6QX-01	No mutation	681.271	-	TCGA Cervical Cancer
TCGA-EA-A78R-01	No mutation	350.047	-	TCGA Cervical Cancer
TCGA-EA-A97N-01	No mutation	686.081	-	TCGA Cervical Cancer
TCGA-EK-A2GZ-01	No mutation	1297.11	-	TCGA Cervical Cancer
TCGA-EK-A2H0-01	No mutation	276.266	-	TCGA Cervical Cancer
TCGA-EK-A2H1-01	No mutation	500	-	TCGA Cervical Cancer
TCGA-EK-A2IP-01	No mutation	423.786	-	TCGA Cervical Cancer
TCGA-EK-A2PI-01	No mutation	534.398	-	TCGA Cervical Cancer
TCGA-EK-A2PK-01	No mutation	808.23	-	TCGA Cervical Cancer
TCGA-EK-A2PL-01	No mutation	390.889	-	TCGA Cervical Cancer
TCGA-EK-A2PM-01	No mutation	591.552	-	TCGA Cervical Cancer
TCGA-EK-A2R7-01	No mutation	1146.4	-	TCGA Cervical Cancer
TCGA-EK-A2R8-01	No mutation	392.529	-	TCGA Cervical Cancer
TCGA-EK-A2R9-01	No mutation	562.447	-	TCGA Cervical Cancer
TCGA-EK-A2RA-01	No mutation	529.688	-	TCGA Cervical Cancer
TCGA-EK-A2RB-01	No mutation	235.294	-	TCGA Cervical Cancer
TCGA-EK-A2RC-01	No mutation	596.196	-	TCGA Cervical Cancer
TCGA-EK-A2RE-01	No mutation	412.037	-	TCGA Cervical Cancer
TCGA-EK-A2RJ-01	No mutation	921.233	-	TCGA Cervical Cancer
TCGA-EK-A2RK-01	No mutation	407.273	-	TCGA Cervical Cancer
TCGA-EK-A2RL-01	No mutation	937.573	-	TCGA Cervical Cancer
TCGA-EK-A2RM-01	No mutation	574.837	-	TCGA Cervical Cancer
TCGA-EK-A2RN-01	No mutation	235.818	-	TCGA Cervical Cancer
TCGA-EK-A2RO-01	No mutation	338.885	-	TCGA Cervical Cancer
TCGA-EK-A3GJ-01	No mutation	378.862	-	TCGA Cervical Cancer
TCGA-EK-A3GK-01	No mutation	647.391	-	TCGA Cervical Cancer
TCGA-EK-A3GM-01	No mutation	1200.58	-	TCGA Cervical Cancer
TCGA-EK-A3GN-01	No mutation	266.815	-	TCGA Cervical Cancer
TCGA-EX-A1H5-01	No mutation	1199.26	-	TCGA Cervical Cancer
TCGA-EX-A1H6-01	No mutation	198.161	-	TCGA Cervical Cancer
TCGA-EX-A3L1-01	No mutation	1002.73	-	TCGA Cervical Cancer
TCGA-EX-A69L-01	No mutation	427.379	-	TCGA Cervical Cancer
TCGA-EX-A69M-01	No mutation	981.031	-	TCGA Cervical Cancer
TCGA-EX-A8YF-01	No mutation	555.754	-	TCGA Cervical Cancer
TCGA-FU-A23K-01	No mutation	246.609	-	TCGA Cervical Cancer
TCGA-FU-A23L-01	No mutation	1516.44	-	TCGA Cervical Cancer
TCGA-FU-A2QG-01	No mutation	713.556	-	TCGA Cervical Cancer
TCGA-FU-A3EO-01	No mutation	233.136	-	TCGA Cervical Cancer
TCGA-FU-A3HY-01	No mutation	895.659	-	TCGA Cervical Cancer
TCGA-FU-A3HZ-01	No mutation	467.298	-	TCGA Cervical Cancer
TCGA-FU-A3NI-01	No mutation	441.987	-	TCGA Cervical Cancer
TCGA-FU-A3TQ-01	No mutation	667.6	-	TCGA Cervical Cancer
TCGA-FU-A3TX-01	No mutation	363.166	-	TCGA Cervical Cancer
TCGA-FU-A3WB-01	No mutation	468.161	-	TCGA Cervical Cancer
TCGA-FU-A3YQ-01	No mutation	593.689	-	TCGA Cervical Cancer
TCGA-FU-A40J-01	No mutation	584.973	-	TCGA Cervical Cancer
TCGA-FU-A5XV-01	No mutation	1021.11	-	TCGA Cervical Cancer
TCGA-FU-A770-01	No mutation	568.518	-	TCGA Cervical Cancer
TCGA-GH-A9DA-01	No mutation	503.824	-	TCGA Cervical Cancer
TCGA-HG-A2PA-01	No mutation	1116.24	-	TCGA Cervical Cancer
TCGA-HM-A3JJ-01	No mutation	659.722	-	TCGA Cervical Cancer
TCGA-HM-A3JK-01	No mutation	435.194	-	TCGA Cervical Cancer
TCGA-HM-A6W2-01	No mutation	772.79	-	TCGA Cervical Cancer
TCGA-IR-A3L7-01	No mutation	1329.42	-	TCGA Cervical Cancer
TCGA-IR-A3LA-01	No mutation	852.459	-	TCGA Cervical Cancer
TCGA-IR-A3LB-01	No mutation	393.402	-	TCGA Cervical Cancer
TCGA-IR-A3LC-01	No mutation	528.121	-	TCGA Cervical Cancer
TCGA-IR-A3LF-01	No mutation	491.01	-	TCGA Cervical Cancer
TCGA-IR-A3LI-01	No mutation	661.615	-	TCGA Cervical Cancer
TCGA-IR-A3LK-01	No mutation	554.837	-	TCGA Cervical Cancer
TCGA-IR-A3LL-01	No mutation	111.024	-	TCGA Cervical Cancer
TCGA-JW-A5VG-01	No mutation	575.927	-	TCGA Cervical Cancer
TCGA-JW-A5VH-01	No mutation	435.628	-	TCGA Cervical Cancer
TCGA-JW-A5VI-01	No mutation	665.453	-	TCGA Cervical Cancer
TCGA-JW-A5VJ-01	No mutation	807.91	-	TCGA Cervical Cancer
TCGA-JW-A5VK-01	No mutation	484.206	-	TCGA Cervical Cancer
TCGA-JW-A5VL-01	No mutation	728.914	-	TCGA Cervical Cancer
TCGA-JW-A69B-01	No mutation	420.012	-	TCGA Cervical Cancer
TCGA-JW-A852-01	No mutation	183.91	-	TCGA Cervical Cancer
TCGA-JW-AAVH-01	No mutation	1100.96	-	TCGA Cervical Cancer
TCGA-JX-A3PZ-01	No mutation	346.38	-	TCGA Cervical Cancer
TCGA-JX-A3Q0-01	No mutation	447.126	-	TCGA Cervical Cancer
TCGA-JX-A3Q8-01	No mutation	497.156	-	TCGA Cervical Cancer
TCGA-JX-A5QV-01	No mutation	725.104	-	TCGA Cervical Cancer
TCGA-LP-A4AU-01	No mutation	712.547	-	TCGA Cervical Cancer
TCGA-LP-A4AV-01	No mutation	69.2821	-	TCGA Cervical Cancer
TCGA-LP-A4AW-01	No mutation	651.868	-	TCGA Cervical Cancer
TCGA-LP-A4AX-01	No mutation	611.256	-	TCGA Cervical Cancer
TCGA-LP-A5U2-01	No mutation	761.047	-	TCGA Cervical Cancer
TCGA-LP-A5U3-01	No mutation	558.311	-	TCGA Cervical Cancer
TCGA-LP-A7HU-01	No mutation	467.964	-	TCGA Cervical Cancer
TCGA-MA-AA3W-01	No mutation	832.268	-	TCGA Cervical Cancer
TCGA-MA-AA3X-01	No mutation	589.545	-	TCGA Cervical Cancer
TCGA-MA-AA3Y-01	No mutation	370.954	-	TCGA Cervical Cancer
TCGA-MA-AA3Z-01	No mutation	1079.58	-	TCGA Cervical Cancer
TCGA-MA-AA41-01	No mutation	332.506	-	TCGA Cervical Cancer
TCGA-MA-AA42-01	No mutation	740.432	-	TCGA Cervical Cancer
TCGA-MA-AA43-01	No mutation	358.026	-	TCGA Cervical Cancer
TCGA-MU-A51Y-01	No mutation	800.987	-	TCGA Cervical Cancer
TCGA-MU-A5YI-01	No mutation	509.37	-	TCGA Cervical Cancer
TCGA-MU-A8JM-01	No mutation	647.502	-	TCGA Cervical Cancer
TCGA-MY-A5BE-01	No mutation	317.874	-	TCGA Cervical Cancer
TCGA-MY-A5BF-01	No mutation	456.084	-	TCGA Cervical Cancer
TCGA-MY-A913-01	No mutation	701.15	-	TCGA Cervical Cancer
TCGA-PN-A8MA-01	No mutation	957.619	-	TCGA Cervical Cancer
TCGA-Q1-A5R1-01	No mutation	697.229	-	TCGA Cervical Cancer
TCGA-Q1-A5R2-01	No mutation	269.44	-	TCGA Cervical Cancer
TCGA-Q1-A5R3-01	No mutation	293.221	-	TCGA Cervical Cancer
TCGA-Q1-A6DT-01	No mutation	993.417	-	TCGA Cervical Cancer
TCGA-Q1-A6DV-01	No mutation	493.019	-	TCGA Cervical Cancer
TCGA-Q1-A6DW-01	No mutation	561.343	-	TCGA Cervical Cancer
TCGA-Q1-A73O-01	No mutation	591.233	-	TCGA Cervical Cancer
TCGA-Q1-A73P-01	No mutation	633.062	-	TCGA Cervical Cancer
TCGA-Q1-A73Q-01	No mutation	636.998	-	TCGA Cervical Cancer
TCGA-Q1-A73R-01	No mutation	1405.35	-	TCGA Cervical Cancer
TCGA-Q1-A73S-01	No mutation	491.946	-	TCGA Cervical Cancer
TCGA-R2-A69V-01	No mutation	421.825	-	TCGA Cervical Cancer
TCGA-RA-A741-01	No mutation	533.219	-	TCGA Cervical Cancer
TCGA-UC-A7PD-01	No mutation	491.895	-	TCGA Cervical Cancer
TCGA-UC-A7PF-01	No mutation	847.917	-	TCGA Cervical Cancer
TCGA-UC-A7PG-01	No mutation	356.767	-	TCGA Cervical Cancer
TCGA-UC-A7PI-01	No mutation	614.643	-	TCGA Cervical Cancer
TCGA-VS-A8EB-01	No mutation	503.707	-	TCGA Cervical Cancer
TCGA-VS-A8EC-01	No mutation	1089.93	-	TCGA Cervical Cancer
TCGA-VS-A8EG-01	No mutation	865.339	-	TCGA Cervical Cancer
TCGA-VS-A8EH-01	No mutation	608.868	-	TCGA Cervical Cancer
TCGA-VS-A8EI-01	No mutation	726.501	-	TCGA Cervical Cancer
TCGA-VS-A8EJ-01	No mutation	290.422	-	TCGA Cervical Cancer
TCGA-VS-A8EL-01	No mutation	341.554	-	TCGA Cervical Cancer
TCGA-VS-A8Q8-01	No mutation	279.883	-	TCGA Cervical Cancer
TCGA-VS-A8Q9-01	No mutation	436.986	-	TCGA Cervical Cancer
TCGA-VS-A8QA-01	No mutation	1368.39	-	TCGA Cervical Cancer
TCGA-VS-A8QC-01	No mutation	436.552	-	TCGA Cervical Cancer
TCGA-VS-A8QF-01	No mutation	376.714	-	TCGA Cervical Cancer
TCGA-VS-A8QH-01	No mutation	825.994	-	TCGA Cervical Cancer
TCGA-VS-A8QM-01	No mutation	802.149	-	TCGA Cervical Cancer
TCGA-VS-A94W-01	No mutation	650.485	-	TCGA Cervical Cancer
TCGA-VS-A94X-01	No mutation	922.032	-	TCGA Cervical Cancer
TCGA-VS-A94Y-01	No mutation	614.932	-	TCGA Cervical Cancer
TCGA-VS-A94Z-01	No mutation	773.799	-	TCGA Cervical Cancer
TCGA-VS-A950-01	No mutation	521.157	-	TCGA Cervical Cancer
TCGA-VS-A952-01	No mutation	959.124	-	TCGA Cervical Cancer
TCGA-VS-A953-01	No mutation	375.202	-	TCGA Cervical Cancer
TCGA-VS-A954-01	No mutation	263.913	-	TCGA Cervical Cancer
TCGA-VS-A957-01	No mutation	704.186	-	TCGA Cervical Cancer
TCGA-VS-A958-01	No mutation	707.434	-	TCGA Cervical Cancer
TCGA-VS-A959-01	No mutation	962.264	-	TCGA Cervical Cancer
TCGA-VS-A9U5-01	No mutation	1581.16	-	TCGA Cervical Cancer
TCGA-VS-A9U6-01	No mutation	822.644	-	TCGA Cervical Cancer
TCGA-VS-A9U7-01	No mutation	496.52	-	TCGA Cervical Cancer
TCGA-VS-A9UB-01	No mutation	857.578	-	TCGA Cervical Cancer
TCGA-VS-A9UC-01	No mutation	1100.82	-	TCGA Cervical Cancer
TCGA-VS-A9UD-01	No mutation	376.316	-	TCGA Cervical Cancer
TCGA-VS-A9UH-01	No mutation	365.659	-	TCGA Cervical Cancer
TCGA-VS-A9UI-01	No mutation	389.542	-	TCGA Cervical Cancer
TCGA-VS-A9UJ-01	No mutation	573.978	-	TCGA Cervical Cancer
TCGA-VS-A9UL-01	No mutation	1534.6	-	TCGA Cervical Cancer
TCGA-VS-A9UM-01	No mutation	981.789	-	TCGA Cervical Cancer
TCGA-VS-A9UO-01	No mutation	1198.36	-	TCGA Cervical Cancer
TCGA-VS-A9UP-01	No mutation	1977.76	-	TCGA Cervical Cancer
TCGA-VS-A9UQ-01	No mutation	671.31	-	TCGA Cervical Cancer
TCGA-VS-A9UR-01	No mutation	689.952	-	TCGA Cervical Cancer
TCGA-VS-A9UT-01	No mutation	979.958	-	TCGA Cervical Cancer
TCGA-VS-A9UU-01	No mutation	430.024	-	TCGA Cervical Cancer
TCGA-VS-A9UV-01	No mutation	518.188	-	TCGA Cervical Cancer
TCGA-VS-A9UY-01	No mutation	452.241	-	TCGA Cervical Cancer
TCGA-VS-A9UZ-01	No mutation	727.518	-	TCGA Cervical Cancer
TCGA-VS-A9V0-01	No mutation	642.857	-	TCGA Cervical Cancer
TCGA-VS-A9V1-01	No mutation	1316.97	-	TCGA Cervical Cancer
TCGA-VS-A9V2-01	No mutation	350.333	-	TCGA Cervical Cancer
TCGA-VS-A9V3-01	No mutation	833.431	-	TCGA Cervical Cancer
TCGA-VS-A9V4-01	No mutation	605.549	-	TCGA Cervical Cancer
TCGA-VS-A9V5-01	No mutation	1159.64	-	TCGA Cervical Cancer
TCGA-VS-AA62-01	No mutation	599.549	-	TCGA Cervical Cancer
TCGA-WL-A834-01	No mutation	612.731	-	TCGA Cervical Cancer
TCGA-XS-A8TJ-01	No mutation	1452.86	-	TCGA Cervical Cancer
TCGA-ZJ-A8QO-01	No mutation	775.475	-	TCGA Cervical Cancer
TCGA-ZJ-A8QQ-01	No mutation	346.388	-	TCGA Cervical Cancer
TCGA-ZJ-A8QR-01	No mutation	618.617	-	TCGA Cervical Cancer
TCGA-ZJ-AAX4-01	No mutation	447.03	-	TCGA Cervical Cancer
TCGA-ZJ-AAX8-01	No mutation	867.775	-	TCGA Cervical Cancer
TCGA-ZJ-AAXA-01	No mutation	367.72	-	TCGA Cervical Cancer
TCGA-ZJ-AAXB-01	No mutation	494.112	-	TCGA Cervical Cancer
TCGA-ZJ-AAXD-01	No mutation	708.524	-	TCGA Cervical Cancer
TCGA-ZJ-AAXF-01	No mutation	428.763	-	TCGA Cervical Cancer
TCGA-ZJ-AAXI-01	No mutation	397.507	-	TCGA Cervical Cancer
TCGA-ZJ-AAXJ-01	No mutation	813.518	-	TCGA Cervical Cancer
TCGA-ZJ-AAXN-01	No mutation	544.468	-	TCGA Cervical Cancer
TCGA-ZJ-AAXT-01	No mutation	578.138	-	TCGA Cervical Cancer
TCGA-ZJ-AAXU-01	No mutation	505.469	-	TCGA Cervical Cancer
TCGA-ZJ-AB0H-01	No mutation	786.408	-	TCGA Cervical Cancer
TCGA-ZJ-AB0I-01	No mutation	285.714	-	TCGA Cervical Cancer
TCGA-ZX-AA5X-01	No mutation	426.914	-	TCGA Cervical Cancer
TCGA-3X-AAV9-01	No mutation	730.539	-	TCGA Bile Duct Cancer
TCGA-3X-AAVA-01	No mutation	394.511	-	TCGA Bile Duct Cancer
TCGA-3X-AAVB-01	No mutation	557.676	-	TCGA Bile Duct Cancer
TCGA-3X-AAVC-01	No mutation	616.433	-	TCGA Bile Duct Cancer
TCGA-3X-AAVE-01	No mutation	820.87	-	TCGA Bile Duct Cancer
TCGA-4G-AAZO-01	No mutation	414.089	-	TCGA Bile Duct Cancer
TCGA-4G-AAZT-01	No mutation	137.931	-	TCGA Bile Duct Cancer
[truncated: 8,072 more rows]

## Sheet: SCNA mutation
Sample Id	Copy#	Expression		Mutations	Cohort_Name
TCGA-2F-A9KP-01	Diploid	882.231		R633L	TCGA Bladder Cancer
TCGA-BT-A20U-01	Diploid	443.921		S404L	TCGA Bladder Cancer
TCGA-E5-A2PC-01	Gain	619.347		T536A	TCGA Bladder Cancer
TCGA-FD-A3SN-01	Diploid	421.146		V319A	TCGA Bladder Cancer
TCGA-KQ-A41R-01	Gain	1825.24		V192I	TCGA Bladder Cancer
TCGA-S5-A6DX-01	Diploid	244.358		E84Q	TCGA Bladder Cancer
TCGA-ZF-AA51-01	Gain	740.015		F259L	TCGA Bladder Cancer
TCGA-AN-A046-01	Diploid	1185.16		R114I	TCGA Breast Cancer
TCGA-AN-A0FJ-01	Diploid	1190.88		E1050D	TCGA Breast Cancer
TCGA-LL-A73Z-01	Diploid	544.995		A304S	TCGA Breast Cancer
TCGA-2W-A8YY-01	Diploid	778.97		P546S	TCGA Cervical Cancer
TCGA-EK-A2PG-01	Shallow Deletion	316.343		E1073Q	TCGA Cervical Cancer
TCGA-IR-A3LH-01	Diploid	574.2		L1014V	TCGA Cervical Cancer
TCGA-5M-AAT6-01	Diploid	637.861		S1098L	TCGA Colon Cancer
TCGA-A6-2684-01	Diploid	574.987		T861N	TCGA Colon Cancer
TCGA-AA-3848-01	Shallow Deletion	365.64		I917M	TCGA Colon Cancer
TCGA-AA-3966-01	Diploid	1027.13		D616V	TCGA Colon Cancer
TCGA-AA-A02R-01	Diploid	530.465		H520R	TCGA Colon Cancer
TCGA-AA-A02Y-01	Diploid	443.157		R487W	TCGA Colon Cancer
TCGA-CA-6717-01	Diploid	878.883		N1074H	TCGA Colon Cancer
TCGA-CM-6162-01	Diploid	841.155		R633W	TCGA Colon Cancer
TCGA-F4-6856-01	Diploid	1069.29		H436Y	TCGA Colon Cancer
TCGA-F5-6814-01	Diploid	665.128		E609K	TCGA Rectal Cancer
TCGA-G4-6302-01	Diploid	511.446		D234G	TCGA Colon Cancer
TCGA-G4-6628-01	Gain	769.071		P515H	TCGA Colon Cancer
TCGA-06-5416-01	Shallow Deletion	405.808		H436Y	TCGA Glioblastoma
TCGA-CN-6992-01	Amplification	1150.9		G986V	TCGA Head and Neck Cancer
TCGA-CQ-A4CI-01	Diploid	564.827		G83R	TCGA Head and Neck Cancer
TCGA-CV-A45P-01	Diploid	438		S804Y	TCGA Head and Neck Cancer
TCGA-CV-A6JN-01	Diploid	126.667		D357G	TCGA Head and Neck Cancer
TCGA-QK-A6VB-01	Gain	1242.96		P548H	TCGA Head and Neck Cancer
TCGA-DU-6392-01	Diploid	574.722		V807L	TCGA Lower Grade Glioma
TCGA-HT-7688-01	Diploid	464.513		K126R	TCGA Lower Grade Glioma
TCGA-CC-5258-01	Diploid	773.917		H935Y	TCGA Liver Cancer
TCGA-DD-AACT-01	Diploid	669.773		I471V	TCGA Liver Cancer
TCGA-50-5946-01	Gain	959.472		T987N	TCGA Lung Adenocarcinoma
TCGA-55-1592-01	Gain	913.982		D514H	TCGA Lung Adenocarcinoma
TCGA-55-8301-01	Diploid	839.14		E735G	TCGA Lung Adenocarcinoma
TCGA-55-8615-01	Amplification	1226.2		M991T	TCGA Lung Adenocarcinoma
TCGA-55-A4DG-01	Gain	698.84		W658C	TCGA Lung Adenocarcinoma
TCGA-L9-A444-01	Gain	782.081		S805L	TCGA Lung Adenocarcinoma
TCGA-MP-A4TH-01	Diploid	982.472		Q1024H	TCGA Lung Adenocarcinoma
TCGA-18-3414-01	Deep Deletion	397.268		R1089G	TCGA Lung Squamous Cell Carcinoma
TCGA-22-5473-01	Gain	946.438		E809K, P352A	TCGA Lung Squamous Cell Carcinoma
TCGA-33-4566-01	Gain	427.125		K622N	TCGA Lung Squamous Cell Carcinoma
TCGA-46-3765-01	Gain	1413.53		R541H	TCGA Lung Squamous Cell Carcinoma
TCGA-66-2782-01	Diploid	557.133		E820K	TCGA Lung Squamous Cell Carcinoma
TCGA-85-7698-01	Diploid	792.332		E894A	TCGA Lung Squamous Cell Carcinoma
TCGA-85-A4CL-01	Diploid	447.409		S739L	TCGA Lung Squamous Cell Carcinoma
TCGA-90-7769-01	Gain	1062.79		E821D	TCGA Lung Squamous Cell Carcinoma
TCGA-90-A4ED-01	Diploid	712.66		A340T	TCGA Lung Squamous Cell Carcinoma
TCGA-90-A4EE-01	Gain	616.463		N1116I	TCGA Lung Squamous Cell Carcinoma
TCGA-92-7340-01	Diploid	920.516		P1062L	TCGA Lung Squamous Cell Carcinoma
TCGA-L3-A4E7-01	Diploid	873.406		T680S	TCGA Lung Squamous Cell Carcinoma
TCGA-NC-A5HF-01	Diploid	616.841		R936K	TCGA Lung Squamous Cell Carcinoma
TCGA-25-1323-01	Gain	1024.15		S185F	TCGA Ovarian Cancer
TCGA-29-1783-01	Diploid	730.848		T767K	TCGA Ovarian Cancer
TCGA-61-1995-01	Diploid	751.432		K311Q	TCGA Ovarian Cancer
TCGA-IB-7651-01	Gain	1276.68		G327E, A713S	TCGA Pancreatic Cancer
TCGA-CH-5762-01	Diploid	1786.11		D965V	TCGA Prostate Cancer
TCGA-EJ-8469-01	Diploid	1295.52		N122S	TCGA Prostate Cancer
TCGA-HC-7750-01	Diploid	1051.73		D457G	TCGA Prostate Cancer
TCGA-HC-7820-01	Diploid	1676.67		K939R	TCGA Prostate Cancer
TCGA-DX-A7EF-01	Gain	882.643		T528M	TCGA Sarcoma
TCGA-BF-A5EQ-01	Normal	752.596		H436Y	TCGA Melanoma
TCGA-D3-A51J-06	Diploid	707.957		S1098L	TCGA Melanoma
TCGA-D3-A8GM-06	Shallow Deletion	535.681		P716L, Y361H	TCGA Melanoma
TCGA-D3-A8GQ-06	Gain	478.332		S784F	TCGA Melanoma
TCGA-D9-A6EA-06	Gain	677.372		S313L	TCGA Melanoma
TCGA-D9-A6EC-06	Amplification	1022.4		H436Y	TCGA Melanoma
TCGA-EE-A183-06	Diploid	302.769		G348R, G348E	TCGA Melanoma
TCGA-EE-A2A2-06	Diploid	643.713		P794S	TCGA Melanoma
TCGA-EE-A2MJ-06	Shallow Deletion	691.643		S784F	TCGA Melanoma
TCGA-ER-A194-01	Normal	72.431		S134F	TCGA Melanoma
TCGA-ER-A19P-06	Shallow Deletion	769.435		P100Q	TCGA Melanoma
TCGA-GN-A4U7-06	Diploid	371.7		G467D	TCGA Melanoma
TCGA-GN-A8LK-06	Diploid	493.488		T775I	TCGA Melanoma
TCGA-YD-A9TA-06	Gain	896.558		P794L	TCGA Melanoma
TCGA-B7-5816-01	Diploid	697.837		T970M	TCGA Stomach Cancer
TCGA-BR-4257-01	Diploid	953.476		F356Y	TCGA Stomach Cancer
TCGA-BR-4362-01	Diploid	813.181		P1060T	TCGA Stomach Cancer
TCGA-BR-6452-01	Diploid	871.971		D514V	TCGA Stomach Cancer
TCGA-BR-8059-01	Diploid	615.246		R625C	TCGA Stomach Cancer
TCGA-BR-A4PD-01	Gain	1505.1		K430N	TCGA Stomach Cancer
TCGA-D7-6528-01	Shallow Deletion	517.509		T705K	TCGA Stomach Cancer
TCGA-D7-A74A-01	Shallow Deletion	500.521		L518V	TCGA Stomach Cancer
TCGA-F1-6177-01	Diploid	719.735		A644T	TCGA Stomach Cancer
TCGA-HU-8604-01	Diploid	845.133		M272T	TCGA Stomach Cancer
TCGA-IN-A6RJ-01	Diploid	664.109		S341C, I310R	TCGA Stomach Cancer
TCGA-RD-A8N6-01	Diploid	992.64		I709T	TCGA Stomach Cancer
TCGA-VQ-A91D-01	Diploid	744.157		D770N	TCGA Stomach Cancer
TCGA-VQ-AA6D-01	Diploid	987.31		I339V	TCGA Stomach Cancer
TCGA-A5-A0G1-01	Diploid	405.439		N509S	TCGA Endometrioid Cancer
TCGA-A5-A2K3-01	Diploid	482.886		R633W	TCGA Endometrioid Cancer
TCGA-AJ-A2QN-01	Diploid	772.786		T970M	TCGA Endometrioid Cancer
TCGA-AJ-A3EK-01	Diploid	977.513		K881Q	TCGA Endometrioid Cancer
TCGA-AP-A051-01	Diploid	770.243		D777Y	TCGA Endometrioid Cancer
TCGA-AP-A059-01	Diploid	374.178		K581N	TCGA Endometrioid Cancer
TCGA-AP-A1DV-01	Diploid	651.928		K187T	TCGA Endometrioid Cancer
TCGA-AX-A05Z-01	Diploid	341.404		E228K, R826Q, A792S	TCGA Endometrioid Cancer
TCGA-AX-A06F-01	Diploid	652.715		S992I	TCGA Endometrioid Cancer
TCGA-AX-A0J0-01	Diploid	1170.51		R114I	TCGA Endometrioid Cancer
TCGA-AX-A0J1-01	Diploid	719.59		T536I	TCGA Endometrioid Cancer
TCGA-AX-A1CE-01	Diploid	759.708		G778D	TCGA Endometrioid Cancer
TCGA-AX-A2HC-01	Diploid	867.898		F544C, D234Y, V106L, A304V, S1098L	TCGA Endometrioid Cancer
TCGA-AX-A3FT-01	Diploid	269.856		R625C	TCGA Endometrioid Cancer
TCGA-AX-A3G1-01	Diploid	731.91		S818R	TCGA Endometrioid Cancer
TCGA-B5-A0JN-01	Diploid	765.332		G650R	TCGA Endometrioid Cancer
TCGA-B5-A0JY-01	Diploid	1106.11		I886T	TCGA Endometrioid Cancer
TCGA-B5-A11N-01	Diploid	588.585		D365Y	TCGA Endometrioid Cancer
TCGA-B5-A11Y-01	Diploid	812.04		H436Y	TCGA Endometrioid Cancer
TCGA-B5-A1MX-01	Diploid	339.716		R588Q	TCGA Endometrioid Cancer
TCGA-B5-A3FA-01	Diploid	779.653		G135S, E228K	TCGA Endometrioid Cancer
TCGA-B5-A3FC-01	Diploid	410.421		S341Y	TCGA Endometrioid Cancer
TCGA-BG-A2L7-01	Diploid	685.263		T537M	TCGA Endometrioid Cancer
TCGA-BK-A6W3-01	Diploid	667.209		S1009F	TCGA Endometrioid Cancer
TCGA-BS-A0UF-01	Diploid	630.708		D780Y	TCGA Endometrioid Cancer
TCGA-BS-A0UV-01	Diploid	638.047		K641E	TCGA Endometrioid Cancer
TCGA-D1-A103-01	Diploid	851.373		Y990C	TCGA Endometrioid Cancer
TCGA-D1-A163-01	Diploid	658.706		R541H	TCGA Endometrioid Cancer
TCGA-D1-A17Q-01	Diploid	655.849		R114I	TCGA Endometrioid Cancer
TCGA-EO-A22U-01	Diploid	1607.26		R826Q	TCGA Endometrioid Cancer
TCGA-EO-A22X-01	Diploid	566.715		R1035I	TCGA Endometrioid Cancer
TCGA-EO-A3B0-01	Diploid	593.59		R511H	TCGA Endometrioid Cancer
TCGA-EY-A1GD-01	Diploid	646.75		E228K	TCGA Endometrioid Cancer
TCGA-EY-A1GI-01	Diploid	1598.68		E228K, E302D	TCGA Endometrioid Cancer
TCGA-EY-A215-01	Diploid	568.816		R903Q	TCGA Endometrioid Cancer
TCGA-FI-A2EY-01	Diploid	188		D514N	TCGA Endometrioid Cancer
TCGA-PG-A6IB-01	Diploid	211.847		A961V	TCGA Endometrioid Cancer
TCGA-SJ-A6ZI-01	Diploid	614.739		L501P	TCGA Endometrioid Cancer
TCGA-B6-A0IN-01	Diploid	730.402		D1081Gfs*31	TCGA Breast Cancer
TCGA-EW-A2FV-01	Shallow Deletion	717.102		L368*, K126Sfs*27	TCGA Breast Cancer
TCGA-AA-3510-01	Diploid	416.587		E524*	TCGA Colon Cancer
TCGA-F4-6703-01	Diploid	539.077		F608Lfs*7	TCGA Colon Cancer
TCGA-G4-6320-01	Diploid	424.017		N150Ifs*3	TCGA Colon Cancer
TCGA-NH-A6GC-01	Gain	815.542		K406*	TCGA Colon Cancer
TCGA-CN-A63W-01	Gain	491.972		P1083Qfs*13	TCGA Head and Neck Cancer
TCGA-2Z-A9JK-01	Diploid	378.531		E97Rfs*25	TCGA Kidney Papillary Cell Carcinoma
TCGA-AB-2826-03	Diploid	720.01		L875Tfs*57	TCGA Acute Myeloid Leukemia
TCGA-L9-A743-01	Diploid	800.283		G327*	TCGA Lung Adenocarcinoma
TCGA-MN-A4N1-01	Gain	583.775		E232Rfs*74	TCGA Lung Adenocarcinoma
TCGA-22-5492-01	Gain	1036.23		E749Sfs*5	TCGA Lung Squamous Cell Carcinoma
TCGA-56-7731-01	Diploid	873.256		E821*	TCGA Lung Squamous Cell Carcinoma
TCGA-56-A4ZK-01	Diploid	639.337		W128*	TCGA Lung Squamous Cell Carcinoma
TCGA-85-A53L-01	Diploid	511.719		E462*	TCGA Lung Squamous Cell Carcinoma
TCGA-98-8021-01	Diploid	1231.81		S1097*	TCGA Lung Squamous Cell Carcinoma
TCGA-O2-A52Q-01	Diploid	420.006		L1113Cfs*10	TCGA Lung Squamous Cell Carcinoma
TCGA-3B-A9HT-01	Diploid	406.946		L519Yfs*7	TCGA Sarcoma
TCGA-D3-A2J7-06	Diploid	669.469		R588*	TCGA Melanoma
TCGA-QB-A6FS-06	Diploid	139.16		R826*	TCGA Melanoma
TCGA-CG-4474-01	Gain	662.324		F283Lfs*23	TCGA Stomach Cancer
TCGA-FP-8631-01	Gain	918.834		Q560*	TCGA Stomach Cancer
TCGA-ET-A39R-01	Diploid	712.739		G196*	TCGA Thyroid Cancer
TCGA-AP-A1DK-01	Diploid	424.025		Q984*	TCGA Endometrioid Cancer
TCGA-AP-A1E0-01	Diploid	448.803		E609*	TCGA Endometrioid Cancer
TCGA-AX-A3FS-01	Diploid	352.123		F608Lfs*7	TCGA Endometrioid Cancer
TCGA-BS-A0TA-01	Diploid	238.705		N582Kfs*11	TCGA Endometrioid Cancer
TCGA-DI-A1NO-01	Diploid	402.661		W522Cfs*5	TCGA Endometrioid Cancer
TCGA-EC-A1QX-01	Diploid	411.232		R911Efs*20	TCGA Endometrioid Cancer
TCGA-EO-A3AY-01	Diploid	86.7913		E524*	TCGA Endometrioid Cancer
TCGA-AA-3818-01	Diploid	757.386		X588_splice	TCGA Colon Cancer
TCGA-86-A4JF-01	Diploid	894.289		X1051_splice	TCGA Lung Adenocarcinoma
TCGA-BS-A0UA-01	Diploid	932.75		X146_splice	TCGA Endometrioid Cancer
TCGA-E6-A1LX-01	Diploid	646.58		X477_splice	TCGA Endometrioid Cancer
TCGA-EO-A22R-01	Diploid	1751.04		X939_splice	TCGA Endometrioid Cancer
TCGA-DK-A6AW-01	Diploid	208.831		R826Q, E524*	TCGA Bladder Cancer
TCGA-GD-A76B-01	Diploid	985.558		P714T, S744*	TCGA Bladder Cancer
TCGA-AG-A002-01	Diploid	811.373		S104L, X588_splice	TCGA Rectal Cancer
TCGA-F4-6570-01	Diploid	444.524		R1093H, K126Sfs*27	TCGA Colon Cancer
TCGA-CG-5721-01	Deep Deletion	374.239		T536A, N612Tfs*3	TCGA Stomach Cancer
TCGA-VQ-A8P2-01	Deep Deletion	334.834		F407Vfs*13, D74Y	TCGA Stomach Cancer
TCGA-A5-A0G2-01	Gain	353.639		D768Y, W128*	TCGA Endometrioid Cancer
TCGA-A5-A2K5-01	Diploid	83.612		S1097*, Y795*, T428P	TCGA Endometrioid Cancer
TCGA-OR-A5J1-01	Normal	764.169		-	TCGA Adrenocortical Cancer
TCGA-OR-A5J2-01	Normal	686.887		-	TCGA Adrenocortical Cancer
TCGA-OR-A5J3-01	Normal	868.02		-	TCGA Adrenocortical Cancer
TCGA-OR-A5J5-01	Normal	226.956		-	TCGA Adrenocortical Cancer
TCGA-OR-A5J6-01	Normal	358.786		-	TCGA Adrenocortical Cancer
TCGA-OR-A5J7-01	Normal	692.74		-	TCGA Adrenocortical Cancer
TCGA-OR-A5J8-01	Normal	714.049		-	TCGA Adrenocortical Cancer
TCGA-OR-A5J9-01	Normal	441.294		-	TCGA Adrenocortical Cancer
TCGA-OR-A5JA-01	Normal	1016.38		-	TCGA Adrenocortical Cancer
TCGA-OR-A5JB-01	Normal	372.507		-	TCGA Adrenocortical Cancer
TCGA-OR-A5JC-01	Normal	332.061		-	TCGA Adrenocortical Cancer
TCGA-OR-A5JD-01	Normal	415.655		-	TCGA Adrenocortical Cancer
TCGA-OR-A5JE-01	Normal	325.792		-	TCGA Adrenocortical Cancer
TCGA-OR-A5JF-01	Normal	742.929		-	TCGA Adrenocortical Cancer
TCGA-OR-A5JG-01	Normal	537.955		-	TCGA Adrenocortical Cancer
TCGA-OR-A5JI-01	Normal	627.197		-	TCGA Adrenocortical Cancer
TCGA-OR-A5JJ-01	Normal	435.074		-	TCGA Adrenocortical Cancer
TCGA-OR-A5JK-01	Normal	479.786		-	TCGA Adrenocortical Cancer
TCGA-OR-A5JL-01	Normal	380.55		-	TCGA Adrenocortical Cancer
TCGA-OR-A5JM-01	Normal	880.172		-	TCGA Adrenocortical Cancer
TCGA-OR-A5JO-01	Normal	646.818		-	TCGA Adrenocortical Cancer
TCGA-OR-A5JP-01	Normal	486.166		-	TCGA Adrenocortical Cancer
TCGA-OR-A5JQ-01	Normal	1166.12		-	TCGA Adrenocortical Cancer
TCGA-OR-A5JR-01	Normal	623.005		-	TCGA Adrenocortical Cancer
TCGA-OR-A5JS-01	Normal	520.903		-	TCGA Adrenocortical Cancer
TCGA-OR-A5JT-01	Normal	361.957		-	TCGA Adrenocortical Cancer
TCGA-OR-A5JV-01	Normal	585.67		-	TCGA Adrenocortical Cancer
TCGA-OR-A5JW-01	Normal	515.138		-	TCGA Adrenocortical Cancer
TCGA-OR-A5JX-01	Normal	979.407		-	TCGA Adrenocortical Cancer
TCGA-OR-A5JY-01	Normal	377.071		-	TCGA Adrenocortical Cancer
TCGA-OR-A5JZ-01	Normal	566.919		-	TCGA Adrenocortical Cancer
TCGA-OR-A5K0-01	Normal	601.48		-	TCGA Adrenocortical Cancer
TCGA-OR-A5K1-01	Normal	267.475		-	TCGA Adrenocortical Cancer
TCGA-OR-A5K2-01	Normal	340.315		-	TCGA Adrenocortical Cancer
TCGA-OR-A5K3-01	Normal	574.385		-	TCGA Adrenocortical Cancer
TCGA-OR-A5K4-01	Normal	412.918		-	TCGA Adrenocortical Cancer
TCGA-OR-A5K5-01	Normal	405.604		-	TCGA Adrenocortical Cancer
TCGA-OR-A5K6-01	Normal	460.373		-	TCGA Adrenocortical Cancer
TCGA-OR-A5K8-01	Normal	338.171		-	TCGA Adrenocortical Cancer
TCGA-OR-A5K9-01	Normal	527.265		-	TCGA Adrenocortical Cancer
TCGA-OR-A5KO-01	Normal	683.693		-	TCGA Adrenocortical Cancer
TCGA-OR-A5KT-01	Normal	434.489		-	TCGA Adrenocortical Cancer
TCGA-OR-A5KU-01	Normal	810.316		-	TCGA Adrenocortical Cancer
TCGA-OR-A5KV-01	Normal	320.478		-	TCGA Adrenocortical Cancer
TCGA-OR-A5KW-01	Normal	662.616		-	TCGA Adrenocortical Cancer
TCGA-OR-A5KX-01	Normal	222.275		-	TCGA Adrenocortical Cancer
TCGA-OR-A5KY-01	Normal	620.255		-	TCGA Adrenocortical Cancer
TCGA-OR-A5KZ-01	Normal	686.667		-	TCGA Adrenocortical Cancer
TCGA-OR-A5L3-01	Normal	345.982		-	TCGA Adrenocortical Cancer
TCGA-OR-A5L4-01	Normal	466.04		-	TCGA Adrenocortical Cancer
TCGA-OR-A5L5-01	Normal	426.543		-	TCGA Adrenocortical Cancer
TCGA-OR-A5L6-01	Normal	328.972		-	TCGA Adrenocortical Cancer
TCGA-OR-A5L8-01	Normal	415.004		-	TCGA Adrenocortical Cancer
TCGA-OR-A5L9-01	Normal	172.043		-	TCGA Adrenocortical Cancer
TCGA-OR-A5LA-01	Normal	174.8		-	TCGA Adrenocortical Cancer
TCGA-OR-A5LB-01	Normal	435.016		-	TCGA Adrenocortical Cancer
TCGA-OR-A5LC-01	Normal	251.696		-	TCGA Adrenocortical Cancer
TCGA-OR-A5LD-01	Normal	415.197		-	TCGA Adrenocortical Cancer
TCGA-OR-A5LE-01	Normal	616.881		-	TCGA Adrenocortical Cancer
TCGA-OR-A5LG-01	Normal	207.485		-	TCGA Adrenocortical Cancer
TCGA-OR-A5LH-01	Normal	436.701		-	TCGA Adrenocortical Cancer
TCGA-OR-A5LJ-01	Normal	396.174		-	TCGA Adrenocortical Cancer
TCGA-OR-A5LK-01	Normal	562.712		-	TCGA Adrenocortical Cancer
TCGA-OR-A5LL-01	Normal	1433.23		-	TCGA Adrenocortical Cancer
TCGA-OR-A5LM-01	Normal	680.174		-	TCGA Adrenocortical Cancer
TCGA-OR-A5LN-01	Normal	305.202		-	TCGA Adrenocortical Cancer
TCGA-OR-A5LO-01	Normal	741.951		-	TCGA Adrenocortical Cancer
TCGA-OR-A5LP-01	Normal	853.309		-	TCGA Adrenocortical Cancer
TCGA-OR-A5LR-01	Normal	342.259		-	TCGA Adrenocortical Cancer
TCGA-OR-A5LS-01	Normal	565.814		-	TCGA Adrenocortical Cancer
TCGA-OR-A5LT-01	Normal	640.306		-	TCGA Adrenocortical Cancer
TCGA-OU-A5PI-01	Normal	611.174		-	TCGA Adrenocortical Cancer
TCGA-P6-A5OF-01	Normal	551.428		-	TCGA Adrenocortical Cancer
TCGA-PA-A5YG-01	Normal	547.85		-	TCGA Adrenocortical Cancer
TCGA-PK-A5H8-01	Normal	322.299		-	TCGA Adrenocortical Cancer
TCGA-PK-A5H9-01	Normal	670.68		-	TCGA Adrenocortical Cancer
TCGA-PK-A5HA-01	Normal	459.757		-	TCGA Adrenocortical Cancer
TCGA-PK-A5HB-01	Normal	769.848		-	TCGA Adrenocortical Cancer
TCGA-2F-A9KO-01	Normal	1125.95		-	TCGA Bladder Cancer
TCGA-2F-A9KQ-01	Normal	1181.27		-	TCGA Bladder Cancer
TCGA-2F-A9KR-01	Normal	1088.39		-	TCGA Bladder Cancer
TCGA-2F-A9KT-01	Normal	778.406		-	TCGA Bladder Cancer
TCGA-2F-A9KW-01	Normal	766.572		-	TCGA Bladder Cancer
TCGA-4Z-AA7M-01	Normal	524.51		-	TCGA Bladder Cancer
TCGA-4Z-AA7N-01	Normal	1374.49		-	TCGA Bladder Cancer
TCGA-4Z-AA7O-01	Normal	793.35		-	TCGA Bladder Cancer
TCGA-4Z-AA7Q-01	Normal	998.013		-	TCGA Bladder Cancer
TCGA-4Z-AA7R-01	Normal	593.235		-	TCGA Bladder Cancer
TCGA-4Z-AA7S-01	Normal	799.436		-	TCGA Bladder Cancer
TCGA-4Z-AA7W-01	Normal	240.537		-	TCGA Bladder Cancer
TCGA-4Z-AA7Y-01	Normal	620.468		-	TCGA Bladder Cancer
TCGA-4Z-AA80-01	Normal	1532.2		-	TCGA Bladder Cancer
TCGA-4Z-AA81-01	Normal	491.46		-	TCGA Bladder Cancer
TCGA-4Z-AA82-01	Normal	721.513		-	TCGA Bladder Cancer
TCGA-4Z-AA83-01	Normal	513.531		-	TCGA Bladder Cancer
TCGA-4Z-AA84-01	Normal	963.667		-	TCGA Bladder Cancer
TCGA-4Z-AA86-01	Normal	506.528		-	TCGA Bladder Cancer
TCGA-4Z-AA87-01	Normal	1079.1		-	TCGA Bladder Cancer
TCGA-4Z-AA89-01	Normal	559.14		-	TCGA Bladder Cancer
TCGA-5N-A9KI-01	Normal	1048.86		-	TCGA Bladder Cancer
TCGA-5N-A9KM-01	Normal	1204.85		-	TCGA Bladder Cancer
TCGA-BL-A0C8-01	Normal	1302.8		-	TCGA Bladder Cancer
TCGA-BL-A13I-01	Normal	230.987		-	TCGA Bladder Cancer
TCGA-BL-A13J-01	Normal	882.874		-	TCGA Bladder Cancer
TCGA-BL-A3JM-01	Normal	502.361		-	TCGA Bladder Cancer
TCGA-BL-A5ZZ-01	Normal	549.568		-	TCGA Bladder Cancer
TCGA-BT-A0S7-01	Normal	449.695		-	TCGA Bladder Cancer
TCGA-BT-A0YX-01	Normal	605.733		-	TCGA Bladder Cancer
TCGA-BT-A20J-01	Normal	551.893		-	TCGA Bladder Cancer
TCGA-BT-A20N-01	Normal	825.027		-	TCGA Bladder Cancer
TCGA-BT-A20O-01	Normal	398.938		-	TCGA Bladder Cancer
TCGA-BT-A20P-01	Normal	388.109		-	TCGA Bladder Cancer
TCGA-BT-A20Q-01	Normal	640.169		-	TCGA Bladder Cancer
TCGA-BT-A20R-01	Normal	3320.33		-	TCGA Bladder Cancer
TCGA-BT-A20T-01	Normal	526.438		-	TCGA Bladder Cancer
TCGA-BT-A20V-01	Normal	1167.39		-	TCGA Bladder Cancer
TCGA-BT-A20W-01	Normal	1066.5		-	TCGA Bladder Cancer
TCGA-BT-A20X-01	Normal	471.546		-	TCGA Bladder Cancer
TCGA-BT-A2LA-01	Normal	523.362		-	TCGA Bladder Cancer
TCGA-BT-A2LB-01	Normal	704.165		-	TCGA Bladder Cancer
TCGA-BT-A2LD-01	Normal	1023.43		-	TCGA Bladder Cancer
TCGA-BT-A3PH-01	Normal	1433.96		-	TCGA Bladder Cancer
TCGA-BT-A3PJ-01	Normal	492.985		-	TCGA Bladder Cancer
TCGA-BT-A3PK-01	Normal	529.714		-	TCGA Bladder Cancer
TCGA-BT-A42C-01	Normal	875.395		-	TCGA Bladder Cancer
TCGA-BT-A42E-01	Normal	382.497		-	TCGA Bladder Cancer
TCGA-BT-A42F-01	Normal	298.621		-	TCGA Bladder Cancer
TCGA-C4-A0EZ-01	Normal	702.708		-	TCGA Bladder Cancer
TCGA-C4-A0F0-01	Normal	259.475		-	TCGA Bladder Cancer
TCGA-C4-A0F1-01	Normal	261.021		-	TCGA Bladder Cancer
TCGA-C4-A0F6-01	Normal	961.206		-	TCGA Bladder Cancer
TCGA-C4-A0F7-01	Normal	366.675		-	TCGA Bladder Cancer
TCGA-CF-A1HR-01	Normal	1753.79		-	TCGA Bladder Cancer
TCGA-CF-A1HS-01	Normal	582.785		-	TCGA Bladder Cancer
TCGA-CF-A27C-01	Normal	864.456		-	TCGA Bladder Cancer
TCGA-CF-A3MF-01	Normal	230.993		-	TCGA Bladder Cancer
TCGA-CF-A3MG-01	Normal	957.346		-	TCGA Bladder Cancer
TCGA-CF-A3MH-01	Normal	510.245		-	TCGA Bladder Cancer
TCGA-CF-A3MI-01	Normal	332.689		-	TCGA Bladder Cancer
TCGA-CF-A47S-01	Normal	501.784		-	TCGA Bladder Cancer
TCGA-CF-A47T-01	Normal	434.441		-	TCGA Bladder Cancer
TCGA-CF-A47V-01	Normal	368.491		-	TCGA Bladder Cancer
TCGA-CF-A47W-01	Normal	492.453		-	TCGA Bladder Cancer
TCGA-CF-A47X-01	Normal	846.628		-	TCGA Bladder Cancer
TCGA-CF-A47Y-01	Normal	463.569		-	TCGA Bladder Cancer
TCGA-CF-A5U8-01	Normal	521.67		-	TCGA Bladder Cancer
TCGA-CF-A5UA-01	Normal	285.288		-	TCGA Bladder Cancer
TCGA-CF-A7I0-01	Normal	735.751		-	TCGA Bladder Cancer
TCGA-CF-A8HX-01	Normal	405.372		-	TCGA Bladder Cancer
TCGA-CF-A8HY-01	Normal	317.655		-	TCGA Bladder Cancer
TCGA-CF-A9FF-01	Normal	510.646		-	TCGA Bladder Cancer
TCGA-CF-A9FH-01	Normal	539.083		-	TCGA Bladder Cancer
TCGA-CF-A9FL-01	Normal	605.402		-	TCGA Bladder Cancer
TCGA-CF-A9FM-01	Normal	764.219		-	TCGA Bladder Cancer
TCGA-CU-A0YN-01	Normal	463.539		-	TCGA Bladder Cancer
TCGA-CU-A0YO-01	Normal	931.034		-	TCGA Bladder Cancer
TCGA-CU-A0YR-01	Normal	1248.62		-	TCGA Bladder Cancer
TCGA-CU-A3KJ-01	Normal	453.047		-	TCGA Bladder Cancer
TCGA-CU-A3QU-01	Normal	1211.19		-	TCGA Bladder Cancer
TCGA-CU-A3YL-01	Normal	727.442		-	TCGA Bladder Cancer
TCGA-CU-A5W6-01	Normal	1088.18		-	TCGA Bladder Cancer
TCGA-CU-A72E-01	Normal	361.282		-	TCGA Bladder Cancer
TCGA-DK-A1A3-01	Normal	2371.75		-	TCGA Bladder Cancer
TCGA-DK-A1A5-01	Normal	663.7		-	TCGA Bladder Cancer
TCGA-DK-A1A6-01	Normal	1368.16		-	TCGA Bladder Cancer
TCGA-DK-A1A7-01	Normal	722.103		-	TCGA Bladder Cancer
TCGA-DK-A1AA-01	Normal	767.058		-	TCGA Bladder Cancer
TCGA-DK-A1AB-01	Normal	915.775		-	TCGA Bladder Cancer
TCGA-DK-A1AC-01	Normal	2117.96		-	TCGA Bladder Cancer
TCGA-DK-A1AD-01	Normal	1396.81		-	TCGA Bladder Cancer
TCGA-DK-A1AE-01	Normal	713.012		-	TCGA Bladder Cancer
TCGA-DK-A1AF-01	Normal	988.792		-	TCGA Bladder Cancer
TCGA-DK-A1AG-01	Normal	484.414		-	TCGA Bladder Cancer
TCGA-DK-A2HX-01	Normal	1184.84		-	TCGA Bladder Cancer
TCGA-DK-A2I1-01	Normal	1630.15		-	TCGA Bladder Cancer
TCGA-DK-A2I2-01	Normal	350.773		-	TCGA Bladder Cancer
TCGA-DK-A2I4-01	Normal	674.702		-	TCGA Bladder Cancer
TCGA-DK-A2I6-01	Normal	499.747		-	TCGA Bladder Cancer
TCGA-DK-A3IK-01	Normal	725.753		-	TCGA Bladder Cancer
TCGA-DK-A3IL-01	Normal	638.572		-	TCGA Bladder Cancer
TCGA-DK-A3IM-01	Normal	425.539		-	TCGA Bladder Cancer
TCGA-DK-A3IN-01	Normal	614.579		-	TCGA Bladder Cancer
TCGA-DK-A3IQ-01	Normal	575.385		-	TCGA Bladder Cancer
TCGA-DK-A3IS-01	Normal	727.643		-	TCGA Bladder Cancer
TCGA-DK-A3IT-01	Normal	761.435		-	TCGA Bladder Cancer
TCGA-DK-A3IU-01	Normal	445.171		-	TCGA Bladder Cancer
TCGA-DK-A3IV-01	Normal	588.854		-	TCGA Bladder Cancer
TCGA-DK-A3WW-01	Normal	305.977		-	TCGA Bladder Cancer
TCGA-DK-A3WX-01	Normal	337.093		-	TCGA Bladder Cancer
TCGA-DK-A3WY-01	Normal	909.636		-	TCGA Bladder Cancer
TCGA-DK-A3X1-01	Normal	614.564		-	TCGA Bladder Cancer
TCGA-DK-A3X2-01	Normal	608.964		-	TCGA Bladder Cancer
TCGA-DK-A6AV-01	Normal	1443.6		-	TCGA Bladder Cancer
TCGA-DK-A6B0-01	Normal	420.697		-	TCGA Bladder Cancer
TCGA-DK-A6B1-01	Normal	1774.56		-	TCGA Bladder Cancer
TCGA-DK-A6B2-01	Normal	1732.41		-	TCGA Bladder Cancer
TCGA-DK-A6B5-01	Normal	803.313		-	TCGA Bladder Cancer
TCGA-DK-A6B6-01	Normal	1887.54		-	TCGA Bladder Cancer
TCGA-DK-AA6L-01	Normal	512.767		-	TCGA Bladder Cancer
TCGA-DK-AA6M-01	Normal	332.515		-	TCGA Bladder Cancer
TCGA-DK-AA6P-01	Normal	1989.55		-	TCGA Bladder Cancer
TCGA-DK-AA6Q-01	Normal	559.041		-	TCGA Bladder Cancer
TCGA-DK-AA6R-01	Normal	313.819		-	TCGA Bladder Cancer
TCGA-DK-AA6S-01	Normal	589.001		-	TCGA Bladder Cancer
TCGA-DK-AA6T-01	Normal	1066.55		-	TCGA Bladder Cancer
TCGA-DK-AA6U-01	Normal	903.461		-	TCGA Bladder Cancer
TCGA-DK-AA6W-01	Normal	1023.59		-	TCGA Bladder Cancer
TCGA-DK-AA6X-01	Normal	1316.33		-	TCGA Bladder Cancer
TCGA-DK-AA71-01	Normal	402.485		-	TCGA Bladder Cancer
TCGA-DK-AA74-01	Normal	231.188		-	TCGA Bladder Cancer
TCGA-DK-AA75-01	Normal	751.598		-	TCGA Bladder Cancer
TCGA-DK-AA76-01	Normal	1429.41		-	TCGA Bladder Cancer
TCGA-DK-AA77-01	Normal	1274.08		-	TCGA Bladder Cancer
TCGA-E5-A4TZ-01	Normal	483.092		-	TCGA Bladder Cancer
TCGA-E5-A4U1-01	Normal	501.786		-	TCGA Bladder Cancer
TCGA-E7-A3X6-01	Normal	726.427		-	TCGA Bladder Cancer
TCGA-E7-A3Y1-01	Normal	396.612		-	TCGA Bladder Cancer
TCGA-E7-A4IJ-01	Normal	1184.76		-	TCGA Bladder Cancer
TCGA-E7-A4XJ-01	Normal	374.153		-	TCGA Bladder Cancer
TCGA-E7-A519-01	Normal	160.966		-	TCGA Bladder Cancer
TCGA-E7-A541-01	Normal	568.405		-	TCGA Bladder Cancer
TCGA-E7-A5KE-01	Normal	653.165		-	TCGA Bladder Cancer
TCGA-E7-A5KF-01	Normal	982.745		-	TCGA Bladder Cancer
TCGA-E7-A677-01	Normal	663.617		-	TCGA Bladder Cancer
TCGA-E7-A678-01	Normal	578.604		-	TCGA Bladder Cancer
TCGA-E7-A6MD-01	Normal	796.482		-	TCGA Bladder Cancer
TCGA-E7-A6ME-01	Normal	1364.45		-	TCGA Bladder Cancer
TCGA-E7-A6MF-01	Normal	1491.34		-	TCGA Bladder Cancer
TCGA-E7-A7DU-01	Normal	501.324		-	TCGA Bladder Cancer
TCGA-E7-A7DV-01	Normal	398.942		-	TCGA Bladder Cancer
TCGA-E7-A7PW-01	Normal	998.486		-	TCGA Bladder Cancer
TCGA-E7-A7XN-01	Normal	366.774		-	TCGA Bladder Cancer
TCGA-E7-A85H-01	Normal	1005.51		-	TCGA Bladder Cancer
TCGA-E7-A8O7-01	Normal	968.78		-	TCGA Bladder Cancer
TCGA-E7-A97P-01	Normal	542.087		-	TCGA Bladder Cancer
TCGA-E7-A97Q-01	Normal	1876.71		-	TCGA Bladder Cancer
TCGA-FD-A3B3-01	Normal	528.507		-	TCGA Bladder Cancer
TCGA-FD-A3B4-01	Normal	450.446		-	TCGA Bladder Cancer
TCGA-FD-A3B5-01	Normal	418.142		-	TCGA Bladder Cancer
TCGA-FD-A3B6-01	Normal	410.819		-	TCGA Bladder Cancer
TCGA-FD-A3B7-01	Normal	558.8		-	TCGA Bladder Cancer
TCGA-FD-A3B8-01	Normal	656.806		-	TCGA Bladder Cancer
TCGA-FD-A3N5-01	Normal	431.538		-	TCGA Bladder Cancer
TCGA-FD-A3N6-01	Normal	255.49		-	TCGA Bladder Cancer
TCGA-FD-A3NA-01	Normal	806.901		-	TCGA Bladder Cancer
TCGA-FD-A3SJ-01	Normal	491.717		-	TCGA Bladder Cancer
TCGA-FD-A3SL-01	Normal	1089.83		-	TCGA Bladder Cancer
TCGA-FD-A3SM-01	Normal	539.479		-	TCGA Bladder Cancer
TCGA-FD-A3SO-01	Normal	467.286		-	TCGA Bladder Cancer
TCGA-FD-A3SP-01	Normal	643.063		-	TCGA Bladder Cancer
TCGA-FD-A3SQ-01	Normal	812.642		-	TCGA Bladder Cancer
TCGA-FD-A3SR-01	Normal	1565.35		-	TCGA Bladder Cancer
TCGA-FD-A3SS-01	Normal	628.866		-	TCGA Bladder Cancer
TCGA-FD-A43N-01	Normal	700.558		-	TCGA Bladder Cancer
TCGA-FD-A43P-01	Normal	1353.69		-	TCGA Bladder Cancer
TCGA-FD-A43U-01	Normal	472.106		-	TCGA Bladder Cancer
TCGA-FD-A43X-01	Normal	420.949		-	TCGA Bladder Cancer
TCGA-FD-A43Y-01	Normal	336.3		-	TCGA Bladder Cancer
TCGA-FD-A5BR-01	Normal	1059.26		-	TCGA Bladder Cancer
TCGA-FD-A5BS-01	Normal	565.097		-	TCGA Bladder Cancer
TCGA-FD-A5BT-01	Normal	193.684		-	TCGA Bladder Cancer
TCGA-FD-A5BU-01	Normal	366.542		-	TCGA Bladder Cancer
TCGA-FD-A5BV-01	Normal	509.568		-	TCGA Bladder Cancer
TCGA-FD-A5BX-01	Normal	198.684		-	TCGA Bladder Cancer
TCGA-FD-A5BY-01	Normal	481.953		-	TCGA Bladder Cancer
TCGA-FD-A5BZ-01	Normal	819.672		-	TCGA Bladder Cancer
TCGA-FD-A5C0-01	Normal	1037.11		-	TCGA Bladder Cancer
TCGA-FD-A5C1-01	Normal	245.891		-	TCGA Bladder Cancer
TCGA-FD-A62N-01	Normal	217.785		-	TCGA Bladder Cancer
TCGA-FD-A62O-01	Normal	963.868		-	TCGA Bladder Cancer
TCGA-FD-A62P-01	Normal	984.573		-	TCGA Bladder Cancer
TCGA-FD-A62S-01	Normal	526.086		-	TCGA Bladder Cancer
TCGA-FD-A6TA-01	Normal	1074.05		-	TCGA Bladder Cancer
TCGA-FD-A6TB-01	Normal	572.953		-	TCGA Bladder Cancer
TCGA-FD-A6TC-01	Normal	800.441		-	TCGA Bladder Cancer
TCGA-FD-A6TD-01	Normal	382.903		-	TCGA Bladder Cancer
TCGA-FD-A6TE-01	Normal	665.615		-	TCGA Bladder Cancer
TCGA-FD-A6TF-01	Normal	486.408		-	TCGA Bladder Cancer
TCGA-FD-A6TG-01	Normal	1669.23		-	TCGA Bladder Cancer
TCGA-FD-A6TH-01	Normal	692.42		-	TCGA Bladder Cancer
TCGA-FD-A6TI-01	Normal	1152.64		-	TCGA Bladder Cancer
TCGA-FD-A6TK-01	Normal	648.997		-	TCGA Bladder Cancer
TCGA-FJ-A3Z7-01	Normal	1577.82		-	TCGA Bladder Cancer
TCGA-FJ-A3Z9-01	Normal	661.692		-	TCGA Bladder Cancer
TCGA-FJ-A3ZE-01	Normal	932.593		-	TCGA Bladder Cancer
TCGA-FJ-A3ZF-01	Normal	2144.11		-	TCGA Bladder Cancer
TCGA-FJ-A871-01	Normal	207.001		-	TCGA Bladder Cancer
TCGA-FT-A3EE-01	Normal	917.774		-	TCGA Bladder Cancer
TCGA-FT-A61P-01	Normal	408.777		-	TCGA Bladder Cancer
TCGA-G2-A2EC-01	Normal	1036.16		-	TCGA Bladder Cancer
TCGA-G2-A2EF-01	Normal	264.4		-	TCGA Bladder Cancer
TCGA-G2-A2EJ-01	Normal	394.391		-	TCGA Bladder Cancer
TCGA-G2-A2EK-01	Normal	1317.72		-	TCGA Bladder Cancer
TCGA-G2-A2EL-01	Normal	480.746		-	TCGA Bladder Cancer
TCGA-G2-A2EO-01	Normal	370.967		-	TCGA Bladder Cancer
TCGA-G2-A2ES-01	Normal	484.666		-	TCGA Bladder Cancer
TCGA-G2-A3IB-01	Normal	407.716		-	TCGA Bladder Cancer
TCGA-G2-A3IE-01	Normal	1313.79		-	TCGA Bladder Cancer
TCGA-G2-A3VY-01	Normal	2943.17		-	TCGA Bladder Cancer
TCGA-G2-AA3B-01	Normal	1285.38		-	TCGA Bladder Cancer
TCGA-G2-AA3C-01	Normal	283.43		-	TCGA Bladder Cancer
TCGA-G2-AA3D-01	Normal	1233.79		-	TCGA Bladder Cancer
TCGA-G2-AA3F-01	Normal	1624.82		-	TCGA Bladder Cancer
TCGA-GC-A3BM-01	Normal	645.082		-	TCGA Bladder Cancer
TCGA-GC-A3I6-01	Normal	521.702		-	TCGA Bladder Cancer
TCGA-GC-A3OO-01	Normal	552.722		-	TCGA Bladder Cancer
TCGA-GC-A3RB-01	Normal	921.315		-	TCGA Bladder Cancer
TCGA-GC-A3RC-01	Normal	457.826		-	TCGA Bladder Cancer
TCGA-GC-A3RD-01	Normal	1277.24		-	TCGA Bladder Cancer
TCGA-GC-A3WC-01	Normal	692.031		-	TCGA Bladder Cancer
TCGA-GC-A3YS-01	Normal	461.142		-	TCGA Bladder Cancer
TCGA-GC-A4ZW-01	Normal	597.481		-	TCGA Bladder Cancer
TCGA-GC-A6I1-01	Normal	365.163		-	TCGA Bladder Cancer
TCGA-GC-A6I3-01	Normal	343.638		-	TCGA Bladder Cancer
TCGA-GD-A2C5-01	Normal	1068.48		-	TCGA Bladder Cancer
TCGA-GD-A3OP-01	Normal	1437.51		-	TCGA Bladder Cancer
TCGA-GD-A3OQ-01	Normal	569.237		-	TCGA Bladder Cancer
TCGA-GD-A3OS-01	Normal	958.654		-	TCGA Bladder Cancer
TCGA-GD-A6C6-01	Normal	112.107		-	TCGA Bladder Cancer
TCGA-GU-A42P-01	Normal	620.646		-	TCGA Bladder Cancer
TCGA-GU-A42Q-01	Normal	492.168		-	TCGA Bladder Cancer
TCGA-GU-A42R-01	Normal	582.857		-	TCGA Bladder Cancer
TCGA-GU-A762-01	Normal	397.072		-	TCGA Bladder Cancer
TCGA-GU-A763-01	Normal	486.908		-	TCGA Bladder Cancer
TCGA-GU-A764-01	Normal	699.646		-	TCGA Bladder Cancer
TCGA-GU-A766-01	Normal	256.907		-	TCGA Bladder Cancer
TCGA-GU-A767-01	Normal	608.059		-	TCGA Bladder Cancer
TCGA-GU-AATO-01	Normal	303.523		-	TCGA Bladder Cancer
TCGA-GU-AATP-01	Normal	852.123		-	TCGA Bladder Cancer
TCGA-GU-AATQ-01	Normal	484.277		-	TCGA Bladder Cancer
TCGA-GV-A3JV-01	Normal	655.207		-	TCGA Bladder Cancer
TCGA-GV-A3JW-01	Normal	1785.25		-	TCGA Bladder Cancer
TCGA-GV-A3JX-01	Normal	577.494		-	TCGA Bladder Cancer
TCGA-GV-A3JZ-01	Normal	700.086		-	TCGA Bladder Cancer
TCGA-GV-A3QF-01	Normal	1497.8		-	TCGA Bladder Cancer
TCGA-GV-A3QG-01	Normal	673.423		-	TCGA Bladder Cancer
TCGA-GV-A3QH-01	Normal	1077.64		-	TCGA Bladder Cancer
TCGA-GV-A3QI-01	Normal	1298.88		-	TCGA Bladder Cancer
TCGA-GV-A3QK-01	Normal	1315.95		-	TCGA Bladder Cancer
TCGA-GV-A40E-01	Normal	683.436		-	TCGA Bladder Cancer
TCGA-GV-A40G-01	Normal	654.135		-	TCGA Bladder Cancer
TCGA-GV-A6ZA-01	Normal	665.531		-	TCGA Bladder Cancer
TCGA-H4-A2HO-01	Normal	949.428		-	TCGA Bladder Cancer
TCGA-H4-A2HQ-01	Normal	682.626		-	TCGA Bladder Cancer
TCGA-HQ-A2OE-01	Normal	1400.55		-	TCGA Bladder Cancer
TCGA-HQ-A2OF-01	Normal	513.889		-	TCGA Bladder Cancer
TCGA-HQ-A5ND-01	Normal	440.899		-	TCGA Bladder Cancer
TCGA-HQ-A5NE-01	Normal	460.81		-	TCGA Bladder Cancer
TCGA-K4-A3WS-01	Normal	1039.87		-	TCGA Bladder Cancer
TCGA-K4-A3WU-01	Normal	1431.48		-	TCGA Bladder Cancer
TCGA-K4-A3WV-01	Normal	1128.25		-	TCGA Bladder Cancer
TCGA-K4-A4AB-01	Normal	988.269		-	TCGA Bladder Cancer
TCGA-K4-A4AC-01	Normal	180.448		-	TCGA Bladder Cancer
TCGA-K4-A54R-01	Normal	925.888		-	TCGA Bladder Cancer
TCGA-K4-A5RH-01	Normal	676.355		-	TCGA Bladder Cancer
TCGA-K4-A5RI-01	Normal	458.034		-	TCGA Bladder Cancer
TCGA-K4-A5RJ-01	Normal	264.023		-	TCGA Bladder Cancer
TCGA-K4-A6FZ-01	Normal	650.619		-	TCGA Bladder Cancer
TCGA-K4-A6MB-01	Normal	1308.14		-	TCGA Bladder Cancer
TCGA-K4-A83P-01	Normal	1045.05		-	TCGA Bladder Cancer
TCGA-K4-AAQO-01	Normal	704.045		-	TCGA Bladder Cancer
TCGA-KQ-A41N-01	Normal	582.474		-	TCGA Bladder Cancer
TCGA-KQ-A41O-01	Normal	883.084		-	TCGA Bladder Cancer
TCGA-KQ-A41P-01	Normal	797.316		-	TCGA Bladder Cancer
TCGA-KQ-A41Q-01	Normal	1363.67		-	TCGA Bladder Cancer
TCGA-KQ-A41S-01	Normal	2170.72		-	TCGA Bladder Cancer
TCGA-LC-A66R-01	Normal	581.277		-	TCGA Bladder Cancer
TCGA-LT-A5Z6-01	Normal	1152.73		-	TCGA Bladder Cancer
TCGA-LT-A8JT-01	Normal	848.658		-	TCGA Bladder Cancer
TCGA-MV-A51V-01	Normal	930.504		-	TCGA Bladder Cancer
TCGA-PQ-A6FI-01	Normal	379.088		-	TCGA Bladder Cancer
TCGA-PQ-A6FN-01	Normal	171.237		-	TCGA Bladder Cancer
TCGA-R3-A69X-01	Normal	1151.23		-	TCGA Bladder Cancer
TCGA-S5-AA26-01	Normal	497.466		-	TCGA Bladder Cancer
TCGA-SY-A9G0-01	Normal	782.695		-	TCGA Bladder Cancer
TCGA-SY-A9G5-01	Normal	501.847		-	TCGA Bladder Cancer
TCGA-UY-A78K-01	Normal	717.516		-	TCGA Bladder Cancer
TCGA-UY-A78L-01	Normal	550.773		-	TCGA Bladder Cancer
TCGA-UY-A78M-01	Normal	639.828		-	TCGA Bladder Cancer
TCGA-UY-A78N-01	Normal	524.293		-	TCGA Bladder Cancer
TCGA-UY-A78O-01	Normal	1000		-	TCGA Bladder Cancer
TCGA-UY-A78P-01	Normal	556.44		-	TCGA Bladder Cancer
TCGA-UY-A8OB-01	Normal	432.181		-	TCGA Bladder Cancer
TCGA-UY-A8OC-01	Normal	328.027		-	TCGA Bladder Cancer
TCGA-UY-A8OD-01	Normal	455.274		-	TCGA Bladder Cancer
TCGA-UY-A9PA-01	Normal	908.867		-	TCGA Bladder Cancer
TCGA-UY-A9PB-01	Normal	423.75		-	TCGA Bladder Cancer
TCGA-UY-A9PD-01	Normal	830.949		-	TCGA Bladder Cancer
TCGA-UY-A9PE-01	Normal	900.632		-	TCGA Bladder Cancer
TCGA-UY-A9PF-01	Normal	1370.91		-	TCGA Bladder Cancer
TCGA-UY-A9PH-01	Normal	865.936		-	TCGA Bladder Cancer
TCGA-XF-A8HB-01	Normal	603.417		-	TCGA Bladder Cancer
TCGA-XF-A8HC-01	Normal	1081.57		-	TCGA Bladder Cancer
TCGA-XF-A8HD-01	Normal	530.999		-	TCGA Bladder Cancer
TCGA-XF-A8HE-01	Normal	296.171		-	TCGA Bladder Cancer
TCGA-XF-A8HF-01	Normal	823.596		-	TCGA Bladder Cancer
TCGA-XF-A8HG-01	Normal	1424.85		-	TCGA Bladder Cancer
TCGA-XF-A8HH-01	Normal	2372.43		-	TCGA Bladder Cancer
TCGA-XF-A8HI-01	Normal	545.278		-	TCGA Bladder Cancer
TCGA-XF-A9SH-01	Normal	922.723		-	TCGA Bladder Cancer
TCGA-XF-A9SI-01	Normal	595.9		-	TCGA Bladder Cancer
TCGA-XF-A9SJ-01	Normal	602.789		-	TCGA Bladder Cancer
TCGA-XF-A9SK-01	Normal	724.194		-	TCGA Bladder Cancer
TCGA-XF-A9SL-01	Normal	362.573		-	TCGA Bladder Cancer
TCGA-XF-A9SM-01	Normal	376.218		-	TCGA Bladder Cancer
TCGA-XF-A9SP-01	Normal	667.139		-	TCGA Bladder Cancer
TCGA-XF-A9ST-01	Normal	704.335		-	TCGA Bladder Cancer
TCGA-XF-A9SU-01	Normal	369.314		-	TCGA Bladder Cancer
TCGA-XF-A9SV-01	Normal	908.832		-	TCGA Bladder Cancer
TCGA-XF-A9SW-01	Normal	496.365		-	TCGA Bladder Cancer
TCGA-XF-A9SX-01	Normal	274.691		-	TCGA Bladder Cancer
TCGA-XF-A9SY-01	Normal	642.644		-	TCGA Bladder Cancer
TCGA-XF-A9SZ-01	Normal	644.116		-	TCGA Bladder Cancer
TCGA-XF-A9T0-01	Normal	898.512		-	TCGA Bladder Cancer
TCGA-XF-A9T2-01	Normal	302.545		-	TCGA Bladder Cancer
TCGA-XF-A9T3-01	Normal	431.601		-	TCGA Bladder Cancer
TCGA-XF-A9T4-01	Normal	564.806		-	TCGA Bladder Cancer
TCGA-XF-A9T5-01	Normal	540.085		-	TCGA Bladder Cancer
TCGA-XF-A9T6-01	Normal	215.881		-	TCGA Bladder Cancer
TCGA-XF-A9T8-01	Normal	579.169		-	TCGA Bladder Cancer
TCGA-XF-AAME-01	Normal	807.165		-	TCGA Bladder Cancer
TCGA-XF-AAMG-01	Normal	1199.09		-	TCGA Bladder Cancer
TCGA-XF-AAMH-01	Normal	249.477		-	TCGA Bladder Cancer
TCGA-XF-AAMJ-01	Normal	946.416		-	TCGA Bladder Cancer
TCGA-XF-AAML-01	Normal	1217.96		-	TCGA Bladder Cancer
TCGA-XF-AAMQ-01	Normal	1001.5		-	TCGA Bladder Cancer
TCGA-XF-AAMR-01	Normal	573.846		-	TCGA Bladder Cancer
TCGA-XF-AAMT-01	Normal	457.755		-	TCGA Bladder Cancer
TCGA-XF-AAMW-01	Normal	481.663		-	TCGA Bladder Cancer
TCGA-XF-AAMX-01	Normal	1773.55		-	TCGA Bladder Cancer
TCGA-XF-AAMY-01	Normal	881.208		-	TCGA Bladder Cancer
TCGA-XF-AAMZ-01	Normal	967.769		-	TCGA Bladder Cancer
TCGA-XF-AAN0-01	Normal	771.46		-	TCGA Bladder Cancer
TCGA-XF-AAN1-01	Normal	497.23		-	TCGA Bladder Cancer
TCGA-XF-AAN2-01	Normal	522.644		-	TCGA Bladder Cancer
TCGA-XF-AAN3-01	Normal	584.457		-	TCGA Bladder Cancer
TCGA-XF-AAN4-01	Normal	428.369		-	TCGA Bladder Cancer
TCGA-XF-AAN5-01	Normal	687.796		-	TCGA Bladder Cancer
TCGA-XF-AAN7-01	Normal	560.44		-	TCGA Bladder Cancer
TCGA-XF-AAN8-01	Normal	801.519		-	TCGA Bladder Cancer
TCGA-YC-A89H-01	Normal	493.354		-	TCGA Bladder Cancer
TCGA-YC-A8S6-01	Normal	636.713		-	TCGA Bladder Cancer
TCGA-YC-A9TC-01	Normal	216.475		-	TCGA Bladder Cancer
TCGA-YF-AA3L-01	Normal	458.506		-	TCGA Bladder Cancer
TCGA-YF-AA3M-01	Normal	363.638		-	TCGA Bladder Cancer
TCGA-ZF-A9R0-01	Normal	1240.35		-	TCGA Bladder Cancer
TCGA-ZF-A9R1-01	Normal	678.96		-	TCGA Bladder Cancer
TCGA-ZF-A9R2-01	Normal	950.587		-	TCGA Bladder Cancer
TCGA-ZF-A9R3-01	Normal	1857.26		-	TCGA Bladder Cancer
TCGA-ZF-A9R4-01	Normal	1043.68		-	TCGA Bladder Cancer
TCGA-ZF-A9R5-01	Normal	573.733		-	TCGA Bladder Cancer
TCGA-ZF-A9R7-01	Normal	929.603		-	TCGA Bladder Cancer
TCGA-ZF-A9R9-01	Normal	796.67		-	TCGA Bladder Cancer
TCGA-ZF-A9RC-01	Normal	489.426		-	TCGA Bladder Cancer
TCGA-ZF-A9RD-01	Normal	358.356		-	TCGA Bladder Cancer
TCGA-ZF-A9RE-01	Normal	789.558		-	TCGA Bladder Cancer
TCGA-ZF-A9RF-01	Normal	427.395		-	TCGA Bladder Cancer
TCGA-ZF-A9RL-01	Normal	1303.15		-	TCGA Bladder Cancer
TCGA-ZF-A9RM-01	Normal	1814.97		-	TCGA Bladder Cancer
TCGA-ZF-A9RN-01	Normal	784.446		-	TCGA Bladder Cancer
TCGA-ZF-AA4N-01	Normal	506.753		-	TCGA Bladder Cancer
TCGA-ZF-AA4R-01	Normal	733.566		-	TCGA Bladder Cancer
TCGA-ZF-AA4T-01	Normal	858.115		-	TCGA Bladder Cancer
TCGA-ZF-AA4U-01	Normal	508.716		-	TCGA Bladder Cancer
TCGA-ZF-AA4V-01	Normal	1014.3		-	TCGA Bladder Cancer
TCGA-ZF-AA4W-01	Normal	271.412		-	TCGA Bladder Cancer
TCGA-ZF-AA4X-01	Normal	1104.55		-	TCGA Bladder Cancer
TCGA-ZF-AA52-01	Normal	684.335		-	TCGA Bladder Cancer
TCGA-ZF-AA53-01	Normal	245.868		-	TCGA Bladder Cancer
TCGA-ZF-AA54-01	Normal	810.729		-	TCGA Bladder Cancer
TCGA-ZF-AA56-01	Normal	837.23		-	TCGA Bladder Cancer
TCGA-ZF-AA58-01	Normal	397.555		-	TCGA Bladder Cancer
TCGA-ZF-AA5H-01	Normal	365.886		-	TCGA Bladder Cancer
TCGA-ZF-AA5N-01	Normal	532.515		-	TCGA Bladder Cancer
TCGA-ZF-AA5P-01	Normal	823.791		-	TCGA Bladder Cancer
TCGA-3C-AAAU-01	Normal	952.982		-	TCGA Breast Cancer
TCGA-3C-AALI-01	Normal	1038.61		-	TCGA Breast Cancer
TCGA-3C-AALJ-01	Normal	732.548		-	TCGA Breast Cancer
TCGA-3C-AALK-01	Normal	633.844		-	TCGA Breast Cancer
TCGA-4H-AAAK-01	Normal	540.851		-	TCGA Breast Cancer
TCGA-5L-AAT0-01	Normal	783.106		-	TCGA Breast Cancer
TCGA-5T-A9QA-01	Normal	1252.09		-	TCGA Breast Cancer
TCGA-A1-A0SB-01	Normal	1143.37		-	TCGA Breast Cancer
TCGA-A1-A0SD-01	Normal	1376.23		-	TCGA Breast Cancer
TCGA-A1-A0SE-01	Normal	1124.15		-	TCGA Breast Cancer
TCGA-A1-A0SF-01	Normal	656.314		-	TCGA Breast Cancer
TCGA-A1-A0SG-01	Normal	582.126		-	TCGA Breast Cancer
TCGA-A1-A0SH-01	Normal	1302.32		-	TCGA Breast Cancer
TCGA-A1-A0SI-01	Normal	1161.57		-	TCGA Breast Cancer
TCGA-A1-A0SJ-01	Normal	978.509		-	TCGA Breast Cancer
TCGA-A1-A0SK-01	Normal	754.806		-	TCGA Breast Cancer
TCGA-A1-A0SM-01	Normal	1519.89		-	TCGA Breast Cancer
TCGA-A1-A0SN-01	Normal	1435.86		-	TCGA Breast Cancer
TCGA-A1-A0SO-01	Normal	1485.32		-	TCGA Breast Cancer
TCGA-A1-A0SP-01	Normal	600.876		-	TCGA Breast Cancer
TCGA-A1-A0SQ-01	Normal	1656.48		-	TCGA Breast Cancer
TCGA-A2-A04N-01	Normal	613.312		-	TCGA Breast Cancer
TCGA-A2-A04P-01	Normal	578.838		-	TCGA Breast Cancer
TCGA-A2-A04Q-01	Normal	661.782		-	TCGA Breast Cancer
TCGA-A2-A04R-01	Normal	852.305		-	TCGA Breast Cancer
TCGA-A2-A04T-01	Normal	845.692		-	TCGA Breast Cancer
TCGA-A2-A04U-01	Normal	311.209		-	TCGA Breast Cancer
TCGA-A2-A04V-01	Normal	539.825		-	TCGA Breast Cancer
TCGA-A2-A04W-01	Normal	3272.19		-	TCGA Breast Cancer
TCGA-A2-A04X-01	Normal	1223.39		-	TCGA Breast Cancer
TCGA-A2-A04Y-01	Normal	650.05		-	TCGA Breast Cancer
TCGA-A2-A0CK-01	Normal	621.818		-	TCGA Breast Cancer
TCGA-A2-A0CL-01	Normal	932.913		-	TCGA Breast Cancer
TCGA-A2-A0CM-01	Normal	517.826		-	TCGA Breast Cancer
TCGA-A2-A0CO-01	Normal	792.898		-	TCGA Breast Cancer
TCGA-A2-A0CP-01	Normal	467.158		-	TCGA Breast Cancer
TCGA-A2-A0CQ-01	Normal	577.043		-	TCGA Breast Cancer
TCGA-A2-A0CR-01	Normal	432.505		-	TCGA Breast Cancer
TCGA-A2-A0CS-01	Normal	670.051		-	TCGA Breast Cancer
TCGA-A2-A0CT-01	Normal	877.09		-	TCGA Breast Cancer
TCGA-A2-A0CU-01	Normal	681.558		-	TCGA Breast Cancer
TCGA-A2-A0CV-01	Normal	905.427		-	TCGA Breast Cancer
TCGA-A2-A0CW-01	Normal	1238.11		-	TCGA Breast Cancer
TCGA-A2-A0CX-01	Normal	1240.24		-	TCGA Breast Cancer
TCGA-A2-A0CZ-01	Normal	874.286		-	TCGA Breast Cancer
TCGA-A2-A0D0-01	Normal	605.437		-	TCGA Breast Cancer
TCGA-A2-A0D1-01	Normal	1268.98		-	TCGA Breast Cancer
TCGA-A2-A0D2-01	Normal	779.893		-	TCGA Breast Cancer
TCGA-A2-A0D3-01	Normal	874.738		-	TCGA Breast Cancer
TCGA-A2-A0D4-01	Normal	787.026		-	TCGA Breast Cancer
TCGA-A2-A0EM-01	Normal	865.767		-	TCGA Breast Cancer
TCGA-A2-A0EN-01	Normal	1079.23		-	TCGA Breast Cancer
TCGA-A2-A0EO-01	Normal	745.337		-	TCGA Breast Cancer
TCGA-A2-A0EP-01	Normal	662.127		-	TCGA Breast Cancer
TCGA-A2-A0EQ-01	Normal	1070.26		-	TCGA Breast Cancer
TCGA-A2-A0ER-01	Normal	1747.27		-	TCGA Breast Cancer
TCGA-A2-A0ES-01	Normal	1155.75		-	TCGA Breast Cancer
TCGA-A2-A0ET-01	Normal	1267.33		-	TCGA Breast Cancer
TCGA-A2-A0EU-01	Normal	703.278		-	TCGA Breast Cancer
TCGA-A2-A0EV-01	Normal	917.895		-	TCGA Breast Cancer
TCGA-A2-A0EW-01	Normal	1057.03		-	TCGA Breast Cancer
TCGA-A2-A0EX-01	Normal	680.385		-	TCGA Breast Cancer
TCGA-A2-A0EY-01	Normal	1650.93		-	TCGA Breast Cancer
TCGA-A2-A0ST-01	Normal	958.614		-	TCGA Breast Cancer
TCGA-A2-A0SU-01	Normal	983.211		-	TCGA Breast Cancer
TCGA-A2-A0SV-01	Normal	557.836		-	TCGA Breast Cancer
TCGA-A2-A0SW-01	Normal	1274.06		-	TCGA Breast Cancer
TCGA-A2-A0SX-01	Normal	1133.59		-	TCGA Breast Cancer
TCGA-A2-A0SY-01	Normal	893.38		-	TCGA Breast Cancer
TCGA-A2-A0T0-01	Normal	423.321		-	TCGA Breast Cancer
TCGA-A2-A0T1-01	Normal	1192.15		-	TCGA Breast Cancer
TCGA-A2-A0T2-01	Normal	727.597		-	TCGA Breast Cancer
TCGA-A2-A0T3-01	Normal	1279.16		-	TCGA Breast Cancer
TCGA-A2-A0T4-01	Normal	1097.61		-	TCGA Breast Cancer
TCGA-A2-A0T5-01	Normal	904.532		-	TCGA Breast Cancer
TCGA-A2-A0T6-01	Normal	1067.41		-	TCGA Breast Cancer
TCGA-A2-A0T7-01	Normal	955.008		-	TCGA Breast Cancer
TCGA-A2-A0YC-01	Normal	802.107		-	TCGA Breast Cancer
TCGA-A2-A0YD-01	Normal	885.095		-	TCGA Breast Cancer
TCGA-A2-A0YE-01	Normal	1924.9		-	TCGA Breast Cancer
TCGA-A2-A0YF-01	Normal	2517		-	TCGA Breast Cancer
TCGA-A2-A0YG-01	Normal	877.441		-	TCGA Breast Cancer
TCGA-A2-A0YH-01	Normal	585.721		-	TCGA Breast Cancer
TCGA-A2-A0YI-01	Normal	2034.29		-	TCGA Breast Cancer
TCGA-A2-A0YJ-01	Normal	1338.49		-	TCGA Breast Cancer
TCGA-A2-A0YK-01	Normal	1417.76		-	TCGA Breast Cancer
TCGA-A2-A0YL-01	Normal	857.532		-	TCGA Breast Cancer
TCGA-A2-A0YM-01	Normal	682.646		-	TCGA Breast Cancer
TCGA-A2-A0YT-01	Normal	1213.4		-	TCGA Breast Cancer
TCGA-A2-A1FV-01	Normal	1309.59		-	TCGA Breast Cancer
TCGA-A2-A1FW-01	Normal	1120.09		-	TCGA Breast Cancer
TCGA-A2-A1FX-01	Normal	785.323		-	TCGA Breast Cancer
TCGA-A2-A1FZ-01	Normal	1027.31		-	TCGA Breast Cancer
TCGA-A2-A1G0-01	Normal	805.391		-	TCGA Breast Cancer
TCGA-A2-A1G1-01	Normal	1073.74		-	TCGA Breast Cancer
TCGA-A2-A1G4-01	Normal	1334.7		-	TCGA Breast Cancer
TCGA-A2-A1G6-01	Normal	1120.08		-	TCGA Breast Cancer
TCGA-A2-A259-01	Normal	1296.77		-	TCGA Breast Cancer
TCGA-A2-A25A-01	Normal	910.779		-	TCGA Breast Cancer
TCGA-A2-A25B-01	Normal	1064.3		-	TCGA Breast Cancer
TCGA-A2-A25C-01	Normal	1880.68		-	TCGA Breast Cancer
TCGA-A2-A25D-01	Normal	508.759		-	TCGA Breast Cancer
TCGA-A2-A25E-01	Normal	1048.11		-	TCGA Breast Cancer
TCGA-A2-A25F-01	Normal	966.263		-	TCGA Breast Cancer
TCGA-A2-A3KC-01	Normal	951.181		-	TCGA Breast Cancer
TCGA-A2-A3KD-01	Normal	2298.28		-	TCGA Breast Cancer
TCGA-A2-A3XS-01	Normal	1210.11		-	TCGA Breast Cancer
TCGA-A2-A3XT-01	Normal	574.734		-	TCGA Breast Cancer
TCGA-A2-A3XU-01	Normal	315.423		-	TCGA Breast Cancer
TCGA-A2-A3XV-01	Normal	346.667		-	TCGA Breast Cancer
TCGA-A2-A3XW-01	Normal	417.434		-	TCGA Breast Cancer
TCGA-A2-A3XX-01	Normal	549.396		-	TCGA Breast Cancer
TCGA-A2-A3XY-01	Normal	748.746		-	TCGA Breast Cancer
TCGA-A2-A3XZ-01	Normal	894.211		-	TCGA Breast Cancer
TCGA-A2-A3Y0-01	Normal	400.591		-	TCGA Breast Cancer
TCGA-A2-A4RW-01	Normal	922.518		-	TCGA Breast Cancer
TCGA-A2-A4RY-01	Normal	597.441		-	TCGA Breast Cancer
TCGA-A2-A4S1-01	Normal	555.603		-	TCGA Breast Cancer
TCGA-A2-A4S2-01	Normal	982.888		-	TCGA Breast Cancer
TCGA-A2-A4S3-01	Normal	410.974		-	TCGA Breast Cancer
TCGA-A7-A0CD-01	Normal	911.577		-	TCGA Breast Cancer
TCGA-A7-A0CE-01	Normal	1262.14		-	TCGA Breast Cancer
TCGA-A7-A0CG-01	Normal	1576.92		-	TCGA Breast Cancer
TCGA-A7-A0CH-01	Normal	1025.34		-	TCGA Breast Cancer
TCGA-A7-A0CJ-01	Normal	1054.06		-	TCGA Breast Cancer
TCGA-A7-A0D9-01	Normal	1139.15		-	TCGA Breast Cancer
TCGA-A7-A0DA-01	Normal	1318.27		-	TCGA Breast Cancer
TCGA-A7-A0DB-01	Normal	1277.52		-	TCGA Formalin Fixed Paraffin-Embedded Pilot Phase II
TCGA-A7-A0DC-01	Normal	694.213		-	TCGA Breast Cancer
TCGA-A7-A13D-01	Normal	1209.71		-	TCGA Formalin Fixed Paraffin-Embedded Pilot Phase II
TCGA-A7-A13E-01	Normal	1521.08		-	TCGA Formalin Fixed Paraffin-Embedded Pilot Phase II
TCGA-A7-A13F-01	Normal	837.349		-	TCGA Breast Cancer
TCGA-A7-A13G-01	Normal	1701.49		-	TCGA Breast Cancer
TCGA-A7-A26E-01	Normal	1395.81		-	TCGA Formalin Fixed Paraffin-Embedded Pilot Phase II
TCGA-A7-A26F-01	Normal	1444.01		-	TCGA Breast Cancer
TCGA-A7-A26G-01	Normal	1503.13		-	TCGA Breast Cancer
TCGA-A7-A26H-01	Normal	1302.61		-	TCGA Breast Cancer
TCGA-A7-A26I-01	Normal	1196.96		-	TCGA Breast Cancer
TCGA-A7-A26J-01	Normal	1017.24		-	TCGA Formalin Fixed Paraffin-Embedded Pilot Phase II
TCGA-A7-A2KD-01	Normal	697.404		-	TCGA Breast Cancer
TCGA-A7-A3IZ-01	Normal	1223.01		-	TCGA Breast Cancer
TCGA-A7-A3J0-01	Normal	1510.97		-	TCGA Breast Cancer
TCGA-A7-A3J1-01	Normal	824.835		-	TCGA Breast Cancer
TCGA-A7-A3RF-01	Normal	975.253		-	TCGA Breast Cancer
TCGA-A7-A425-01	Normal	494.438		-	TCGA Breast Cancer
TCGA-A7-A426-01	Normal	632.834		-	TCGA Breast Cancer
TCGA-A7-A4SA-01	Normal	783.892		-	TCGA Breast Cancer
TCGA-A7-A4SB-01	Normal	745.802		-	TCGA Breast Cancer
TCGA-A7-A4SC-01	Normal	1754.8		-	TCGA Breast Cancer
TCGA-A7-A4SD-01	Normal	995.522		-	TCGA Breast Cancer
TCGA-A7-A4SE-01	Normal	506.797		-	TCGA Breast Cancer
TCGA-A7-A4SF-01	Normal	893.73		-	TCGA Breast Cancer
TCGA-A7-A56D-01	Normal	238.318		-	TCGA Breast Cancer
TCGA-A7-A5ZV-01	Normal	1634.35		-	TCGA Breast Cancer
TCGA-A7-A5ZW-01	Normal	873.255		-	TCGA Breast Cancer
TCGA-A7-A5ZX-01	Normal	716.931		-	TCGA Breast Cancer
TCGA-A7-A6VV-01	Normal	652.04		-	TCGA Breast Cancer
TCGA-A7-A6VW-01	Normal	450.666		-	TCGA Breast Cancer
TCGA-A7-A6VX-01	Normal	861.009		-	TCGA Breast Cancer
TCGA-A7-A6VY-01	Normal	806.987		-	TCGA Breast Cancer
TCGA-A8-A06N-01	Normal	875.861		-	TCGA Breast Cancer
TCGA-A8-A06O-01	Normal	671.709		-	TCGA Breast Cancer
TCGA-A8-A06P-01	Normal	1246.2		-	TCGA Breast Cancer
TCGA-A8-A06Q-01	Normal	2498.48		-	TCGA Breast Cancer
TCGA-A8-A06R-01	Normal	1190.21		-	TCGA Breast Cancer
TCGA-A8-A06T-01	Normal	741.515		-	TCGA Breast Cancer
TCGA-A8-A06U-01	Normal	2382.73		-	TCGA Breast Cancer
TCGA-A8-A06X-01	Normal	1257.82		-	TCGA Breast Cancer
TCGA-A8-A06Y-01	Normal	1555.03		-	TCGA Breast Cancer
TCGA-A8-A06Z-01	Normal	1292.38		-	TCGA Breast Cancer
TCGA-A8-A075-01	Normal	1451.77		-	TCGA Breast Cancer
TCGA-A8-A076-01	Normal	1970.39		-	TCGA Breast Cancer
TCGA-A8-A079-01	Normal	950.445		-	TCGA Breast Cancer
TCGA-A8-A07B-01	Normal	1431.11		-	TCGA Breast Cancer
TCGA-A8-A07C-01	Normal	1543.09		-	TCGA Breast Cancer
TCGA-A8-A07E-01	Normal	1413.75		-	TCGA Breast Cancer
TCGA-A8-A07F-01	Normal	881.285		-	TCGA Breast Cancer
TCGA-A8-A07G-01	Normal	1083.1		-	TCGA Breast Cancer
TCGA-A8-A07I-01	Normal	1520.01		-	TCGA Breast Cancer
TCGA-A8-A07J-01	Normal	1250.83		-	TCGA Breast Cancer
TCGA-A8-A07L-01	Normal	941.056		-	TCGA Breast Cancer
TCGA-A8-A07O-01	Normal	552.332		-	TCGA Breast Cancer
TCGA-A8-A07P-01	Normal	658.604		-	TCGA Breast Cancer
TCGA-A8-A07R-01	Normal	478.391		-	TCGA Breast Cancer
TCGA-A8-A07U-01	Normal	1033.81		-	TCGA Breast Cancer
TCGA-A8-A07W-01	Normal	1220.94		-	TCGA Breast Cancer
TCGA-A8-A07Z-01	Normal	625.44		-	TCGA Breast Cancer
TCGA-A8-A081-01	Normal	2697.27		-	TCGA Breast Cancer
TCGA-A8-A082-01	Normal	860		-	TCGA Breast Cancer
TCGA-A8-A083-01	Normal	771.169		-	TCGA Breast Cancer
TCGA-A8-A085-01	Normal	919.357		-	TCGA Breast Cancer
TCGA-A8-A086-01	Normal	782.249		-	TCGA Breast Cancer
TCGA-A8-A08A-01	Normal	777.538		-	TCGA Breast Cancer
TCGA-A8-A08B-01	Normal	1308.3		-	TCGA Breast Cancer
TCGA-A8-A08G-01	Normal	827.566		-	TCGA Breast Cancer
TCGA-A8-A08H-01	Normal	705.201		-	TCGA Breast Cancer
TCGA-A8-A08I-01	Normal	1703.41		-	TCGA Breast Cancer
TCGA-A8-A08J-01	Normal	896.208		-	TCGA Breast Cancer
TCGA-A8-A08L-01	Normal	1341.69		-	TCGA Breast Cancer
TCGA-A8-A08O-01	Normal	734.354		-	TCGA Breast Cancer
TCGA-A8-A08P-01	Normal	1347.41		-	TCGA Breast Cancer
TCGA-A8-A08R-01	Normal	1376.07		-	TCGA Breast Cancer
TCGA-A8-A08T-01	Normal	788.353		-	TCGA Breast Cancer
TCGA-A8-A08X-01	Normal	1367.48		-	TCGA Breast Cancer
TCGA-A8-A08Z-01	Normal	875		-	TCGA Breast Cancer
TCGA-A8-A090-01	Normal	1017.41		-	TCGA Breast Cancer
TCGA-A8-A091-01	Normal	1183.6		-	TCGA Breast Cancer
TCGA-A8-A092-01	Normal	598.807		-	TCGA Breast Cancer
TCGA-A8-A093-01	Normal	767.67		-	TCGA Breast Cancer
TCGA-A8-A094-01	Normal	2567.77		-	TCGA Breast Cancer
TCGA-A8-A095-01	Normal	1389.55		-	TCGA Breast Cancer
TCGA-A8-A096-01	Normal	1310.34		-	TCGA Breast Cancer
TCGA-A8-A097-01	Normal	1440.52		-	TCGA Breast Cancer
TCGA-A8-A099-01	Normal	2521.43		-	TCGA Breast Cancer
TCGA-A8-A09A-01	Normal	1743.54		-	TCGA Breast Cancer
TCGA-A8-A09B-01	Normal	785.074		-	TCGA Breast Cancer
TCGA-A8-A09C-01	Normal	868.743		-	TCGA Breast Cancer
TCGA-A8-A09D-01	Normal	1254.21		-	TCGA Breast Cancer
TCGA-A8-A09G-01	Normal	3258.03		-	TCGA Breast Cancer
TCGA-A8-A09I-01	Normal	1242.29		-	TCGA Breast Cancer
TCGA-A8-A09M-01	Normal	1157.29		-	TCGA Breast Cancer
TCGA-A8-A09N-01	Normal	1176.09		-	TCGA Breast Cancer
TCGA-A8-A09Q-01	Normal	1017.01		-	TCGA Breast Cancer
TCGA-A8-A09R-01	Normal	1156.96		-	TCGA Breast Cancer
TCGA-A8-A09T-01	Normal	558.962		-	TCGA Breast Cancer
TCGA-A8-A09V-01	Normal	963.156		-	TCGA Breast Cancer
TCGA-A8-A09W-01	Normal	1366.18		-	TCGA Breast Cancer
TCGA-A8-A09X-01	Normal	813.826		-	TCGA Breast Cancer
TCGA-A8-A09Z-01	Normal	2986.8		-	TCGA Breast Cancer
TCGA-A8-A0A1-01	Normal	1051.71		-	TCGA Breast Cancer
TCGA-A8-A0A2-01	Normal	1029.5		-	TCGA Breast Cancer
TCGA-A8-A0A4-01	Normal	1774.06		-	TCGA Breast Cancer
TCGA-A8-A0A6-01	Normal	1668.31		-	TCGA Breast Cancer
TCGA-A8-A0A7-01	Normal	930.114		-	TCGA Breast Cancer
TCGA-A8-A0A9-01	Normal	843.292		-	TCGA Breast Cancer
TCGA-A8-A0AB-01	Normal	927.717		-	TCGA Breast Cancer
TCGA-A8-A0AD-01	Normal	1461		-	TCGA Breast Cancer
TCGA-AC-A23C-01	Normal	1793.95		-	TCGA Breast Cancer
TCGA-AC-A23E-01	Normal	1003.67		-	TCGA Breast Cancer
TCGA-AC-A23H-01	Normal	1299.11		-	TCGA Breast Cancer
TCGA-AC-A2B8-01	Normal	994.709		-	TCGA Breast Cancer
TCGA-AC-A2BK-01	Normal	1315		-	TCGA Breast Cancer
TCGA-AC-A2BM-01	Normal	1208.56		-	TCGA Breast Cancer
TCGA-AC-A2FB-01	Normal	996.191		-	TCGA Breast Cancer
TCGA-AC-A2FE-01	Normal	1063.82		-	TCGA Breast Cancer
TCGA-AC-A2FF-01	Normal	926.892		-	TCGA Breast Cancer
TCGA-AC-A2FG-01	Normal	1520.34		-	TCGA Breast Cancer
TCGA-AC-A2FK-01	Normal	1002.22		-	TCGA Breast Cancer
TCGA-AC-A2FM-01	Normal	849.649		-	TCGA Breast Cancer
TCGA-AC-A2FO-01	Normal	1047.32		-	TCGA Breast Cancer
TCGA-AC-A2QH-01	Normal	910.965		-	TCGA Breast Cancer
TCGA-AC-A2QJ-01	Normal	129.771		-	TCGA Breast Cancer
TCGA-AC-A3EH-01	Normal	712.163		-	TCGA Breast Cancer
TCGA-AC-A3HN-01	Normal	1048.66		-	TCGA Breast Cancer
TCGA-AC-A3OD-01	Normal	1500.5		-	TCGA Breast Cancer
TCGA-AC-A3QP-01	Normal	575.086		-	TCGA Breast Cancer
TCGA-AC-A3QQ-01	Normal	433.915		-	TCGA Breast Cancer
TCGA-AC-A3TM-01	Normal	244.25		-	TCGA Breast Cancer
TCGA-AC-A3TN-01	Normal	503.187		-	TCGA Breast Cancer
TCGA-AC-A3W5-01	Normal	1075.28		-	TCGA Breast Cancer
TCGA-AC-A3W7-01	Normal	1302.37		-	TCGA Breast Cancer
TCGA-AC-A3YI-01	Normal	1054.8		-	TCGA Breast Cancer
TCGA-AC-A3YJ-01	Normal	733.165		-	TCGA Breast Cancer
TCGA-AC-A4ZE-01	Normal	1011.52		-	TCGA Breast Cancer
TCGA-AC-A5EH-01	Normal	478.351		-	TCGA Breast Cancer
TCGA-AC-A5XS-01	Normal	1032.69		-	TCGA Breast Cancer
TCGA-AC-A5XU-01	Normal	1040.05		-	TCGA Breast Cancer
TCGA-AC-A62V-01	Normal	460.114		-	TCGA Breast Cancer
TCGA-AC-A62X-01	Normal	755.699		-	TCGA Breast Cancer
TCGA-AC-A62Y-01	Normal	2175.53		-	TCGA Breast Cancer
TCGA-AC-A6IV-01	Normal	714.685		-	TCGA Breast Cancer
TCGA-AC-A6IW-01	Normal	467.153		-	TCGA Breast Cancer
TCGA-AC-A6IX-01	Normal	1134.99		-	TCGA Breast Cancer
TCGA-AC-A6NO-01	Normal	565.836		-	TCGA Breast Cancer
TCGA-AC-A7VB-01	Normal	908.692		-	TCGA Breast Cancer
TCGA-AC-A7VC-01	Normal	263.49		-	TCGA Breast Cancer
TCGA-AC-A8OP-01	Normal	971.668		-	TCGA Breast Cancer
TCGA-AC-A8OQ-01	Normal	702.21		-	TCGA Breast Cancer
TCGA-AC-A8OR-01	Normal	1278.16		-	TCGA Breast Cancer
TCGA-AC-A8OS-01	Normal	1303.34		-	TCGA Breast Cancer
TCGA-AN-A03X-01	Normal	675.49		-	TCGA Breast Cancer
TCGA-AN-A03Y-01	Normal	794.927		-	TCGA Breast Cancer
TCGA-AN-A041-01	Normal	1351.59		-	TCGA Breast Cancer
TCGA-AN-A049-01	Normal	1130.4		-	TCGA Breast Cancer
TCGA-AN-A04A-01	Normal	922.269		-	TCGA Breast Cancer
TCGA-AN-A04C-01	Normal	843.767		-	TCGA Breast Cancer
TCGA-AN-A04D-01	Normal	652.75		-	TCGA Breast Cancer
TCGA-AN-A0AJ-01	Normal	756.935		-	TCGA Breast Cancer
TCGA-AN-A0AK-01	Normal	1712.43		-	TCGA Breast Cancer
TCGA-AN-A0AL-01	Normal	1029.79		-	TCGA Breast Cancer
TCGA-AN-A0AM-01	Normal	1650.99		-	TCGA Breast Cancer
TCGA-AN-A0AR-01	Normal	401.046		-	TCGA Breast Cancer
TCGA-AN-A0AS-01	Normal	1239.92		-	TCGA Breast Cancer
TCGA-AN-A0AT-01	Normal	802.537		-	TCGA Breast Cancer
TCGA-AN-A0FD-01	Normal	574.788		-	TCGA Breast Cancer
TCGA-AN-A0FF-01	Normal	931.996		-	TCGA Breast Cancer
TCGA-AN-A0FK-01	Normal	781.241		-	TCGA Breast Cancer
TCGA-AN-A0FL-01	Normal	930.447		-	TCGA Breast Cancer
TCGA-AN-A0FN-01	Normal	835.797		-	TCGA Breast Cancer
TCGA-AN-A0FS-01	Normal	919.249		-	TCGA Breast Cancer
TCGA-AN-A0FT-01	Normal	718.229		-	TCGA Breast Cancer
TCGA-AN-A0FV-01	Normal	1269.32		-	TCGA Breast Cancer
TCGA-AN-A0FW-01	Normal	1376.17		-	TCGA Breast Cancer
TCGA-AN-A0FX-01	Normal	586.922		-	TCGA Breast Cancer
TCGA-AN-A0FY-01	Normal	726.902		-	TCGA Breast Cancer
TCGA-AN-A0FZ-01	Normal	1007.17		-	TCGA Breast Cancer
TCGA-AN-A0G0-01	Normal	1428.01		-	TCGA Breast Cancer
TCGA-AN-A0XL-01	Normal	1331.27		-	TCGA Breast Cancer
TCGA-AN-A0XN-01	Normal	825.405		-	TCGA Breast Cancer
TCGA-AN-A0XO-01	Normal	835.193		-	TCGA Breast Cancer
TCGA-AN-A0XP-01	Normal	1235.69		-	TCGA Breast Cancer
TCGA-AN-A0XR-01	Normal	666.804		-	TCGA Breast Cancer
TCGA-AN-A0XS-01	Normal	748.676		-	TCGA Breast Cancer
TCGA-AN-A0XT-01	Normal	1105.26		-	TCGA Breast Cancer
TCGA-AN-A0XU-01	Normal	1887.66		-	TCGA Breast Cancer
TCGA-AN-A0XV-01	Normal	1493.03		-	TCGA Breast Cancer
TCGA-AN-A0XW-01	Normal	1001.75		-	TCGA Breast Cancer
TCGA-AO-A03L-01	Normal	1720.72		-	TCGA Breast Cancer
TCGA-AO-A03M-01	Normal	753.174		-	TCGA Breast Cancer
TCGA-AO-A03N-01	Normal	746.119		-	TCGA Breast Cancer
TCGA-AO-A03O-01	Normal	1086.46		-	TCGA Breast Cancer
TCGA-AO-A03P-01	Normal	852.492		-	TCGA Breast Cancer
TCGA-AO-A03R-01	Normal	323.151		-	TCGA Breast Cancer
TCGA-AO-A03T-01	Normal	658.182		-	TCGA Breast Cancer
TCGA-AO-A03U-01	Normal	1457.43		-	TCGA Breast Cancer
TCGA-AO-A03V-01	Normal	1196.47		-	TCGA Breast Cancer
TCGA-AO-A0J2-01	Normal	1006.13		-	TCGA Breast Cancer
TCGA-AO-A0J3-01	Normal	847.755		-	TCGA Breast Cancer
TCGA-AO-A0J4-01	Normal	993.181		-	TCGA Breast Cancer
TCGA-AO-A0J5-01	Normal	1998.6		-	TCGA Breast Cancer
TCGA-AO-A0J6-01	Normal	923.214		-	TCGA Breast Cancer
TCGA-AO-A0J7-01	Normal	1233.44		-	TCGA Breast Cancer
TCGA-AO-A0J8-01	Normal	1252.33		-	TCGA Breast Cancer
TCGA-AO-A0J9-01	Normal	303.215		-	TCGA Breast Cancer
TCGA-AO-A0JA-01	Normal	1084.2		-	TCGA Breast Cancer
TCGA-AO-A0JB-01	Normal	383.037		-	TCGA Breast Cancer
TCGA-AO-A0JC-01	Normal	851.576		-	TCGA Breast Cancer
TCGA-AO-A0JD-01	Normal	2064.9		-	TCGA Breast Cancer
TCGA-AO-A0JE-01	Normal	1465.31		-	TCGA Breast Cancer
TCGA-AO-A0JF-01	Normal	1089.16		-	TCGA Breast Cancer
TCGA-AO-A0JG-01	Normal	1858.63		-	TCGA Breast Cancer
TCGA-AO-A0JI-01	Normal	1287.01		-	TCGA Breast Cancer
TCGA-AO-A0JJ-01	Normal	1566.8		-	TCGA Breast Cancer
TCGA-AO-A0JL-01	Normal	382.689		-	TCGA Breast Cancer
TCGA-AO-A0JM-01	Normal	1198.26		-	TCGA Breast Cancer
TCGA-AO-A124-01	Normal	1035.29		-	TCGA Breast Cancer
TCGA-AO-A125-01	Normal	857.933		-	TCGA Breast Cancer
TCGA-AO-A126-01	Normal	474.837		-	TCGA Breast Cancer
TCGA-AO-A128-01	Normal	1213.03		-	TCGA Breast Cancer
TCGA-AO-A129-01	Normal	850.965		-	TCGA Breast Cancer
TCGA-AO-A12A-01	Normal	753.668		-	TCGA Breast Cancer
TCGA-AO-A12B-01	Normal	1383.23		-	TCGA Breast Cancer
TCGA-AO-A12D-01	Normal	1512.44		-	TCGA Breast Cancer
TCGA-AO-A12E-01	Normal	1020.76		-	TCGA Breast Cancer
TCGA-AO-A12F-01	Normal	665.589		-	TCGA Breast Cancer
TCGA-AO-A12G-01	Normal	1174		-	TCGA Breast Cancer
TCGA-AO-A12H-01	Normal	1005.1		-	TCGA Breast Cancer
TCGA-AO-A1KO-01	Normal	1319.84		-	TCGA Breast Cancer
TCGA-AO-A1KP-01	Normal	775.211		-	TCGA Breast Cancer
TCGA-AO-A1KQ-01	Normal	623.491		-	TCGA Breast Cancer
TCGA-AO-A1KR-01	Normal	599.331		-	TCGA Breast Cancer
TCGA-AO-A1KS-01	Normal	2223.58		-	TCGA Breast Cancer
TCGA-AO-A1KT-01	Normal	1126.88		-	TCGA Breast Cancer
TCGA-AQ-A04H-01	Normal	967.382		-	TCGA Breast Cancer
TCGA-AQ-A04J-01	Normal	938.115		-	TCGA Breast Cancer
TCGA-AQ-A04L-01	Normal	966.615		-	TCGA Breast Cancer
TCGA-AQ-A0Y5-01	Normal	1389.82		-	TCGA Breast Cancer
TCGA-AQ-A1H2-01	Normal	1548.92		-	TCGA Breast Cancer
TCGA-AQ-A1H3-01	Normal	1074.09		-	TCGA Breast Cancer
TCGA-AQ-A54N-01	Normal	473.722		-	TCGA Breast Cancer
TCGA-AQ-A54O-01	Normal	269.551		-	TCGA Breast Cancer
TCGA-AQ-A7U7-01	Normal	1085.33		-	TCGA Breast Cancer
TCGA-AR-A0TP-01	Normal	1251.27		-	TCGA Breast Cancer
TCGA-AR-A0TQ-01	Normal	1282.43		-	TCGA Breast Cancer
TCGA-AR-A0TR-01	Normal	1646.83		-	TCGA Breast Cancer
TCGA-AR-A0TS-01	Normal	1307.79		-	TCGA Breast Cancer
TCGA-AR-A0TT-01	Normal	940.865		-	TCGA Breast Cancer
TCGA-AR-A0TU-01	Normal	349.663		-	TCGA Breast Cancer
TCGA-AR-A0TV-01	Normal	1692.36		-	TCGA Breast Cancer
TCGA-AR-A0TW-01	Normal	676.574		-	TCGA Breast Cancer
TCGA-AR-A0TX-01	Normal	3503.21		-	TCGA Breast Cancer
TCGA-AR-A0TY-01	Normal	2302.48		-	TCGA Breast Cancer
TCGA-AR-A0TZ-01	Normal	701.125		-	TCGA Breast Cancer
TCGA-AR-A0U0-01	Normal	809.002		-	TCGA Breast Cancer
TCGA-AR-A0U1-01	Normal	735.982		-	TCGA Breast Cancer
TCGA-AR-A0U2-01	Normal	1843.86		-	TCGA Breast Cancer
TCGA-AR-A0U3-01	Normal	1793.5		-	TCGA Breast Cancer
TCGA-AR-A0U4-01	Normal	1036.07		-	TCGA Breast Cancer
TCGA-AR-A1AH-01	Normal	1653.41		-	TCGA Breast Cancer
TCGA-AR-A1AI-01	Normal	1045.61		-	TCGA Breast Cancer
TCGA-AR-A1AJ-01	Normal	831.159		-	TCGA Breast Cancer
TCGA-AR-A1AK-01	Normal	798.339		-	TCGA Breast Cancer
TCGA-AR-A1AL-01	Normal	1337.16		-	TCGA Breast Cancer
TCGA-AR-A1AN-01	Normal	1244.12		-	TCGA Breast Cancer
TCGA-AR-A1AO-01	Normal	930.431		-	TCGA Breast Cancer
TCGA-AR-A1AP-01	Normal	1667.57		-	TCGA Breast Cancer
TCGA-AR-A1AQ-01	Normal	1096.07		-	TCGA Breast Cancer
TCGA-AR-A1AR-01	Normal	966.387		-	TCGA Breast Cancer
TCGA-AR-A1AS-01	Normal	600.18		-	TCGA Breast Cancer
TCGA-AR-A1AT-01	Normal	1211.51		-	TCGA Breast Cancer
TCGA-AR-A1AU-01	Normal	1129.67		-	TCGA Breast Cancer
TCGA-AR-A1AV-01	Normal	1259.64		-	TCGA Breast Cancer
TCGA-AR-A1AW-01	Normal	1411.65		-	TCGA Breast Cancer
TCGA-AR-A1AX-01	Normal	912.665		-	TCGA Breast Cancer
TCGA-AR-A1AY-01	Normal	555.525		-	TCGA Breast Cancer
TCGA-AR-A24H-01	Normal	1255.72		-	TCGA Breast Cancer
TCGA-AR-A24K-01	Normal	1185.48		-	TCGA Breast Cancer
TCGA-AR-A24L-01	Normal	1576.91		-	TCGA Breast Cancer
TCGA-AR-A24M-01	Normal	1815.87		-	TCGA Breast Cancer
TCGA-AR-A24N-01	Normal	1401.52		-	TCGA Breast Cancer
TCGA-AR-A24O-01	Normal	1141.21		-	TCGA Breast Cancer
TCGA-AR-A24P-01	Normal	1178.65		-	TCGA Breast Cancer
TCGA-AR-A24Q-01	Normal	1308.88		-	TCGA Breast Cancer
TCGA-AR-A24R-01	Normal	1237.29		-	TCGA Breast Cancer
TCGA-AR-A24S-01	Normal	1520.7		-	TCGA Breast Cancer
TCGA-AR-A24T-01	Normal	1697.4		-	TCGA Breast Cancer
TCGA-AR-A24U-01	Normal	928.52		-	TCGA Breast Cancer
TCGA-AR-A24V-01	Normal	854.88		-	TCGA Breast Cancer
TCGA-AR-A24W-01	Normal	1280.94		-	TCGA Breast Cancer
TCGA-AR-A24X-01	Normal	1101.22		-	TCGA Breast Cancer
TCGA-AR-A24Z-01	Normal	2041.66		-	TCGA Breast Cancer
TCGA-AR-A250-01	Normal	1314.29		-	TCGA Breast Cancer
TCGA-AR-A251-01	Normal	2541.21		-	TCGA Breast Cancer
TCGA-AR-A252-01	Normal	1783.41		-	TCGA Breast Cancer
TCGA-AR-A254-01	Normal	1249.44		-	TCGA Breast Cancer
TCGA-AR-A255-01	Normal	1430.48		-	TCGA Breast Cancer
TCGA-AR-A256-01	Normal	1038.83		-	TCGA Breast Cancer
TCGA-AR-A2LE-01	Normal	1481.04		-	TCGA Breast Cancer
TCGA-AR-A2LH-01	Normal	1184.54		-	TCGA Breast Cancer
TCGA-AR-A2LJ-01	Normal	528.27		-	TCGA Breast Cancer
TCGA-AR-A2LK-01	Normal	750.54		-	TCGA Breast Cancer
TCGA-AR-A2LM-01	Normal	996.728		-	TCGA Breast Cancer
TCGA-AR-A2LN-01	Normal	1063		-	TCGA Breast Cancer
TCGA-AR-A2LO-01	Normal	728.3		-	TCGA Breast Cancer
TCGA-AR-A2LQ-01	Normal	1665.22		-	TCGA Breast Cancer
TCGA-AR-A5QM-01	Normal	1143.67		-	TCGA Breast Cancer
TCGA-AR-A5QN-01	Normal	1078.76		-	TCGA Breast Cancer
TCGA-AR-A5QP-01	Normal	930.634		-	TCGA Breast Cancer
TCGA-AR-A5QQ-01	Normal	349.727		-	TCGA Breast Cancer
TCGA-B6-A0I1-01	Normal	472.034		-	TCGA Breast Cancer
TCGA-B6-A0I2-01	Normal	806.764		-	TCGA Breast Cancer
TCGA-B6-A0I5-01	Normal	470.352		-	TCGA Breast Cancer
TCGA-B6-A0I6-01	Normal	1198.85		-	TCGA Breast Cancer
TCGA-B6-A0I8-01	Normal	1383.69		-	TCGA Breast Cancer
TCGA-B6-A0I9-01	Normal	1654.56		-	TCGA Breast Cancer
TCGA-B6-A0IA-01	Normal	553.257		-	TCGA Breast Cancer
TCGA-B6-A0IB-01	Normal	1113.77		-	TCGA Breast Cancer
TCGA-B6-A0IC-01	Normal	987.989		-	TCGA Breast Cancer
TCGA-B6-A0IE-01	Normal	912.517		-	TCGA Breast Cancer
TCGA-B6-A0IG-01	Normal	1167.18		-	TCGA Breast Cancer
TCGA-B6-A0IH-01	Normal	970.314		-	TCGA Breast Cancer
TCGA-B6-A0IJ-01	Normal	742.485		-	TCGA Breast Cancer
TCGA-B6-A0IK-01	Normal	1509.83		-	TCGA Breast Cancer
TCGA-B6-A0IM-01	Normal	755.595		-	TCGA Breast Cancer
TCGA-B6-A0IO-01	Normal	1231.35		-	TCGA Breast Cancer
TCGA-B6-A0IP-01	Normal	1014.83		-	TCGA Breast Cancer
TCGA-B6-A0IQ-01	Normal	782.556		-	TCGA Breast Cancer
TCGA-B6-A0RE-01	Normal	714.961		-	TCGA Breast Cancer
TCGA-B6-A0RG-01	Normal	635.685		-	TCGA Breast Cancer
TCGA-B6-A0RH-01	Normal	804.333		-	TCGA Breast Cancer
TCGA-B6-A0RI-01	Normal	836.182		-	TCGA Breast Cancer
TCGA-B6-A0RL-01	Normal	785.846		-	TCGA Breast Cancer
TCGA-B6-A0RM-01	Normal	680.066		-	TCGA Breast Cancer
TCGA-B6-A0RN-01	Normal	736.936		-	TCGA Breast Cancer
TCGA-B6-A0RO-01	Normal	1796.49		-	TCGA Breast Cancer
TCGA-B6-A0RP-01	Normal	1756.27		-	TCGA Breast Cancer
TCGA-B6-A0RQ-01	Normal	882.63		-	TCGA Breast Cancer
TCGA-B6-A0RS-01	Normal	1147.41		-	TCGA Breast Cancer
TCGA-B6-A0RT-01	Normal	859.005		-	TCGA Breast Cancer
TCGA-B6-A0RU-01	Normal	584.039		-	TCGA Breast Cancer
TCGA-B6-A0RV-01	Normal	1230.24		-	TCGA Breast Cancer
TCGA-B6-A0WS-01	Normal	1190.82		-	TCGA Breast Cancer
TCGA-B6-A0WT-01	Normal	1302.67		-	TCGA Breast Cancer
TCGA-B6-A0WV-01	Normal	1179.94		-	TCGA Breast Cancer
TCGA-B6-A0WW-01	Normal	1065.3		-	TCGA Breast Cancer
TCGA-B6-A0WX-01	Normal	937.836		-	TCGA Breast Cancer
TCGA-B6-A0WY-01	Normal	741.677		-	TCGA Breast Cancer
TCGA-B6-A0WZ-01	Normal	988.87		-	TCGA Breast Cancer
TCGA-B6-A0X0-01	Normal	800.725		-	TCGA Breast Cancer
TCGA-B6-A0X1-01	Normal	1403.45		-	TCGA Breast Cancer
TCGA-B6-A0X4-01	Normal	1017.71		-	TCGA Breast Cancer
TCGA-B6-A0X5-01	Normal	1375.56		-	TCGA Breast Cancer
TCGA-B6-A0X7-01	Normal	771.026		-	TCGA Breast Cancer
TCGA-B6-A1KC-01	Normal	1267.89		-	TCGA Breast Cancer
TCGA-B6-A1KF-01	Normal	907.304		-	TCGA Breast Cancer
TCGA-B6-A1KI-01	Normal	1285.21		-	TCGA Breast Cancer
TCGA-B6-A1KN-01	Normal	1423.2		-	TCGA Breast Cancer
TCGA-B6-A2IU-01	Normal	778.577		-	TCGA Breast Cancer
TCGA-B6-A3ZX-01	Normal	1077.29		-	TCGA Breast Cancer
TCGA-B6-A400-01	Normal	662.275		-	TCGA Breast Cancer
TCGA-B6-A401-01	Normal	516.592		-	TCGA Breast Cancer
TCGA-B6-A402-01	Normal	685.819		-	TCGA Breast Cancer
TCGA-B6-A408-01	Normal	643.985		-	TCGA Breast Cancer
TCGA-B6-A409-01	Normal	716.375		-	TCGA Breast Cancer
TCGA-B6-A40B-01	Normal	789.001		-	TCGA Breast Cancer
TCGA-B6-A40C-01	Normal	721.361		-	TCGA Breast Cancer
TCGA-BH-A0AU-01	Normal	1592.51		-	TCGA Breast Cancer
TCGA-BH-A0AV-01	Normal	908.999		-	TCGA Breast Cancer
TCGA-BH-A0AW-01	Normal	953.594		-	TCGA Breast Cancer
TCGA-BH-A0AY-01	Normal	563.668		-	TCGA Breast Cancer
TCGA-BH-A0AZ-01	Normal	820.316		-	TCGA Breast Cancer
TCGA-BH-A0B0-01	Normal	1292.44		-	TCGA Breast Cancer
TCGA-BH-A0B1-01	Normal	1366.62		-	TCGA Breast Cancer
TCGA-BH-A0B2-01	Normal	522.817		-	TCGA Breast Cancer
TCGA-BH-A0B3-01	Normal	839.62		-	TCGA Breast Cancer
TCGA-BH-A0B4-01	Normal	565.091		-	TCGA Breast Cancer
TCGA-BH-A0B5-01	Normal	1056.7		-	TCGA Breast Cancer
TCGA-BH-A0B7-01	Normal	1403.86		-	TCGA Breast Cancer
TCGA-BH-A0B8-01	Normal	1684.24		-	TCGA Breast Cancer
TCGA-BH-A0B9-01	Normal	1378.64		-	TCGA Breast Cancer
TCGA-BH-A0BA-01	Normal	1585.13		-	TCGA Breast Cancer
TCGA-BH-A0BC-01	Normal	806.766		-	TCGA Breast Cancer
TCGA-BH-A0BD-01	Normal	1029.76		-	TCGA Breast Cancer
TCGA-BH-A0BF-01	Normal	1028.6		-	TCGA Breast Cancer
TCGA-BH-A0BG-01	Normal	762.426		-	TCGA Breast Cancer
TCGA-BH-A0BJ-01	Normal	1516		-	TCGA Breast Cancer
TCGA-BH-A0BL-01	Normal	1124.34		-	TCGA Breast Cancer
TCGA-BH-A0BM-01	Normal	963.057		-	TCGA Breast Cancer
TCGA-BH-A0BO-01	Normal	1335.93		-	TCGA Breast Cancer
TCGA-BH-A0BP-01	Normal	1630.89		-	TCGA Breast Cancer
TCGA-BH-A0BQ-01	Normal	866.111		-	TCGA Breast Cancer
TCGA-BH-A0BR-01	Normal	1552.79		-	TCGA Breast Cancer
TCGA-BH-A0BS-01	Normal	1752.07		-	TCGA Breast Cancer
TCGA-BH-A0BT-01	Normal	585.567		-	TCGA Breast Cancer
TCGA-BH-A0BV-01	Normal	1547.2		-	TCGA Breast Cancer
TCGA-BH-A0BW-01	Normal	1182.76		-	TCGA Breast Cancer
TCGA-BH-A0BZ-01	Normal	722.47		-	TCGA Breast Cancer
TCGA-BH-A0C0-01	Normal	887.163		-	TCGA Breast Cancer
TCGA-BH-A0C1-01	Normal	1479.85		-	TCGA Breast Cancer
TCGA-BH-A0C3-01	Normal	1093.06		-	TCGA Breast Cancer
TCGA-BH-A0C7-01	Normal	640.834		-	TCGA Breast Cancer
TCGA-BH-A0DD-01	Normal	880.252		-	TCGA Breast Cancer
TCGA-BH-A0DE-01	Normal	962.172		-	TCGA Breast Cancer
TCGA-BH-A0DG-01	Normal	1211.94		-	TCGA Breast Cancer
TCGA-BH-A0DH-01	Normal	1639.07		-	TCGA Breast Cancer
TCGA-BH-A0DI-01	Normal	814.982		-	TCGA Breast Cancer
TCGA-BH-A0DK-01	Normal	1014.85		-	TCGA Breast Cancer
TCGA-BH-A0DL-01	Normal	571.032		-	TCGA Breast Cancer
TCGA-BH-A0DO-01	Normal	1791.82		-	TCGA Breast Cancer
TCGA-BH-A0DP-01	Normal	954.994		-	TCGA Breast Cancer
TCGA-BH-A0DQ-01	Normal	747.446		-	TCGA Breast Cancer
TCGA-BH-A0DS-01	Normal	858.377		-	TCGA Breast Cancer
TCGA-BH-A0DT-01	Normal	795.599		-	TCGA Breast Cancer
TCGA-BH-A0DV-01	Normal	915.111		-	TCGA Breast Cancer
TCGA-BH-A0DX-01	Normal	899.516		-	TCGA Breast Cancer
TCGA-BH-A0DZ-01	Normal	1087.29		-	TCGA Breast Cancer
TCGA-BH-A0E0-01	Normal	620.353		-	TCGA Breast Cancer
TCGA-BH-A0E1-01	Normal	1226.59		-	TCGA Breast Cancer
TCGA-BH-A0E2-01	Normal	1137.76		-	TCGA Breast Cancer
TCGA-BH-A0E6-01	Normal	467.757		-	TCGA Breast Cancer
TCGA-BH-A0E7-01	Normal	662.071		-	TCGA Breast Cancer
TCGA-BH-A0E9-01	Normal	1878.44		-	TCGA Breast Cancer
TCGA-BH-A0EA-01	Normal	915.42		-	TCGA Breast Cancer
TCGA-BH-A0EB-01	Normal	973		-	TCGA Breast Cancer
TCGA-BH-A0EE-01	Normal	1145.1		-	TCGA Breast Cancer
TCGA-BH-A0EI-01	Normal	926.613		-	TCGA Breast Cancer
TCGA-BH-A0GY-01	Normal	752.931		-	TCGA Breast Cancer
TCGA-BH-A0GZ-01	Normal	726.572		-	TCGA Breast Cancer
TCGA-BH-A0H0-01	Normal	1009.22		-	TCGA Breast Cancer
TCGA-BH-A0H3-01	Normal	1284.93		-	TCGA Breast Cancer
TCGA-BH-A0H5-01	Normal	1061.59		-	TCGA Breast Cancer
TCGA-BH-A0H6-01	Normal	771.289		-	TCGA Breast Cancer
TCGA-BH-A0H7-01	Normal	608.995		-	TCGA Breast Cancer
TCGA-BH-A0H9-01	Normal	1119.73		-	TCGA Breast Cancer
TCGA-BH-A0HA-01	Normal	712.049		-	TCGA Breast Cancer
TCGA-BH-A0HB-01	Normal	562.889		-	TCGA Breast Cancer
TCGA-BH-A0HF-01	Normal	763.026		-	TCGA Breast Cancer
TCGA-BH-A0HI-01	Normal	1419.25		-	TCGA Breast Cancer
TCGA-BH-A0HK-01	Normal	1041.1		-	TCGA Breast Cancer
TCGA-BH-A0HL-01	Normal	1854.1		-	TCGA Breast Cancer
TCGA-BH-A0HN-01	Normal	570.24		-	TCGA Breast Cancer
TCGA-BH-A0HO-01	Normal	1217.48		-	TCGA Breast Cancer
TCGA-BH-A0HP-01	Normal	1279.37		-	TCGA Breast Cancer
TCGA-BH-A0HQ-01	Normal	848.911		-	TCGA Breast Cancer
TCGA-BH-A0HU-01	Normal	501.052		-	TCGA Breast Cancer
TCGA-BH-A0HW-01	Normal	588.194		-	TCGA Breast Cancer
TCGA-BH-A0HX-01	Normal	1075.59		-	TCGA Breast Cancer
TCGA-BH-A0HY-01	Normal	1355.88		-	TCGA Breast Cancer
TCGA-BH-A0RX-01	Normal	614.025		-	TCGA Breast Cancer
TCGA-BH-A0W3-01	Normal	1247.69		-	TCGA Breast Cancer
TCGA-BH-A0W4-01	Normal	844.141		-	TCGA Breast Cancer
TCGA-BH-A0W5-01	Normal	904.97		-	TCGA Breast Cancer
TCGA-BH-A0W7-01	Normal	840.249		-	TCGA Breast Cancer
TCGA-BH-A0WA-01	Normal	1079.95		-	TCGA Breast Cancer
TCGA-BH-A18F-01	Normal	937.23		-	TCGA Breast Cancer
TCGA-BH-A18G-01	Normal	574.375		-	TCGA Breast Cancer
TCGA-BH-A18H-01	Normal	1169.77		-	TCGA Breast Cancer
TCGA-BH-A18I-01	Normal	951.783		-	TCGA Breast Cancer
TCGA-BH-A18J-01	Normal	1438.74		-	TCGA Breast Cancer
TCGA-BH-A18K-01	Normal	854.891		-	TCGA Breast Cancer
TCGA-BH-A18L-01	Normal	591.908		-	TCGA Breast Cancer
TCGA-BH-A18M-01	Normal	810.658		-	TCGA Breast Cancer
TCGA-BH-A18N-01	Normal	765.957		-	TCGA Breast Cancer
TCGA-BH-A18P-01	Normal	1264.85		-	TCGA Breast Cancer
TCGA-BH-A18Q-01	Normal	1044.16		-	TCGA Breast Cancer
TCGA-BH-A18R-01	Normal	1036.26		-	TCGA Breast Cancer
TCGA-BH-A18S-01	Normal	1891.61		-	TCGA Breast Cancer
TCGA-BH-A18T-01	Normal	1166.63		-	TCGA Breast Cancer
TCGA-BH-A18U-01	Normal	791.418		-	TCGA Breast Cancer
TCGA-BH-A18V-01	Normal	1736.35		-	TCGA Breast Cancer
TCGA-BH-A1EN-01	Normal	2150.38		-	TCGA Breast Cancer
TCGA-BH-A1EO-01	Normal	1175.92		-	TCGA Breast Cancer
TCGA-BH-A1ES-01	Normal	764.754		-	TCGA Breast Cancer
TCGA-BH-A1ET-01	Normal	2020.56		-	TCGA Breast Cancer
TCGA-BH-A1EU-01	Normal	1339.53		-	TCGA Breast Cancer
TCGA-BH-A1EV-01	Normal	2100.32		-	TCGA Breast Cancer
TCGA-BH-A1EW-01	Normal	1969.09		-	TCGA Breast Cancer
TCGA-BH-A1EX-01	Normal	1391.49		-	TCGA Breast Cancer
TCGA-BH-A1EY-01	Normal	1573.49		-	TCGA Breast Cancer
TCGA-BH-A1F0-01	Normal	1093.88		-	TCGA Breast Cancer
TCGA-BH-A1F2-01	Normal	1021.41		-	TCGA Breast Cancer
TCGA-BH-A1F5-01	Normal	1110.91		-	TCGA Breast Cancer
TCGA-BH-A1F6-01	Normal	1225.84		-	TCGA Breast Cancer
TCGA-BH-A1F8-01	Normal	2392.94		-	TCGA Breast Cancer
TCGA-BH-A1FB-01	Normal	1098.62		-	TCGA Breast Cancer
TCGA-BH-A1FC-01	Normal	1223.39		-	TCGA Breast Cancer
TCGA-BH-A1FD-01	Normal	2468.39		-	TCGA Breast Cancer
TCGA-BH-A1FE-01	Normal	1089.49		-	TCGA Breast Cancer
TCGA-BH-A1FG-01	Normal	888.201		-	TCGA Breast Cancer
TCGA-BH-A1FH-01	Normal	1675.36		-	TCGA Breast Cancer
TCGA-BH-A1FJ-01	Normal	1801.62		-	TCGA Breast Cancer
TCGA-BH-A1FL-01	Normal	745.922		-	TCGA Breast Cancer
TCGA-BH-A1FM-01	Normal	1056.64		-	TCGA Breast Cancer
TCGA-BH-A1FN-01	Normal	1298.24		-	TCGA Breast Cancer
TCGA-BH-A1FR-01	Normal	1439.55		-	TCGA Breast Cancer
TCGA-BH-A1FU-01	Normal	1073.19		-	TCGA Breast Cancer
TCGA-BH-A201-01	Normal	1503.03		-	TCGA Breast Cancer
TCGA-BH-A202-01	Normal	1816.13		-	TCGA Breast Cancer
TCGA-BH-A203-01	Normal	1650.83		-	TCGA Breast Cancer
TCGA-BH-A204-01	Normal	1653.61		-	TCGA Breast Cancer
TCGA-BH-A208-01	Normal	1057.2		-	TCGA Breast Cancer
TCGA-BH-A209-01	Normal	913.288		-	TCGA Breast Cancer
TCGA-BH-A28Q-01	Normal	1526.06		-	TCGA Breast Cancer
TCGA-BH-A2L8-01	Normal	577.901		-	TCGA Breast Cancer
TCGA-BH-A42U-01	Normal	518.22		-	TCGA Breast Cancer
TCGA-BH-A42V-01	Normal	594.673		-	TCGA Breast Cancer
TCGA-BH-A5IZ-01	Normal	854.706		-	TCGA Breast Cancer
TCGA-BH-A5J0-01	Normal	494.903		-	TCGA Breast Cancer
TCGA-BH-A6R8-01	Normal	467.788		-	TCGA Breast Cancer
TCGA-BH-A6R9-01	Normal	649.43		-	TCGA Breast Cancer
TCGA-BH-A8FY-01	Normal	637.36		-	TCGA Breast Cancer
TCGA-BH-A8FZ-01	Normal	2179.99		-	TCGA Breast Cancer
TCGA-BH-A8G0-01	Normal	751.628		-	TCGA Breast Cancer
TCGA-BH-AB28-01	Normal	1008.77		-	TCGA Breast Cancer
TCGA-C8-A12K-01	Normal	1198.95		-	TCGA Breast Cancer
TCGA-C8-A12L-01	Normal	1918.48		-	TCGA Breast Cancer
TCGA-C8-A12M-01	Normal	749.929		-	TCGA Breast Cancer
TCGA-C8-A12N-01	Normal	625.214		-	TCGA Breast Cancer
TCGA-C8-A12O-01	Normal	1560.1		-	TCGA Breast Cancer
TCGA-C8-A12P-01	Normal	1414.98		-	TCGA Breast Cancer
TCGA-C8-A12Q-01	Normal	1495.63		-	TCGA Breast Cancer
TCGA-C8-A12T-01	Normal	704.016		-	TCGA Breast Cancer
TCGA-C8-A12U-01	Normal	801.471		-	TCGA Breast Cancer
TCGA-C8-A12V-01	Normal	1267.64		-	TCGA Breast Cancer
TCGA-C8-A12W-01	Normal	920.587		-	TCGA Breast Cancer
TCGA-C8-A12X-01	Normal	890.648		-	TCGA Breast Cancer
TCGA-C8-A12Y-01	Normal	349.351		-	TCGA Breast Cancer
TCGA-C8-A12Z-01	Normal	1765.21		-	TCGA Breast Cancer
TCGA-C8-A130-01	Normal	637.571		-	TCGA Breast Cancer
TCGA-C8-A131-01	Normal	1586.62		-	TCGA Breast Cancer
TCGA-C8-A132-01	Normal	1106.56		-	TCGA Breast Cancer
TCGA-C8-A133-01	Normal	1167.04		-	TCGA Breast Cancer
TCGA-C8-A134-01	Normal	509.53		-	TCGA Breast Cancer
TCGA-C8-A135-01	Normal	935.023		-	TCGA Breast Cancer
TCGA-C8-A137-01	Normal	702.602		-	TCGA Breast Cancer
TCGA-C8-A138-01	Normal	564.531		-	TCGA Breast Cancer
TCGA-C8-A1HE-01	Normal	2189.83		-	TCGA Breast Cancer
TCGA-C8-A1HF-01	Normal	1065.64		-	TCGA Breast Cancer
TCGA-C8-A1HG-01	Normal	758.064		-	TCGA Breast Cancer
TCGA-C8-A1HI-01	Normal	890.528		-	TCGA Breast Cancer
TCGA-C8-A1HJ-01	Normal	758.053		-	TCGA Breast Cancer
TCGA-C8-A1HK-01	Normal	2021.01		-	TCGA Breast Cancer
TCGA-C8-A1HL-01	Normal	918.431		-	TCGA Breast Cancer
TCGA-C8-A1HM-01	Normal	1180.87		-	TCGA Breast Cancer
TCGA-C8-A1HN-01	Normal	941.89		-	TCGA Breast Cancer
TCGA-C8-A1HO-01	Normal	1263.42		-	TCGA Breast Cancer
TCGA-C8-A26V-01	Normal	1389.08		-	TCGA Breast Cancer
TCGA-C8-A26W-01	Normal	997.217		-	TCGA Breast Cancer
TCGA-C8-A26X-01	Normal	1350.94		-	TCGA Breast Cancer
TCGA-C8-A26Y-01	Normal	1245.53		-	TCGA Breast Cancer
TCGA-C8-A26Z-01	Normal	983.229		-	TCGA Breast Cancer
TCGA-C8-A273-01	Normal	1141.81		-	TCGA Breast Cancer
TCGA-C8-A274-01	Normal	2145.21		-	TCGA Breast Cancer
TCGA-C8-A275-01	Normal	816.417		-	TCGA Breast Cancer
TCGA-C8-A278-01	Normal	1539.32		-	TCGA Breast Cancer
TCGA-C8-A27A-01	Normal	1347.08		-	TCGA Breast Cancer
TCGA-C8-A27B-01	Normal	2198.64		-	TCGA Breast Cancer
TCGA-C8-A3M7-01	Normal	1303.48		-	TCGA Breast Cancer
TCGA-C8-A3M8-01	Normal	1184.53		-	TCGA Breast Cancer
TCGA-C8-A8HP-01	Normal	1434		-	TCGA Breast Cancer
TCGA-C8-A8HQ-01	Normal	921.724		-	TCGA Breast Cancer
TCGA-C8-A8HR-01	Normal	651.752		-	TCGA Breast Cancer
TCGA-D8-A13Y-01	Normal	1051.35		-	TCGA Breast Cancer
TCGA-D8-A13Z-01	Normal	2347.91		-	TCGA Breast Cancer
TCGA-D8-A140-01	Normal	1544.74		-	TCGA Breast Cancer
TCGA-D8-A141-01	Normal	856.365		-	TCGA Breast Cancer
TCGA-D8-A142-01	Normal	1308.63		-	TCGA Breast Cancer
TCGA-D8-A143-01	Normal	1781.75		-	TCGA Breast Cancer
TCGA-D8-A145-01	Normal	1622.68		-	TCGA Breast Cancer
TCGA-D8-A147-01	Normal	507.837		-	TCGA Breast Cancer
TCGA-D8-A1J8-01	Normal	2731.31		-	TCGA Breast Cancer
TCGA-D8-A1J9-01	Normal	1839.35		-	TCGA Breast Cancer
TCGA-D8-A1JA-01	Normal	2671.18		-	TCGA Breast Cancer
TCGA-D8-A1JB-01	Normal	1108.34		-	TCGA Breast Cancer
TCGA-D8-A1JC-01	Normal	1084.9		-	TCGA Breast Cancer
TCGA-D8-A1JD-01	Normal	1065.05		-	TCGA Breast Cancer
TCGA-D8-A1JE-01	Normal	1919.8		-	TCGA Breast Cancer
TCGA-D8-A1JF-01	Normal	2091.17		-	TCGA Breast Cancer
TCGA-D8-A1JG-01	Normal	2768		-	TCGA Breast Cancer
TCGA-D8-A1JH-01	Normal	1031.54		-	TCGA Breast Cancer
TCGA-D8-A1JI-01	Normal	1121.12		-	TCGA Breast Cancer
TCGA-D8-A1JJ-01	Normal	1520.41		-	TCGA Breast Cancer
TCGA-D8-A1JK-01	Normal	1063.01		-	TCGA Breast Cancer
TCGA-D8-A1JL-01	Normal	1547.15		-	TCGA Breast Cancer
TCGA-D8-A1JM-01	Normal	706.316		-	TCGA Breast Cancer
TCGA-D8-A1JN-01	Normal	4495.09		-	TCGA Breast Cancer
TCGA-D8-A1JP-01	Normal	973.583		-	TCGA Breast Cancer
TCGA-D8-A1JS-01	Normal	1775.77		-	TCGA Breast Cancer
TCGA-D8-A1JT-01	Normal	1014.89		-	TCGA Breast Cancer
TCGA-D8-A1JU-01	Normal	1190.88		-	TCGA Breast Cancer
TCGA-D8-A1X5-01	Normal	1468.75		-	TCGA Breast Cancer
TCGA-D8-A1X6-01	Normal	534.732		-	TCGA Breast Cancer
TCGA-D8-A1X7-01	Normal	1739.37		-	TCGA Breast Cancer
TCGA-D8-A1X8-01	Normal	2326.41		-	TCGA Breast Cancer
TCGA-D8-A1X9-01	Normal	1353.99		-	TCGA Breast Cancer
TCGA-D8-A1XA-01	Normal	1339.55		-	TCGA Breast Cancer
TCGA-D8-A1XB-01	Normal	935.985		-	TCGA Breast Cancer
TCGA-D8-A1XC-01	Normal	2756.86		-	TCGA Breast Cancer
TCGA-D8-A1XD-01	Normal	1105.06		-	TCGA Breast Cancer
TCGA-D8-A1XF-01	Normal	1643.75		-	TCGA Breast Cancer
TCGA-D8-A1XG-01	Normal	2107.15		-	TCGA Breast Cancer
TCGA-D8-A1XJ-01	Normal	1686.73		-	TCGA Breast Cancer
TCGA-D8-A1XK-01	Normal	1255.31		-	TCGA Breast Cancer
TCGA-D8-A1XL-01	Normal	615.599		-	TCGA Breast Cancer
TCGA-D8-A1XM-01	Normal	1059.6		-	TCGA Breast Cancer
TCGA-D8-A1XO-01	Normal	1400.99		-	TCGA Breast Cancer
TCGA-D8-A1XQ-01	Normal	1942.33		-	TCGA Breast Cancer
TCGA-D8-A1XR-01	Normal	2210.64		-	TCGA Breast Cancer
TCGA-D8-A1XS-01	Normal	931.759		-	TCGA Breast Cancer
TCGA-D8-A1XT-01	Normal	1582.12		-	TCGA Breast Cancer
TCGA-D8-A1XU-01	Normal	2713.38		-	TCGA Breast Cancer
TCGA-D8-A1XV-01	Normal	2154.56		-	TCGA Breast Cancer
TCGA-D8-A1XW-01	Normal	2062.45		-	TCGA Breast Cancer
TCGA-D8-A1XY-01	Normal	1267.02		-	TCGA Breast Cancer
TCGA-D8-A1XZ-01	Normal	1160.64		-	TCGA Breast Cancer
TCGA-D8-A1Y0-01	Normal	890.622		-	TCGA Breast Cancer
TCGA-D8-A1Y1-01	Normal	669.592		-	TCGA Breast Cancer
TCGA-D8-A1Y2-01	Normal	826.334		-	TCGA Breast Cancer
TCGA-D8-A1Y3-01	Normal	237.002		-	TCGA Breast Cancer
TCGA-D8-A27E-01	Normal	1715.07		-	TCGA Breast Cancer
TCGA-D8-A27F-01	Normal	1779.39		-	TCGA Breast Cancer
TCGA-D8-A27G-01	Normal	1152.48		-	TCGA Breast Cancer
TCGA-D8-A27H-01	Normal	1098.69		-	TCGA Breast Cancer
TCGA-D8-A27I-01	Normal	994.462		-	TCGA Breast Cancer
TCGA-D8-A27K-01	Normal	1600.46		-	TCGA Breast Cancer
TCGA-D8-A27L-01	Normal	975.359		-	TCGA Breast Cancer
TCGA-D8-A27M-01	Normal	1119.15		-	TCGA Breast Cancer
TCGA-D8-A27N-01	Normal	1207.98		-	TCGA Breast Cancer
TCGA-D8-A27P-01	Normal	1195.82		-	TCGA Breast Cancer
TCGA-D8-A27R-01	Normal	833.79		-	TCGA Breast Cancer
TCGA-D8-A27T-01	Normal	971.729		-	TCGA Breast Cancer
TCGA-D8-A27V-01	Normal	1089.35		-	TCGA Breast Cancer
TCGA-D8-A27W-01	Normal	1181.6		-	TCGA Breast Cancer
TCGA-D8-A3Z5-01	Normal	786.88		-	TCGA Breast Cancer
TCGA-D8-A3Z6-01	Normal	819.79		-	TCGA Breast Cancer
TCGA-D8-A4Z1-01	Normal	868.969		-	TCGA Breast Cancer
TCGA-D8-A73U-01	Normal	1400.56		-	TCGA Breast Cancer
TCGA-D8-A73W-01	Normal	2395.9		-	TCGA Breast Cancer
TCGA-D8-A73X-01	Normal	659.747		-	TCGA Breast Cancer
TCGA-E2-A105-01	Normal	737.821		-	TCGA Breast Cancer
TCGA-E2-A107-01	Normal	705.455		-	TCGA Breast Cancer
TCGA-E2-A108-01	Normal	871.553		-	TCGA Breast Cancer
TCGA-E2-A109-01	Normal	997.075		-	TCGA Breast Cancer
TCGA-E2-A10A-01	Normal	1185.49		-	TCGA Breast Cancer
TCGA-E2-A10B-01	Normal	905.832		-	TCGA Breast Cancer
TCGA-E2-A10C-01	Normal	533.302		-	TCGA Breast Cancer
TCGA-E2-A10E-01	Normal	1498.28		-	TCGA Breast Cancer
TCGA-E2-A10F-01	Normal	781.764		-	TCGA Breast Cancer
TCGA-E2-A14N-01	Normal	524.458		-	TCGA Breast Cancer
TCGA-E2-A14O-01	Normal	534.669		-	TCGA Breast Cancer
TCGA-E2-A14P-01	Normal	1325.99		-	TCGA Breast Cancer
TCGA-E2-A14Q-01	Normal	1044.81		-	TCGA Breast Cancer
TCGA-E2-A14R-01	Normal	574.573		-	TCGA Breast Cancer
TCGA-E2-A14S-01	Normal	637.677		-	TCGA Breast Cancer
TCGA-E2-A14T-01	Normal	694.883		-	TCGA Breast Cancer
TCGA-E2-A14V-01	Normal	924.598		-	TCGA Breast Cancer
TCGA-E2-A14W-01	Normal	1040.73		-	TCGA Breast Cancer
TCGA-E2-A14X-01	Normal	850.028		-	TCGA Breast Cancer
TCGA-E2-A14Y-01	Normal	371.625		-	TCGA Breast Cancer
TCGA-E2-A14Z-01	Normal	653.363		-	TCGA Breast Cancer
TCGA-E2-A150-01	Normal	1127.07		-	TCGA Breast Cancer
TCGA-E2-A152-01	Normal	1237.16		-	TCGA Breast Cancer
TCGA-E2-A153-01	Normal	699.11		-	TCGA Breast Cancer
TCGA-E2-A154-01	Normal	1022.37		-	TCGA Breast Cancer
TCGA-E2-A155-01	Normal	1712.2		-	TCGA Breast Cancer
TCGA-E2-A156-01	Normal	1249.82		-	TCGA Breast Cancer
TCGA-E2-A158-01	Normal	1188.93		-	TCGA Breast Cancer
TCGA-E2-A159-01	Normal	1153.67		-	TCGA Breast Cancer
TCGA-E2-A15A-01	Normal	1272.01		-	TCGA Breast Cancer
TCGA-E2-A15C-01	Normal	896		-	TCGA Breast Cancer
TCGA-E2-A15D-01	Normal	895.271		-	TCGA Breast Cancer
TCGA-E2-A15E-01	Normal	874.494		-	TCGA Breast Cancer
TCGA-E2-A15F-01	Normal	1438.26		-	TCGA Breast Cancer
TCGA-E2-A15G-01	Normal	891.393		-	TCGA Breast Cancer
TCGA-E2-A15H-01	Normal	824.95		-	TCGA Breast Cancer
TCGA-E2-A15I-01	Normal	1343.04		-	TCGA Breast Cancer
TCGA-E2-A15J-01	Normal	831.449		-	TCGA Breast Cancer
TCGA-E2-A15K-01	Normal	1095.01		-	TCGA Breast Cancer
TCGA-E2-A15L-01	Normal	1256.88		-	TCGA Breast Cancer
TCGA-E2-A15M-01	Normal	1378.92		-	TCGA Breast Cancer
TCGA-E2-A15O-01	Normal	824.56		-	TCGA Breast Cancer
TCGA-E2-A15P-01	Normal	1725.56		-	TCGA Breast Cancer
TCGA-E2-A15R-01	Normal	1132.38		-	TCGA Breast Cancer
TCGA-E2-A15S-01	Normal	703.666		-	TCGA Breast Cancer
TCGA-E2-A15T-01	Normal	1041.49		-	TCGA Breast Cancer
TCGA-E2-A1AZ-01	Normal	852.963		-	TCGA Breast Cancer
TCGA-E2-A1B0-01	Normal	1205.16		-	TCGA Breast Cancer
TCGA-E2-A1B1-01	Normal	1945.91		-	TCGA Breast Cancer
TCGA-E2-A1B4-01	Normal	508.889		-	TCGA Breast Cancer
TCGA-E2-A1B5-01	Normal	1249.68		-	TCGA Breast Cancer
TCGA-E2-A1B6-01	Normal	454.931		-	TCGA Breast Cancer
TCGA-E2-A1BC-01	Normal	1241.85		-	TCGA Breast Cancer
TCGA-E2-A1BD-01	Normal	490.69		-	TCGA Breast Cancer
TCGA-E2-A1IE-01	Normal	995.827		-	TCGA Breast Cancer
TCGA-E2-A1IF-01	Normal	844.705		-	TCGA Breast Cancer
TCGA-E2-A1IG-01	Normal	833.536		-	TCGA Breast Cancer
TCGA-E2-A1IH-01	Normal	795.013		-	TCGA Breast Cancer
TCGA-E2-A1II-01	Normal	845.151		-	TCGA Breast Cancer
TCGA-E2-A1IJ-01	Normal	946.692		-	TCGA Breast Cancer
TCGA-E2-A1IK-01	Normal	1590		-	TCGA Breast Cancer
TCGA-E2-A1IL-01	Normal	1485.27		-	TCGA Breast Cancer
TCGA-E2-A1IN-01	Normal	525.886		-	TCGA Breast Cancer
TCGA-E2-A1IO-01	Normal	1474.23		-	TCGA Breast Cancer
TCGA-E2-A1IU-01	Normal	1419.94		-	TCGA Breast Cancer
TCGA-E2-A1L6-01	Normal	1094.51		-	TCGA Breast Cancer
TCGA-E2-A1L7-01	Normal	1070.48		-	TCGA Breast Cancer
TCGA-E2-A1L8-01	Normal	1013.89		-	TCGA Breast Cancer
TCGA-E2-A1L9-01	Normal	835.624		-	TCGA Breast Cancer
TCGA-E2-A1LA-01	Normal	725.412		-	TCGA Breast Cancer
TCGA-E2-A1LB-01	Normal	1235.54		-	TCGA Breast Cancer
TCGA-E2-A1LE-01	Normal	857.416		-	TCGA Breast Cancer
TCGA-E2-A1LG-01	Normal	1224.51		-	TCGA Breast Cancer
TCGA-E2-A1LH-01	Normal	398.997		-	TCGA Breast Cancer
TCGA-E2-A1LI-01	Normal	488.582		-	TCGA Breast Cancer
TCGA-E2-A1LK-01	Normal	460.725		-	TCGA Breast Cancer
TCGA-E2-A1LL-01	Normal	564.848		-	TCGA Breast Cancer
TCGA-E2-A1LS-01	Normal	1504.5		-	TCGA Breast Cancer
TCGA-E2-A2P5-01	Normal	325.909		-	TCGA Breast Cancer
TCGA-E2-A2P6-01	Normal	600.035		-	TCGA Breast Cancer
TCGA-E2-A3DX-01	Normal	1129.69		-	TCGA Breast Cancer
TCGA-E2-A56Z-01	Normal	1003.61		-	TCGA Breast Cancer
TCGA-E2-A570-01	Normal	500.267		-	TCGA Breast Cancer
TCGA-E2-A573-01	Normal	782.82		-	TCGA Breast Cancer
TCGA-E2-A574-01	Normal	586.981		-	TCGA Breast Cancer
TCGA-E2-A576-01	Normal	348.304		-	TCGA Breast Cancer
TCGA-E2-A9RU-01	Normal	644.313		-	TCGA Breast Cancer
TCGA-E9-A1N3-01	Normal	1422.93		-	TCGA Breast Cancer
TCGA-E9-A1N4-01	Normal	942.482		-	TCGA Breast Cancer
TCGA-E9-A1N5-01	Normal	973.067		-	TCGA Breast Cancer
TCGA-E9-A1N6-01	Normal	869.834		-	TCGA Breast Cancer
TCGA-E9-A1N8-01	Normal	1675.9		-	TCGA Breast Cancer
TCGA-E9-A1N9-01	Normal	1448.58		-	TCGA Breast Cancer
TCGA-E9-A1NA-01	Normal	1291.9		-	TCGA Breast Cancer
TCGA-E9-A1NC-01	Normal	673.037		-	TCGA Breast Cancer
TCGA-E9-A1ND-01	Normal	704.144		-	TCGA Breast Cancer
TCGA-E9-A1NE-01	Normal	1120.01		-	TCGA Breast Cancer
TCGA-E9-A1NF-01	Normal	1105.19		-	TCGA Breast Cancer
TCGA-E9-A1NG-01	Normal	913.216		-	TCGA Breast Cancer
TCGA-E9-A1NH-01	Normal	1217.8		-	TCGA Breast Cancer
TCGA-E9-A1NI-01	Normal	701.773		-	TCGA Breast Cancer
TCGA-E9-A1QZ-01	Normal	803.59		-	TCGA Breast Cancer
TCGA-E9-A1R0-01	Normal	722.382		-	TCGA Breast Cancer
TCGA-E9-A1R2-01	Normal	1031.74		-	TCGA Breast Cancer
TCGA-E9-A1R3-01	Normal	995.24		-	TCGA Breast Cancer
TCGA-E9-A1R4-01	Normal	1225.23		-	TCGA Breast Cancer
TCGA-E9-A1R5-01	Normal	887.249		-	TCGA Breast Cancer
TCGA-E9-A1R6-01	Normal	800.892		-	TCGA Breast Cancer
TCGA-E9-A1R7-01	Normal	1894.79		-	TCGA Breast Cancer
TCGA-E9-A1RA-01	Normal	864.407		-	TCGA Breast Cancer
TCGA-E9-A1RB-01	Normal	1345.99		-	TCGA Breast Cancer
TCGA-E9-A1RC-01	Normal	1027.03		-	TCGA Breast Cancer
TCGA-E9-A1RD-01	Normal	1282.82		-	TCGA Breast Cancer
TCGA-E9-A1RE-01	Normal	663.069		-	TCGA Breast Cancer
TCGA-E9-A1RF-01	Normal	986.764		-	TCGA Breast Cancer
TCGA-E9-A1RG-01	Normal	559.612		-	TCGA Breast Cancer
TCGA-E9-A1RH-01	Normal	1720.72		-	TCGA Breast Cancer
TCGA-E9-A1RI-01	Normal	808.552		-	TCGA Breast Cancer
TCGA-E9-A226-01	Normal	1515.73		-	TCGA Breast Cancer
TCGA-E9-A227-01	Normal	1004.08		-	TCGA Breast Cancer
TCGA-E9-A228-01	Normal	1552.11		-	TCGA Breast Cancer
TCGA-E9-A229-01	Normal	1245.19		-	TCGA Breast Cancer
TCGA-E9-A22A-01	Normal	728.614		-	TCGA Breast Cancer
TCGA-E9-A22B-01	Normal	1308.24		-	TCGA Breast Cancer
TCGA-E9-A22D-01	Normal	1489.3		-	TCGA Breast Cancer
TCGA-E9-A22E-01	Normal	1095.1		-	TCGA Breast Cancer
TCGA-E9-A22G-01	Normal	656.768		-	TCGA Breast Cancer
TCGA-E9-A22H-01	Normal	1444.37		-	TCGA Breast Cancer
TCGA-E9-A243-01	Normal	2125.55		-	TCGA Breast Cancer
TCGA-E9-A244-01	Normal	859.85		-	TCGA Breast Cancer
TCGA-E9-A245-01	Normal	1364.15		-	TCGA Breast Cancer
[truncated: 8,523 more rows]

## Sheet: NCR mutation
sample	Expression	Effect	Cohort name
[truncated: 10,071 more rows]

[truncated: 16 more sheets: Cell line, DEGs, DEGs for clustering analysis, EIF2AK3 cluster, KEGG combined cohort, BP combined cohort, CC combined cohort, MF combined cohort, KEGG - high EIF2AK3 group, KEGG - low EIF2AK3 group, BP - high EIF2AK3 group,  CC - high EIF2AK3 group, MF - high EIF2AK3 group, BP - low EIF2AK3 group, CC - low EIF2AK3 group, MF - low EIF2AK3 group]
